# Supplementary material for: CMTM6 expressed on the adaxonal Schwann cell surface restricts axonal diameters in peripheral nerves
Source: Nat Commun. 2020 Sep 9;11:4514. doi: 10.1038/s41467-020-18172-7 (PMC7481192; doi:10.1038/s41467-020-18172-7)
Supplement: Supplementary file 3 — Supplementary Data 1 [file 41467_2020_18172_MOESM3_ESM.xlsx]

## Sheet: Table legend
Supplementary Data 1. Proteomic analysis of axogliasome-enriched fractions.
Biochemically isolated axogliasome-enriched fractions were subjected to proteolytic digestion using filter-aided sample preparation. Tryptic peptides (corresponding to 200 ng protein) were analysed by LC-IMS-MS on a Synapt-G2S instrument using 90 min gradients. Data were processed with ProteinLynx Global SERVER (PLGS, version 3.02) and the software tool ISOQuant. Proteins (FDR 1%; 2 peptides/prot…
Contained spreadsheets:
Title	Description
ppm	Calculated ppm (parts per million (w/w) of total protein): defined as the relative amount of each protein in respect to the sum over all detected proteins.
correlation	Calculated Pearson correlations between individual LC-MS runs using TOP3-quantification values of all identified proteins
ISOQuant_config	Summary of configurations chosen for ISOQuant processing
protein homology	List of reported and non-reported homologe proteins after homology filtering by ISOQuant
Column descriptions for the spreadsheet "ppm"
Column	Title	Description
A	description	Protein description as parsed from source database
B	IEP	Calculated isoelectric point
C	mw	Calculated molecular weight (Da)
D	max score	Maximum identification score provided by PLGS database searching
E	accession	Database accession number (as parsed from source database)
F	reported peptides	Number of peptides after ISOQuant processing
G	sequence coverage	Sequence coverage as calculated for reported peptides (column F)
H	FDR level	Estimated FDR level
I	entry	Protein entry as parsed from source database
J	sparkline	Plot of ppm values (derived from columns K-AK)
K-AK		Calculated relative protein amount (ppm) (for each technical replicate run)
AL-AT	AVERAGE	Averaged values of relative protein amount (ppm) over technical replicates for each sample
AU	num bio	Number of biological replicates the protein has been identified in
AV	num tech	Number of technical replicates the protein has been identified in
AW	Average PPM	Average relative protein amount (ppm) over all biological replicates
AX	% CV biological	%CV of relative protein amount over all biological replicates

## Sheet: ppm
description	IEP	mw	max score	accession	reported peptides	sequence coverage	FDR level	entry	sparkline	WT1-TR1	WT1-TR2	WT1-TR3	WT2-TR1	WT2-TR2	WT2-TR3	WT3-TR1	WT3-TR2	WT3-TR3	WT4-TR1	WT4-TR2	WT4-TR3	WT5-TR1	WT5-TR2	WT5-TR3	WT6-TR1	WT6-TR2	WT6-TR3	WT7-TR1	WT7-TR2	WT7-TR3	WT8-TR1	WT8-TR2	WT8-TR3	WT9-TR1	WT9-TR2	WT9-TR3	AVERAGE WT1	AVERAGE WT2	AVERAGE WT3	AVERAGE WT4	AVERAGE WT5	AVERAGE WT6	AVERAGE WT7	AVERAGE WT8	AVERAGE WT9	num bio	num tech	Average PPM	% CV biological
Basement membrane-specific heparan sulfate proteoglycan core protein OS=Mus musculus GN=Hspg2 PE=1 SV=1	5.85	408103	19197.3	Q05793	137	64.12	0	PGBM_MOUSE		81393.3	83560.8	82956.9	81490.6	81784.3	83568.9	61018.9	69980.3	68025.8	63706.6	61788.8	65522.5	65218.8	65961.1	68465.5	72385.4	67124.5	69546.6	74379.2	77428.8	70932.1	77856.3	76172	79446.4	55432.3	53557	51292	82637	82281.3	66341.6	63672.7	66548.5	69685.5	74246.7	77824.9	53427.1	9	27	70740.6	0.134567
Laminin subunit alpha-2 OS=Mus musculus GN=Lama2 PE=1 SV=1	5.67	351860	12789.1	Q60675	143	63.94	0	LAMA2_MOUSE		28728.8	26417.7	28778.3	31546.9	31771.4	31181.1	23605.4	25405.7	26212.6	28475.2	25658.7	27726.1	25603.1	24321.5	27892.2	25874.5	24428.5	25660.5	23481.8	23237.4	22173.2	34287.8	36148.1	33425.1	28800.4	25470.5	25185.9	27974.9	31499.8	25074.5	27286.6	25939	25321.2	22964.1	34620.3	26485.6	9	27	27462.9	0.129781
Collagen alpha-2(IV) chain OS=Mus musculus GN=Col4a2 PE=2 SV=4	8.5	168523	7245.61	P08122	32	36.26	0	CO4A2_MOUSE		29694	29438.5	32852.2	25924.3	23728.9	26728.4	25850.3	26684.1	25308	27082.2	28797.5	26630.6	25138.8	26548.6	24698.1	30193.9	31541.4	29797.4	23005.8	25113.5	25209.5	28215.1	28238.2	27329.7	20208.2	22846.9	22435.6	30661.6	25460.5	25947.5	27503.4	25461.8	30510.9	24442.9	27927.7	21830.2	9	27	26638.5	0.106823
Collagen alpha-2(I) chain OS=Mus musculus GN=Col1a2 PE=2 SV=2	9.5	130070	5848.91	Q01149	37	43	0	CO1A2_MOUSE		25125.5	24037.8	26359.7	19559	20262.5	22210.4	31317.7	21485.7	23502.1	30068.6	31661.5	30001	28314.1	31461.4	28767.6	28829.1	30444.1	30967.8	20086.6	21156.6	20063.6	22058.5	22319.8	19484.4	26392.4	26396	23648.8	25174.3	20677.3	25435.2	30577	29514.4	30080.3	20435.6	21287.6	25479.1	9	27	25406.8	0.158392
Periaxin OS=Mus musculus GN=Prx PE=1 SV=1	8.36	147916	28611.9	O55103	68	73.4	0	PRAX_MOUSE		24507.8	24412.8	24469.8	25404	24705.6	24630.2	30500.3	25403.1	26008.3	24884.5	26350.7	23157.1	25161.3	25961.7	23152.5	26309.1	24718.6	26111.4	23574.9	26167	26299.4	25912.9	26341.6	25921.9	24148.3	23909.7	23977.6	24463.5	24913.3	27303.9	24797.4	24758.5	25713	25347.1	26058.8	24011.9	9	27	25263	0.0391012
Laminin subunit gamma-1 OS=Mus musculus GN=Lamc1 PE=1 SV=2	4.9	182944	17563.5	P02468	75	66.15	0	LAMC1_MOUSE		21467	20558.7	21663.5	23145.5	22836.9	24287.6	14637.8	19889.3	19430.2	18775.2	18910.2	18076.3	16549.2	17577.5	18084.4	16966.4	17121.4	17988.6	14311.7	15585.3	16049.6	19922.1	23307.2	22695.9	17957.6	16742.7	18604.4	21229.7	23423.3	17985.8	18587.2	17403.7	17358.8	15315.5	21975.1	17768.2	9	27	19005.3	0.137865
Collagen alpha-1(VI) chain OS=Mus musculus GN=Col6a1 PE=2 SV=1	5.03	109630	22333.7	Q04857	48	68.78	0	CO6A1_MOUSE		21597.2	23376.4	22053.8	15819.9	17741	14818.1	19450.2	17653.7	18429.7	20954.6	19140.8	20580.4	19931.1	20115.8	17360.7	22535.9	20038.5	14768.1	17592.7	19482.5	17807.9	21272.8	20960.1	20773.7	15601.5	15982.1	16231.5	22342.5	16126.4	18511.2	20225.3	19135.9	19114.2	18294.4	21002.2	15938.4	9	27	18965.6	0.110399
Neurofilament medium polypeptide OS=Mus musculus GN=Nefm PE=1 SV=4	4.56	96030.3	21562.7	P08553	50	67.22	0	NFM_MOUSE		13147.2	12702.4	13434.5	17157.5	16402.5	17958.3	17313.7	20072.9	20820	22542.2	21967.8	21274.3	19527.7	19073.3	18438.1	17474.5	18208.2	18041.2	13213.7	15432	15564.8	20285	18333.4	18309.9	20895.4	23831.7	22308.3	13094.7	17172.8	19402.2	21928.1	19013	17908	14736.9	18976.1	22345.1	9	27	18286.3	0.165102
Collagen alpha-2(VI) chain OS=Mus musculus GN=Col6a2 PE=2 SV=3	5.97	111475	10182.4	Q02788	37	49.13	0	CO6A2_MOUSE		19611.7	20485.6	20859.7	18452.2	18037.1	18965.1	14783	16786.2	15397.6	18326.5	17085.2	17326.2	18098.4	17928.5	16922.8	17984	18229	18138.6	15031.1	13911.2	14856.8	15446.4	15239.5	15293.5	13759.7	13772.1	14418.6	20319	18484.8	15655.6	17579.3	17649.9	18117.2	14599.7	15326.5	13983.5	9	27	16857.3	0.123211
Neurofilament light polypeptide OS=Mus musculus GN=Nefl PE=1 SV=5	4.41	61565.6	62446.4	P08551	38	75.69	0	NFL_MOUSE		12110.6	11916.3	10834.6	14937.6	14023.5	14252.5	22109.9	17495.2	17332	19402.4	18931.3	17279.6	16387.9	17705.7	16878	17040	15563.6	16350.3	12330.3	13211.9	12826.5	13426.1	14853.5	15368.1	17247.1	18041.9	17594.1	11620.5	14404.5	18979	18537.8	16990.6	16318	12789.6	14549.2	17627.7	9	27	15757.4	0.162812
Plectin OS=Mus musculus GN=Plec PE=1 SV=2	5.63	536155	3939.27	Q9QXS1	250	64.76	0	PLEC_MOUSE		14727.7	15923.7	14936	14855.4	14573.9	15579.6	20394.3	18761.9	18491.3	15474.4	15125	17208.6	16282.9	16365.2	16531.9	17960.5	17698.8	15625.5	14423	15797.1	14814.1	13369.8	12028	12609.3	13370.4	13279.1	13103.5	15195.8	15003	19215.9	15936	16393.3	17094.9	15011.4	12669.1	13251	9	27	15530	0.126718
Nidogen-1 OS=Mus musculus GN=Nid1 PE=1 SV=2	5.08	139389	17920.6	P10493	51	65.7	0	NID1_MOUSE		16710.7	17309.5	17420.3	16709.2	16127.5	15655.1	11454.7	13047.7	14300.1	15461	13787.4	14141.1	14171.4	13687.4	14381.5	14884.6	15278	12808.9	11231.9	14495.5	13823.5	14556.6	18676.3	18363.1	14950.5	14499.1	15554.4	17146.9	16163.9	12934.2	14463.2	14080.1	14323.8	13183.6	17198.7	15001.3	9	27	14944	0.105614
Collagen alpha-1(IV) chain OS=Mus musculus GN=Col4a1 PE=2 SV=4	8.19	161820	3924.77	P02463	18	25.28	0	CO4A1_MOUSE		15922.4	15096.5	12885.7	12665.1	11383.7	10883.3	10675.7	13848.6	12184.9	11397.7	11267.1	12219.2	12295.3	11930.3	12455.5	12494.3	12676.3	11394.1	12750.1	16584.7	14519	16888.4	16253	17180.7	13393.3	13977.1	13393.7	14634.9	11644	12236.4	11628	12227	12188.2	14617.9	16774	13588	9	27	13282.1	0.132358
Myelin protein P0 OS=Mus musculus GN=Mpz PE=1 SV=1	9.75	27792.9	13762.6	P27573	12	54.44	0	MYP0_MOUSE		12492	13889.9	10907.5	14016.6	14280.6	11070.6	14624.5	15662	11393.5	10947.6	10826.9	10499.9	11450.5	10889.1	10084.3	11395.2	11786.4	9814.4	13064.3	15972.5	17243.8	12783.2	14392.4	16779.9	11429	13001.1	12285.7	12429.8	13122.6	13893.4	10758.1	10808	10998.7	15426.9	14651.8	12238.6	9	27	12703.1	0.134573
Laminin subunit beta-2 OS=Mus musculus GN=Lamb2 PE=2 SV=2	6.21	203708	10193.9	Q61292	78	67.82	0	LAMB2_MOUSE		12940.9	12045.1	12284.2	12576	12238.5	11239.8	6874.83	10005.8	10987.6	12198.8	12393.5	12417.9	12020.4	11289.4	12740.4	9672.66	10584.9	10323.6	9898.27	9155.52	9745.51	13709.7	13186.1	14658.3	9917.34	9445.18	11244.7	12423.4	12018.1	9289.42	12336.7	12016.7	10193.8	9599.77	13851.4	10202.4	9	27	11325.7	0.136897
Laminin subunit beta-1 OS=Mus musculus GN=Lamb1 PE=1 SV=3	4.63	204333	11455	P02469	78	60.02	0	LAMB1_MOUSE		12659.3	12006.2	12826.2	12623.4	12274.9	12574.5	10481.9	10975.5	10460	11306.2	11751.4	12426.7	11706.1	11256.5	11839.5	11715.8	12307.9	11719.9	7989.23	8296.07	7602.05	12069.8	10360.9	12968.7	10680	11161.6	11097.2	12497.2	12490.9	10639.1	11828.1	11600.7	11914.6	7962.45	11799.8	10979.6	9	27	11301.4	0.123273
Vimentin OS=Mus musculus GN=Vim PE=1 SV=3	4.86	53744.8	53880.9	P20152	32	88.84	0	VIME_MOUSE		4884.67	5300.9	5148.39	8520.85	7733.84	7680.62	14221.7	15139.4	14559.5	12000	12082.6	11551.6	12732.2	12641.5	12710.7	14075.7	14139.9	14057.4	11013.5	11912.7	11748.7	7813.88	7911.54	7804.9	9991.54	9999.42	10121.8	5111.32	7978.44	14640.2	11878.1	12694.8	14091	11558.3	7843.44	10037.6	9	27	10648.1	0.297615
Neurofilament heavy polypeptide OS=Mus musculus GN=Nefh PE=1 SV=3	5.56	117280	14596.8	P19246	40	43.03	0	NFH_MOUSE		5935.46	5971.56	5602.99	8263.84	7952.86	8167.03	11485.7	11444.9	11533.9	11933	11973.7	11766.5	11022.3	11666.7	10817.5	10112.7	9318.54	9645.29	9632.88	9455.23	9002.37	10998.2	10072.6	10543.3	16706.4	15221.5	15634	5836.67	8127.91	11488.2	11891.1	11168.8	9692.17	9363.49	10538	15853.9	9	27	10440	0.265167
Catenin beta-1 OS=Mus musculus GN=Ctnnb1 PE=1 SV=1	5.45	86098.1	2446.36	Q02248	30	53.52	0	CTNB1_MOUSE		8346.27	9386.17	8070.46	9410.83	9312.47	9362.32	9238.81	9334.18	9420.75	9124.71	7894.63	9729.66	10416.3	9740.78	10922.1	8232.91	9000.24	9654.1	11644.9	11172.4	12904.9	4454.16	4596.98	5163.44	8483.34	9394.75	9290.13	8600.97	9361.87	9331.25	8916.33	10359.7	8962.42	11907.4	4738.19	9056.07	9	27	9026.03	0.210467
Keratin, type I cytoskeletal 16 OS=Mus musculus GN=Krt16 PE=1 SV=3	4.93	52005.7	2154.62	Q9Z2K1	15	42.43	0	K1C16_MOUSE		10844.5	9507.05	9435.59	10198.4	9933.23	10058.9	6921.42	8187.05	9170.92	8748.66	9862.8	6778.81	5337	5637.3	9616.99	9211.33	7275.46	9672.99	8586.9	7423.16	5943.59	5917.99	9396.73	11378.6	11031.3	12393.7	13057.6	9929.05	10063.5	8093.13	8463.42	6863.76	8719.93	7317.88	8897.79	12160.9	9	27	8945.48	0.179171
Spectrin beta chain, non-erythrocytic 1 OS=Mus musculus GN=Sptbn1 PE=1 SV=2	5.26	275079	6368.11	Q62261	133	75.37	0	SPTB2_MOUSE		6943.92	7245.49	7497.77	7038.41	7334.52	7348.13	9740.37	7551.37	8215.33	10031.4	10330.9	8178.39	7891.14	9328.02	7798.18	8259.6	7305.36	8571.26	8714.51	8343.95	8530.52	9855.31	9875.68	10231.6	7137.18	6477.11	6672.22	7229.06	7240.35	8502.36	9513.55	8339.11	8045.41	8529.66	9987.54	6762.17	9	27	8238.8	0.129321
Spectrin alpha chain, non-erythrocytic 1 OS=Mus musculus GN=Sptan1 PE=1 SV=4	5.04	285396	8122.75	P16546	171	80.66	0	SPTN1_MOUSE		6371.27	5555.89	6132.85	7438.38	6743.92	6875.88	8319.91	10682.9	9442.56	7150.89	6699.69	6230.85	8338.29	8539.29	8142.61	8196.72	9274.36	8170.63	10096.9	9390.98	9272.48	8182.69	8095.67	6874.18	9832.4	10078	9593.6	6020	7019.4	9481.8	6693.81	8340.07	8547.24	9586.8	7717.51	9834.68	9	27	8137.92	0.168215
Peripherin OS=Mus musculus GN=Prph PE=1 SV=2	5.25	54381.7	32159.4	P15331	36	83.37	0	PERI_MOUSE		6285.37	6406.18	6628.99	7166.58	7430.65	6801.22	11526.2	10426.4	10089.1	8893.3	8840.34	9656.73	9503.42	9597.09	10089.1	9337.4	8989.72	9386.18	6759.57	6727.4	6623.36	6643.61	6196.46	6999.1	6906.22	6442.31	6581.72	6440.18	7132.81	10680.6	9130.12	9729.88	9237.77	6703.44	6613.05	6643.42	9	27	8034.58	0.204542
Aldehyde dehydrogenase, mitochondrial OS=Mus musculus GN=Aldh2 PE=1 SV=1	7.49	57050.9	3734.84	P47738	23	69.94	0	ALDH2_MOUSE		8232.67	8138.66	7518.26	7464.26	8367.05	7962.77	8429.74	6542.69	6829.8	9099.44	8768.3	8674.41	8806.47	8711.4	8559.58	8411.43	8251.49	8738.07	7228.82	7906.8	7280.47	5862.32	5869.53	6213.22	8105.35	7876.7	8217.82	7963.2	7931.36	7267.41	8847.38	8692.49	8467	7472.03	5981.69	8066.62	9	27	7854.35	0.111397
Transforming growth factor-beta-induced protein ig-h3 OS=Mus musculus GN=Tgfbi PE=2 SV=1	6.64	75224.5	10665.4	P82198	31	68.52	0	BGH3_MOUSE		7478.17	7064.15	7977.88	6579.06	6378.37	7266.53	7130.24	5686.39	5937.99	7864.88	8223.62	7793.71	7662.41	7388.09	7031.85	7096.07	6976.93	8031.95	5186.61	6096.98	5819.93	5877.66	5574.11	6058.67	7402.82	7207.19	7044.63	7506.73	6741.32	6251.54	7960.74	7360.78	7368.32	5701.17	5836.81	7218.21	9	27	6882.85	0.115282
Collagen alpha-1(XXVIII) chain OS=Mus musculus GN=Col28a1 PE=2 SV=1	8.05	119662	4703.57	Q2UY11	31	46.98	0	COSA1_MOUSE		5560.83	5397.57	6932.01	4305.99	4297.8	4914.44	3823.17	3839.19	4373.01	8009.61	7965.7	8067.61	6661.11	6516.06	6246.53	6153.24	6161.86	5531.95	5262.8	5830.07	5125.6	9529.12	9114.71	9554.19	8208.45	8418.72	8108.8	5963.47	4506.08	4011.79	8014.31	6474.57	5949.02	5406.15	9399.34	8245.32	9	27	6441.12	0.278102
Collagen alpha-1(XV) chain OS=Mus musculus GN=Col15a1 PE=1 SV=2	4.6	140929	5402.56	O35206	26	32.48	0	COFA1_MOUSE		6844.7	7530.5	6963.65	5341.04	5345.88	5375.92	5779.72	5081.35	5974.9	5882.52	5419.35	5373.42	5096.19	6997.92	5045.22	5890.67	5783.15	5586.68	7508.02	6424.65	7638.33	8301.99	7423.03	7987.7	5231.17	5689.37	5491.87	7112.95	5354.28	5611.99	5558.43	5713.11	5753.5	7190.34	7904.24	5470.8	9	27	6185.52	0.152919
Sodium/potassium-transporting ATPase subunit alpha-1 OS=Mus musculus GN=Atp1a1 PE=1 SV=1	5.14	114294	15867.1	Q8VDN2	51	53.76	0	AT1A1_MOUSE		5258.35	5444.91	5393.6	6019.45	5735.32	6009.06	7498.59	8085.42	8060.48	6854.33	6456.15	6667.86	5857.99	5974.94	6235.78	5904.59	6447.98	6374.79	5040.59	5376.17	5040.34	6488.79	5619.37	6174.35	5923.83	6318.88	6390.23	5365.62	5921.28	7881.5	6659.44	6022.9	6242.45	5152.36	6094.17	6210.98	9	27	6172.3	0.127409
Tubulin alpha-1A chain OS=Mus musculus GN=Tuba1a PE=1 SV=1	4.76	50820	37825.5	P68369	25	87.8	0	TBA1A_MOUSE		4562.67	6381.19	6248.26	5297.45	4650.22	5455.65	6614.12	7141.13	6779.95	4283.46	3750.48	4000.99	7518.42	6609.49	7050.85	4941.06	4905.82	5183.52	6554.77	7693.13	8539.14	5888.72	6201.64	6868.41	5461.96	6298.72	6131.33	5730.71	5134.44	6845.07	4011.64	7059.59	5010.14	7595.68	6319.59	5964	9	27	5963.43	0.189621
Hemoglobin subunit beta-1 OS=Mus musculus GN=Hbb-b1 PE=1 SV=2	7.5	15954.3	78070.2	P02088	10	86.39	0	HBB1_MOUSE		3992.12	3840.21	4293.82	4679.08	3830.91	4003.99	4919.08	5990.55	6295.49	4568.69	4590.49	4566.88	5938.63	5451.77	6197.59	5647.28	4963.58	6259.71	6463.34	7253.84	7047.95	6271.16	6776.68	6092.59	7635.96	7030.59	8173.34	4042.05	4171.33	5735.04	4575.35	5862.66	5623.52	6921.71	6380.14	7613.3	9	27	5658.34	0.216307
2',3'-cyclic-nucleotide 3'-phosphodiesterase OS=Mus musculus GN=Cnp PE=1 SV=3	9.26	47522.6	50620.3	P16330	36	85	0	CN37_MOUSE		6236.47	6040.56	6842.76	5817.97	6014.42	6857.88	5365.83	7127.86	7712.64	5390.83	4296.39	6279.72	4624.88	4494.22	4994.94	4727.8	5546.34	5621.09	4350.56	4447.46	5689.69	5270.06	4771.5	6281.17	3990.85	5711.86	5314.24	6373.26	6230.09	6735.44	5322.31	4704.68	5298.41	4829.24	5440.91	5005.65	9	27	5548.89	0.130625
Laminin subunit alpha-4 OS=Mus musculus GN=Lama4 PE=1 SV=2	5.77	204500	4616.27	P97927	65	53.52	0	LAMA4_MOUSE		6129.38	5649.31	6298.61	5331.72	5623.82	6208.4	4174.56	4510.78	5472.8	6089.4	5405.43	5709.36	5906.19	5655.3	6370.79	5278.12	6448.15	5243.89	3970.57	4163.52	4857.22	5853.54	7667.06	5347.74	4147.66	4993.46	5894.27	6025.77	5721.31	4719.38	5734.73	5977.43	5656.72	4330.43	6289.44	5011.8	9	27	5496.33	0.119854
Microtubule-associated protein 1B OS=Mus musculus GN=Map1b PE=1 SV=2	4.57	271510	4190.44	P14873	80	52.48	0	MAP1B_MOUSE		4826.49	4706.58	4449.72	5218.06	5083.21	5975.52	5386.86	4917.04	5298.77	5803.8	6252.55	6331.44	4891.72	4934.48	4984.04	4766.1	4394.36	3759	6948.18	5552.23	5833.22	6578.61	5475.68	6136.43	6641.57	6043.33	6097.84	4660.93	5425.6	5200.89	6129.26	4936.75	4306.48	6111.21	6063.58	6260.91	9	27	5455.07	0.132647
Dynein heavy chain 2, axonemal OS=Mus musculus GN=Dnah2 PE=2 SV=1	5.98	514588	1002.65	P0C6F1	7	4.69	0	DYH2_MOUSE		2496.37	2461.7	3987.67	3718.16	3623.32	7805.02	11157.2	3742.95	5785.13	6978.94	6735.33	6882.98	6536.31	6467.6	4067.19	5577.53	5881.33	6859.31	2784.91	2549.08	2736.66	4156.04	2571.8	2826.92	3694.74	3679.28	3594.27	2981.91	5048.83	6895.08	6865.75	5690.37	6106.06	2690.22	3184.92	3656.1	9	27	4791.03	0.353061
Integrin beta-4 OS=Mus musculus GN=Itgb4 PE=2 SV=1	5.49	205472	5452.58	A2A863	78	70.46	0	ITB4_MOUSE		4887.68	5317.23	5368.76	4980.9	5094.12	5361.62	4600.41	5270.96	5149.23	4114.08	3626.11	3946.33	3838.69	3634.78	4016.81	4974.18	4722	4227.38	5210.44	4816.5	4883.42	5414.75	4828.43	4999.41	5100.84	4874.6	4758.93	5191.22	5145.55	5006.87	3895.51	3830.09	4641.19	4970.12	5080.86	4911.46	9	27	4741.43	0.110315
Annexin A2 OS=Mus musculus GN=Anxa2 PE=1 SV=2	7.69	38961.4	51780.6	P07356	22	76.11	0	ANXA2_MOUSE		3663.78	3925.61	4068.8	4904.15	5435.25	5302.49	5401.73	5374.18	4911.68	4246.62	4257.24	4099.83	4253.34	4795.02	4010.92	4365.75	4502.67	4075.24	6348.57	6226.79	5864.54	5348.84	4865.82	4847.69	4237.78	4445.92	4034.3	3886.07	5213.96	5229.2	4201.23	4353.09	4314.55	6146.64	5020.78	4239.33	9	27	4733.87	0.151631
Integrin alpha-6 OS=Mus musculus GN=Itga6 PE=1 SV=3	6.63	123299	7801.19	Q61739	50	62.33	0	ITA6_MOUSE		5381.67	5826	5861.23	4948.56	4650.33	5138.01	4300.06	5290.98	5624.93	4067.07	3886.06	4098.69	3888.24	3785.99	4185.31	4450.8	4471.54	4812.79	4455.81	4289.63	4530.9	5006.6	4718.72	4819.06	4339.65	3876.09	4233.56	5689.63	4912.3	5071.99	4017.27	3953.18	4578.38	4425.45	4848.13	4149.77	9	27	4627.34	0.122106
Filamin-A OS=Mus musculus GN=Flna PE=1 SV=5	5.61	284073	1861.69	Q8BTM8	91	57.76	0	FLNA_MOUSE		5569.42	3985.76	5410.15	8254.98	9647.14	10662.3	1887.79	2260.68	2770.3	5700.99	4901.74	4941.82	3696.06	4227.52	4724.02	3410.04	4227.9	3238.41	3038.3	2824.12	2918.88	3403.06	2764.5	2269.57	5650.3	5887.12	3777.47	4988.44	9521.47	2306.26	5181.52	4215.87	3625.45	2927.1	2812.37	5104.97	9	27	4520.38	0.477425
Pyruvate kinase isozymes M1/M2 OS=Mus musculus GN=Pkm PE=1 SV=4	7.21	58415.3	21858.4	P52480	37	79.1	0	KPYM_MOUSE		3653.23	3501.36	3258.59	4304.12	4197.37	4414.37	3415.91	3803.52	3815.29	3343.29	3196.56	3214.86	3412.93	3463.78	3464.32	3007.56	2860.18	2863.55	5963.81	5538.77	6249.03	5339.4	5579.65	5165.04	4424.58	4070.74	3829.43	3471.06	4305.29	3678.24	3251.57	3447.01	2910.43	5917.2	5361.36	4108.25	9	27	4050.05	0.247647
Nestin OS=Mus musculus GN=Nes PE=1 SV=1	4.1	207752	1485.32	Q6P5H2	58	49.03	0	NEST_MOUSE		4750.63	4789.97	4829.28	1757.27	1893	1711.93	3714.4	3725.48	3760.97	3559.83	3694.63	4099.09	3988.03	3579.19	4109.4	3891.26	4090.48	4656.39	3527.14	4314.21	3879.4	4125.03	3821.12	4629.78	2946.31	3045.91	2857.97	4789.96	1787.4	3733.62	3784.52	3892.21	4212.71	3906.92	4191.98	2950.06	9	27	3694.37	0.234439
von Willebrand factor A domain-containing protein 1 OS=Mus musculus GN=Vwa1 PE=1 SV=1	6.07	44822.7	29527.2	Q8R2Z5	16	67.95	0	VWA1_MOUSE		4555.73	3836.56	3822.09	4435.48	3871.98	3806.78	2790.66	3072.31	3115.1	2619.74	2816.68	3118.57	2807.46	3292.1	3030.33	2786.63	2996.9	2837.71	4089.43	4393.15	4498.61	3805.08	4074.84	4985.91	3877.08	3645.18	3343.16	4071.46	4038.08	2992.69	2851.66	3043.3	2873.75	4327.06	4288.61	3621.81	9	27	3567.6	0.176562
Decorin OS=Mus musculus GN=Dcn PE=2 SV=1	8.85	40151.2	18090.7	P28654	16	55.37	0	PGS2_MOUSE		3330.57	3536.98	3587.94	2434.57	2295.76	2414.23	3094.09	2774.49	2866.78	3868.44	4031.31	3801.12	3569.89	3613.88	3430.55	3299.63	3145.92	3089.25	3070.89	3302.59	2975.17	3676.04	3658.26	3746.37	4210.61	4231.43	4086.54	3485.16	2381.52	2911.78	3900.29	3538.11	3178.27	3116.22	3693.56	4176.19	9	27	3375.68	0.161078
Myelin basic protein OS=Mus musculus GN=Mbp PE=1 SV=2	10.05	27167.7	16077.4	P04370	12	52	0	MBP_MOUSE		2539.05	2606.03	2486.5	2831.51	2993.16	1785.7	3784	3361.27	3705.54	2468.31	2692.14	2502.91	3265.75	3593.43	3356.51	2983.68	2777.36	2818.77	5646.79	5395.16	5769.94	3346.3	3152.18	3373.31	3523.44	4009.31	4041.83	2543.86	2536.79	3616.94	2554.45	3405.23	2859.94	5603.96	3290.6	3858.19	9	27	3363.33	0.289778
Fibrillin-1 OS=Mus musculus GN=Fbn1 PE=1 SV=1	4.6	332854	2556.09	Q61554	78	45.32	0	FBN1_MOUSE		2862.9	2734.9	2763.93	2938.37	2829.69	2753.75	3176.41	2996.09	2884.52	3166.59	3231.63	3056.81	3873.11	4102.52	4032.58	2763.52	2808.74	2912.06	3152.58	3473.05	2845.96	3425.73	3592.68	3384.71	4927.71	4668.76	4530.02	2787.24	2840.6	3019.01	3151.68	4002.74	2828.11	3157.19	3467.71	4708.83	9	27	3329.23	0.193414
Endoplasmin OS=Mus musculus GN=Hsp90b1 PE=1 SV=2	4.55	92761.1	1437.53	P08113	26	49	0	ENPL_MOUSE		3974.79	3575.89	4013.77	3507.2	2795.07	3731.85	3663.35	3347.23	3575.17	2744.94	2596.37	2822.76	2720.02	2705.68	3041.22	3287.82	3641.47	2979.5	2940.26	3284.32	3638.48	3951.21	3788.06	3701.18	3154.65	3066.01	2904.17	3854.82	3344.71	3528.59	2721.36	2822.31	3302.93	3287.68	3813.48	3041.61	9	27	3301.94	0.119983
Myomegalin OS=Mus musculus GN=Pde4dip PE=2 SV=2	5.24	252057	1012.55	Q80YT7	6	8.14	0	MYOME_MOUSE		2315.61	3998.53	3597.52	2154.34	2542.8	1975.77	1269.18	3191.71	2109.42	4096.48	7395.18	3723.13	3630.46	4494.58	4731.95	5491	3144.36	3328.4	2173.01	4320.4	2099.39	1772.33	1712	1510.08	1858.58	1708.18	4401.08	3303.89	2224.3	2190.1	5071.59	4285.66	3987.92	2864.27	1664.8	2655.95	9	27	3138.72	0.356505
Talin-1 OS=Mus musculus GN=Tln1 PE=1 SV=2	5.76	271989	2569.7	P26039	102	67.85	0	TLN1_MOUSE		2740.6	2689.54	2752.46	2788.05	3790.46	2884.48	3723.9	2576.39	2745	4253.95	4417.01	4260.04	2488.57	3916.79	3885.71	4281.95	4113.26	3822.82	2235.5	2240.32	2311.85	2422.58	2255.98	2596.68	2681.79	2590.19	2733.38	2727.53	3154.33	3015.1	4310.34	3430.36	4072.68	2262.55	2425.08	2668.45	9	27	3118.49	0.227002
Dystrophin-related protein 2 OS=Mus musculus GN=Drp2 PE=1 SV=1	5.8	109305	6629.61	Q05AA6	44	61.23	0	DRP2_MOUSE		3506.11	3314.53	2583.63	3313.31	3218.81	2977.74	2341.03	3272.89	3215.15	2633.22	2096.81	2605.47	2495.85	2777.14	2715.06	3047	3136.73	2782.55	4001.79	2872.57	2881.71	3964.6	3531.4	3188.45	3947.28	3231.45	3480.88	3134.76	3169.95	2943.02	2445.17	2662.68	2988.76	3252.02	3561.48	3553.2	9	27	3079.01	0.120469
Junction plakoglobin OS=Mus musculus GN=Jup PE=1 SV=3	5.69	82542.3	1019.29	Q02257	15	27.79	0	PLAK_MOUSE		2239.62	2521.5	2157.05	3409.32	3391.52	3409.24	3573.92	3578.07	3622.62	2946.03	2538.55	3159.7	3978.36	3717.64	4180.86	2912.45	3191.36	3408.36	3718.68	3566.41	4121.75	1395.4	1434.63	1618.71	2821.4	3129.15	3080.79	2306.05	3403.36	3591.53	2881.43	3958.95	3170.73	3802.28	1482.91	3010.45	9	27	3067.52	0.254122
Myosin-11 OS=Mus musculus GN=Myh11 PE=1 SV=1	5.2	227884	947.466	O08638	31	25	0	MYH11_MOUSE		1667.03	1679.81	2276.77	2359.51	2578.44	2527.01	3755.75	3484.25	3501.61	2987.5	3808.94	3528.49	3137.92	3186.21	3618.53	3355.61	3157.95	3580.91	2459.15	2758.62	2502	2489.19	2548.12	2423.99	4100.23	4360.25	4222.8	1874.54	2488.32	3580.54	3441.64	3314.22	3364.82	2573.25	2487.1	4227.76	9	27	3039.13	0.239296
Band 4.1-like protein 2 OS=Mus musculus GN=Epb41l2 PE=1 SV=2	5.15	110453	5485.17	O70318	51	69.23	0	E41L2_MOUSE		2574.2	2793.3	3149.93	3039.72	2961.53	3806.5	3154.79	3029.91	3290.76	2926.81	2920.82	3385.3	2872.43	2764.02	2726.8	3002.64	3050.24	2768.58	2958.17	2807.16	2904.76	3490.2	3289.44	3343.6	2536.44	3061.53	2725.59	2839.14	3269.25	3158.49	3077.64	2787.75	2940.49	2890.03	3374.41	2774.52	9	27	3012.41	0.072334
Fibronectin OS=Mus musculus GN=Fn1 PE=1 SV=4	5.25	276188	910.627	P11276	61	51.96	0	FINC_MOUSE		1654.2	2180.4	1771.74	2150.92	6531.23	1806.48	1965.54	2285.18	1899.64	1670.39	1872.09	1630.55	1853.7	1986.12	1756.07	1669.6	1798.26	1988.67	16998.4	2006.96	1905.14	7141.7	1789.7	6444.96	2081.14	2083.69	1900.23	1868.78	3496.21	2050.12	1724.34	1865.29	1818.84	6970.15	5125.45	2021.69	9	27	2993.43	0.624693
Microtubule-actin cross-linking factor 1 OS=Mus musculus GN=Macf1 PE=1 SV=2	5.14	837411	666.842	Q9QXZ0	2	0.76	0.0017	MACF1_MOUSE		1137.21	1355.4	997.677	1979.06	2047.75	1944.36	4191.64	4242.23	4053.55	2716.16	3191.6	3081.18	4022.57	4290.31	4564.28	5124.53	4816.94	5907.16	3047.63	3089	3065.15	1075.8	1081.95	1152.25	2387.83	2483.36	2344.26	1163.43	1990.39	4162.47	2996.31	4292.39	5282.88	3067.26	1103.33	2405.15	9	27	2940.4	0.489145
Nesprin-1 OS=Mus musculus GN=Syne1 PE=1 SV=2	5.29	1.01728e+06	1478.91	Q6ZWR6	8	3.07	0	SYNE1_MOUSE		2758.84	3139.17	2395.09	2753.45	1983.04	3061.48	3870.83	2925.64	2879.99	2671.5	2745.73	3151.39	3067.81	2951.64	3358.35	3598.16	2696.1	3109.12	2424.71	2732.16	2617.23	2822.57	2573.18	2779.51	2893.71	3031.83	2696.28	2764.37	2599.33	3225.49	2856.21	3125.93	3134.46	2591.36	2725.09	2873.94	9	27	2877.35	0.08193
Tubulin beta-5 chain OS=Mus musculus GN=Tubb5 PE=1 SV=1	4.59	50127.2	40093.4	P99024	24	80.86	0	TBB5_MOUSE		2386.94	2950.73	2387.1	2181.37	2942.15	2150	2515.68	3392.54	2898.05	1936.26	1920.24	1572.74	2961.29	2967.9	2665.3	2713.67	2273.69	2191.43	3655.64	4242.08	5113.33	2505.32	2611.33	2899.82	3037.79	2885.37	3223.29	2574.92	2424.51	2935.42	1809.75	2864.83	2392.93	4337.02	2672.16	3048.82	9	27	2784.48	0.247483
ATP synthase subunit alpha, mitochondrial OS=Mus musculus GN=Atp5a1 PE=1 SV=1	9.52	59866.8	16524.3	Q03265	30	73.78	0	ATPA_MOUSE		3104.71	3126.9	3261.16	3849.89	3652.97	3882.57	3438.66	4495.46	4339.24	2359.83	2228.46	2276.96	2331.67	2167.11	2342.23	2318.52	2381.07	2314.21	1722.42	1868.46	1800.04	2669.88	2759.54	2734.66	2675.01	2232.15	2397.74	3164.26	3795.14	4091.12	2288.42	2280.34	2337.94	1796.97	2721.36	2434.97	9	27	2767.83	0.276083
Long-chain specific acyl-CoA dehydrogenase, mitochondrial OS=Mus musculus GN=Acadl PE=2 SV=2	8.35	48307.2	2034.77	P51174	13	42.79	0	ACADL_MOUSE		3081.24	3320.81	3105.08	2347.06	2804.13	2393.91	1883.76	2232.5	2117.44	3284.96	2975.76	3631.49	3136.27	2753.67	3379.32	2421.38	2631.49	2950.78	2390.06	2283.49	2360.71	1760.4	1682.42	2023.75	3318.45	3296.95	3341.21	3169.04	2515.03	2077.9	3297.4	3089.75	2667.89	2344.75	1822.19	3318.87	9	27	2700.31	0.204134
Actin, cytoplasmic 1 OS=Mus musculus GN=Actb PE=1 SV=1	5.14	42079	24242.1	P60710	20	71.47	0	ACTB_MOUSE		2144.42	2061.06	1788.16	2656.93	2069.86	2181.84	2894.87	3129.13	2828.37	2514.73	2551.8	2352.67	2518.91	2378.61	2594.74	2307.73	2309.37	2205.76	3686.08	3845.28	3908.38	2494.74	2914.07	2839.63	3347.02	3029.79	2960.69	1997.88	2302.88	2950.79	2473.07	2497.42	2274.29	3813.25	2749.48	3112.5	9	27	2685.73	0.203829
Hemoglobin subunit alpha OS=Mus musculus GN=Hba PE=1 SV=2	8.64	15142.2	35724.8	P01942	5	54.93	0	HBA_MOUSE		1799	1582.59	1651.94	2092.71	2064.01	2088.03	2955.15	2663.03	2662.59	2290.24	2313.18	2128.47	2980.06	3332.97	2861.97	3058.39	2433.25	2851.34	3464.29	3438.11	3065.62	2917.42	2811.68	2643.31	2616.7	3663.96	3804.83	1677.84	2081.58	2760.26	2243.97	3058.33	2780.99	3322.67	2790.8	3361.83	9	27	2675.37	0.213183
ATP synthase subunit beta, mitochondrial OS=Mus musculus GN=Atp5b PE=1 SV=2	5.03	56300.6	21183.4	P56480	27	83.36	0	ATPB_MOUSE		2918.2	2962.34	2631.54	2670.37	2861.09	2903.4	3581.15	3453.38	3537.32	2226.96	2125.54	2124.52	2129.39	2047.13	1895.78	2156	1993.27	1907.67	2354.98	2429.8	2478.89	2716.5	3249.9	2510.83	2643.15	2636.65	2548.94	2837.36	2811.62	3523.95	2159.01	2024.1	2018.98	2421.23	2825.74	2609.58	9	27	2581.29	0.188717
Syntaxin-binding protein 1 OS=Mus musculus GN=Stxbp1 PE=1 SV=2	6.51	67968	2010.71	O08599	26	69.19	0	STXB1_MOUSE		2675.76	3152.02	2714.86	2278.43	2662.6	2583.96	1926.38	2071.55	2245.92	2834.57	2655.03	2413.09	2978	2952.64	2375.29	2903.88	2533.62	2316.37	2118.25	2286.91	2275.31	2079.87	3107.77	2387.01	2412.19	2223.74	2182.26	2847.55	2508.33	2081.28	2634.23	2768.65	2584.62	2226.82	2524.89	2272.73	9	27	2494.34	0.102226
Complement C3 OS=Mus musculus GN=C3 PE=1 SV=3	6.27	188024	951.024	P01027	65	55.38	0	CO3_MOUSE		2220.48	2206.55	2565.87	1510.78	1678.76	2028.51	621.389	2131.56	2184.79	2546.29	3056.94	2438.57	2062.49	2807.82	2165.7	2400.71	2048.97	2116.33	2347.22	3016.11	2563.55	3436.22	3249.71	3084.59	3337.6	3758.55	3291.12	2330.97	1739.35	1645.91	2680.6	2345.34	2188.67	2642.29	3256.84	3462.42	9	27	2476.93	0.24742
Myosin-9 OS=Mus musculus GN=Myh9 PE=1 SV=4	5.38	227570	1824.85	Q8VDD5	81	55.92	0	MYH9_MOUSE		2276.56	2380.52	2267.41	1607.37	1671.08	1959.33	2862.13	2712.92	2507.72	3032.33	3222.47	3243.69	2893.04	3092.25	2971.48	2421.52	2319.04	2267.8	2515.35	2626.89	2659.53	1756.3	1653.04	1673.24	2477.36	2736.36	2684.5	2308.16	1745.93	2694.26	3166.16	2985.59	2336.12	2600.59	1694.2	2632.74	9	27	2462.64	0.203748
Fructose-bisphosphate aldolase A OS=Mus musculus GN=Aldoa PE=1 SV=2	8.07	39812.2	19366.5	P05064	26	90.38	0	ALDOA_MOUSE		2001.94	2092.1	2117.29	2648.38	2818.85	2948.39	2180.69	2628.8	2567.98	1986.37	1970.84	2043.05	2017.52	2143.74	2382.65	1576.46	1762.16	1694.05	3651.52	3474.34	3491.68	3118.28	2674.66	3039.11	2282.65	2246.78	2112.5	2070.44	2805.21	2459.15	2000.09	2181.3	1677.56	3539.18	2944.01	2213.98	9	27	2432.32	0.235498
Dystroglycan OS=Mus musculus GN=Dag1 PE=1 SV=4	8.58	97247	1810.09	Q62165	21	39.75	0	DAG1_MOUSE		2871.52	2928.84	3048.88	2303.05	2510.97	2463.71	2176.49	2513.03	2349.89	2199.06	2182.36	2573.22	2211.29	2077.48	2115.13	2426.16	2488.03	2532.51	2060.96	1959.18	2156.02	2123.19	2008.7	2152.84	2006.34	1921.39	2017.14	2949.74	2425.91	2346.47	2318.21	2134.63	2482.23	2058.72	2094.91	1981.62	9	27	2310.27	0.128199
Microtubule-associated protein 1A OS=Mus musculus GN=Map1a PE=1 SV=2	4.73	301509	511.517	Q9QYR6	36	21.61	0.0017	MAP1A_MOUSE		2435.08	1859.18	2445.64	2616.9	2306.45	2361.58	2755.58	2589.02	2482.37	2278.54	2409.32	2446.02	936.483	2088.71	1392.41	2231.86	2268	1025.1	2434.36	2396.81	2391.39	2119.83	1957.9	2116.37	1911.26	2085.57	1756.53	2246.64	2428.31	2608.99	2377.96	1472.54	1841.65	2407.52	2064.7	1917.79	9	27	2151.79	0.16683
EH domain-containing protein 4 OS=Mus musculus GN=Ehd4 PE=1 SV=1	6.32	61708.8	1543.59	Q9EQP2	24	56.01	0	EHD4_MOUSE		2750.28	2889.35	2709.43	2453.41	2627.25	2266.28	236.876	2087.04	2102.6	2177.67	2293.64	2083.38	2165.13	2260.44	2212.14	2280.18	2228.84	2355.44	2116.77	1776.19	2335.37	2075.93	1863.18	2022.51	1809.72	2035.92	1817.71	2783.02	2448.98	1475.5	2184.9	2212.57	2288.15	2076.11	1987.2	1887.79	9	27	2149.36	0.170151
Uveal autoantigen with coiled-coil domains and ankyrin repeats OS=Mus musculus GN=Uaca PE=1 SV=2	6.78	162068	462.774	Q8CGB3	7	5.6	0.0028	UACA_MOUSE		2039.49	2104.94	2131.94	1399.33	1741.44	2009.99	1231.39	1921.26	2184.2	2266.6	2055.85	2715.91	2962.83	2319.48	3262.05	1838.13	2680.48	2520.21	1545.76	1462.57	1325.93	2070.93	1938.62	1939.74	2507.25	2296.45	2296.64	2092.12	1716.92	1778.95	2346.12	2848.12	2346.27	1444.75	1983.1	2366.78	9	27	2102.57	0.202128
Collagen alpha-1(XIV) chain OS=Mus musculus GN=Col14a1 PE=2 SV=2	4.8	194211	3936.96	Q80X19	60	50.7	0	COEA1_MOUSE		1968.45	1949.39	2046.24	2338.3	2213.79	2319.29	1594.39	1658.92	1651.44	1827.09	1877.73	1917.37	1774.38	1839.22	1869.8	1926.16	2009.67	1938.56	2040.83	2138.4	2200.95	3119.77	2842.8	3054.75	1865.98	1841.47	2039.67	1988.03	2290.46	1634.91	1874.06	1827.8	1958.13	2126.73	3005.77	1915.7	9	27	2069.07	0.19157
Laminin subunit alpha-5 OS=Mus musculus GN=Lama5 PE=1 SV=4	6.26	416429	711.304	Q61001	71	32.95	0.0017	LAMA5_MOUSE		2178.51	2261.67	2274.07	2182.76	2103.94	2263.72	1348.55	1629.25	1576.35	1972.38	1983.95	2032.08	1977.31	1926.11	2115.46	1845.49	1840.66	1834.74	1778.41	1700.52	1708.98	2180.46	2171.24	2522.26	2457.46	2676.33	2483.95	2238.08	2183.47	1518.05	1996.14	2006.29	1840.3	1729.3	2291.32	2539.25	9	27	2038.02	0.153614
Heat shock cognate 71 kDa protein OS=Mus musculus GN=Hspa8 PE=1 SV=1	5.2	71099.3	15684	P63017	35	84.21	0	HSP7C_MOUSE		1576.63	1596.52	1417.82	1997.31	2118.11	1910.34	1658.13	2533.55	2321.06	1605.39	1321.91	1740.18	1746.29	1623.25	1932.71	1556.18	1889.7	1764.75	3510.33	2400.25	2041.7	3335.97	2343.46	1845.97	2593.6	1723.35	2002.11	1530.32	2008.58	2170.91	1555.83	1767.42	1736.88	2650.76	2508.47	2106.36	9	27	2003.95	0.198331
Filamin-B OS=Mus musculus GN=Flnb PE=1 SV=3	5.34	280277	1546.46	Q80X90	92	58.03	0	FLNB_MOUSE		2272.53	2129.97	3084.67	1737.63	1652.28	2543.65	1292.09	1498.69	2367.04	2185.78	2009.66	2247.86	1867.19	1732.48	1969.03	1984.2	2217.98	2050.45	1949.85	1778.03	1803.49	1328.35	1569.39	1577.96	2267.96	2117.45	2072.07	2495.72	1977.85	1719.27	2147.77	1856.24	2084.21	1843.79	1491.9	2152.49	9	27	1974.36	0.147073
Keratin, type II cytoskeletal 75 OS=Mus musculus GN=Krt75 PE=1 SV=1	8.46	59968.7	3986.42	Q8BGZ7	15	28.86	0	K2C75_MOUSE		2290.86	2507.87	2152.93	1470.03	1419.88	1259.89	2290.56	2326.27	2127.33	2186.91	2028.89	2023.16	2274.33	2164.59	2163.75	2332.15	2144.36	2251.49	1754.09	1605.95	1939.37	1721.6	1777.52	2006.67	1578.04	1572.37	1541.2	2317.22	1383.27	2248.06	2079.66	2200.89	2242.67	1766.47	1835.26	1563.87	9	27	1959.71	0.171664
Acyl-coenzyme A thioesterase THEM5 OS=Mus musculus GN=Them5 PE=2 SV=1	8.09	28150.1	493.406	Q9CQJ0	2	15.73	0.0017	ACO15_MOUSE		1238.66	1311.34	1340.95	322.833	360.827	337.362	2666.41	1982.71	1818.25	2123.19	2069.67	2058.46	2948.11	2637.54	2679.1	2414.07	2595.71	2614.5	2150.95	1135.61	2195.32	2015.47	1950.57	2252.12	2507.26	2412.68	2722.4	1296.98	340.34	2155.79	2083.77	2754.92	2541.43	1827.29	2072.72	2547.45	9	27	1957.85	0.381446
CD9 antigen OS=Mus musculus GN=Cd9 PE=1 SV=2	6.96	25828.3	16225.7	P40240	5	29.2	0	CD9_MOUSE		1710.03	1436.68	1452.16	2217.97	2230.36	1650.09	2006.58	2258.48	2145.71	1740.65	2011.89	1641	1721.1	1874.2	1764.47	1630.16	2024.95	1895.99	2436.38	2808.82	2359.42	1567.89	2584.17	1711.7	1494.37	2076.37	2068.97	1532.96	2032.81	2136.92	1797.84	1786.59	1850.37	2534.87	1954.59	1879.9	9	27	1945.21	0.143381
ARF GTPase-activating protein GIT1 OS=Mus musculus GN=Git1 PE=1 SV=1	6.48	86098.6	393.532	Q68FF6	9	17.01	0.0028	GIT1_MOUSE		1328.74	1322.3	1389.82	431.868	447.474	440.208	2343.38	1976.14	1738.19	1988.87	1844.46	1942.71	2609.25	2361.42	2514.96	3279.71	2502.82	2490.64	2079.19	2167.97	2013.95	2011.54	1900.23	2075.07	2337.7	2228.38	2583.19	1346.95	439.85	2019.24	1925.35	2495.21	2757.72	2087.04	1995.62	2383.09	9	27	1938.9	0.355771
Tubulin beta-3 chain OS=Mus musculus GN=Tubb3 PE=1 SV=1	4.63	50875	25592.8	Q9ERD7	26	77.11	0	TBB3_MOUSE		1691.9	1680.14	2289.96	1203.6	1111.35	1169.24	1857.62	1802.45	2176.09	1869.61	1566.34	1505	2493.45	2673.64	2895.56	1962.92	2163.72	1996.71	1662.31	1723.9	2084.48	1485.82	1781.25	1689.6	1748.51	1694.73	1908.71	1887.34	1161.4	1945.39	1646.99	2687.55	2041.12	1823.56	1652.23	1783.98	9	27	1847.73	0.218839
Tubulin alpha-4A chain OS=Mus musculus GN=Tuba4a PE=1 SV=1	4.75	50665.8	31226.7	P68368	25	78.13	0	TBA4A_MOUSE		1273.85	1742.95	1771.44	1527.05	1397.87	1737.98	1808.75	2098.12	1963.32	1105.56	1109.84	1093.48	2276.49	2074.81	2231.06	881.039	1204.88	1025.04	2471.44	2743.89	2917.87	1916.27	2066.77	2169.64	2135.76	2458.66	2313.21	1596.08	1554.3	1956.73	1102.96	2194.12	1036.99	2711.06	2050.9	2302.55	9	27	1833.97	0.303901
Dihydropyrimidinase-related protein 2 OS=Mus musculus GN=Dpysl2 PE=1 SV=2	5.92	62676.9	24079.7	O08553	27	79.72	0	DPYL2_MOUSE		778.03	885.43	878.72	1555.79	1661.39	1626.84	1684.41	1734.12	1642.15	1659.43	1775.74	1659.46	1681.66	1617.44	1698.96	1284.3	1197.42	1249.47	1858.39	1810.79	1662.76	2873.74	2633.04	2439.87	2592.77	2655.29	2361.3	847.393	1614.67	1686.89	1698.21	1666.02	1243.73	1777.31	2648.88	2536.45	9	27	1746.62	0.321983
Vinculin OS=Mus musculus GN=Vcl PE=1 SV=4	5.65	117288	2500.79	Q64727	60	68.11	0	VINC_MOUSE		1885.28	1829.76	1780.14	1428.24	1477.77	1517.37	1422.9	1445.38	1394.86	1720.2	1775.45	2011.43	1826.29	1799.54	1983.29	1586.29	1614.9	1770.88	1764.4	1688.95	1637.95	1674.6	1659.08	1756.41	2068.46	2295.41	2194.35	1831.73	1474.46	1421.05	1835.69	1869.71	1657.36	1697.1	1696.7	2186.07	9	27	1741.1	0.130996
Neural cell adhesion molecule L1-like protein OS=Mus musculus GN=Chl1 PE=1 SV=2	5.25	136158	605.477	P70232	23	32.84	0.0017	CHL1_MOUSE		1531.54	1901.66	2107.93	1278.62	1605.33	1849.36	1999.53	1704.37	1957.09	1343.55	1726.15	1809.83	1780.8	1940.93	2063.88	1592.87	1779.14	1751.9	2174.88	2400.34	2158.53	1084.59	1070.82	1105.61	1490.45	1530.02	1679.58	1847.04	1577.77	1887	1626.51	1928.54	1707.97	2244.58	1087.01	1566.68	9	27	1719.23	0.185766
Dystrobrevin alpha OS=Mus musculus GN=Dtna PE=1 SV=2	6.29	84865.8	1328.48	Q9D2N4	20	54.83	0	DTNA_MOUSE		1618.21	1584.1	1218.85	1568.8	1463.05	1249.97	369.756	1534.4	1374.07	1048.98	1105.98	1275.55	1503.07	1468.25	1791.89	1223.57	1453.86	1413.18	3096.67	2664.99	2175.23	2786.56	2318.82	2287.86	2437.02	2282.02	2051.15	1473.72	1427.27	1092.74	1143.5	1587.74	1363.54	2645.63	2464.41	2256.73	9	27	1717.25	0.33928
Serum albumin OS=Mus musculus GN=Alb PE=1 SV=3	5.68	70745.6	11785.7	P07724	37	76.32	0	ALBU_MOUSE		983.445	1008.89	976.199	1241.44	1326.01	1280.55	1360.36	1883.4	1615.14	1761.71	1565.29	1141.66	2124.29	2219.9	1617.13	1429.21	1488.28	1417.11	2816.43	2780.05	2793.46	1785.51	1448.65	1583.42	1895.37	1783.13	2151.33	989.51	1282.67	1619.64	1489.55	1987.1	1444.86	2796.65	1605.86	1943.28	9	27	1684.35	0.307474
Sodium/potassium-transporting ATPase subunit alpha-3 OS=Mus musculus GN=Atp1a3 PE=1 SV=1	5.09	113117	11085.5	Q6PIC6	48	58.05	0	AT1A3_MOUSE		1151.72	1168.39	1321.35	1523.03	1558.16	1630.47	2381.85	2693.28	2861.53	1643.59	1548.29	1646.46	1441.55	1401.6	1529.44	1404	1589.92	1530.53	1425.31	1450.86	1400.81	1755.21	1565.58	1779.26	1766.21	1868.38	1951.3	1213.82	1570.55	2645.55	1612.78	1457.53	1508.15	1425.66	1700.02	1861.96	9	27	1666.22	0.245776
Glyceraldehyde-3-phosphate dehydrogenase OS=Mus musculus GN=Gapdh PE=1 SV=2	8.35	36095.2	18819.5	P16858	20	79.58	0	G3P_MOUSE		1128.92	1141.38	1111.11	1234.79	1351.59	1168.5	1910.87	2091.86	1956.22	1617.65	1691.67	1869.92	2009.7	1966.6	1987.15	1238.58	1411.71	1485.03	1969.79	2073.63	1999.2	1713.32	1411.81	1531.15	1735	1835.44	1900.5	1127.14	1251.63	1986.32	1726.41	1987.81	1378.44	2014.21	1552.09	1823.65	9	27	1649.74	0.204581
Ankyrin-3 OS=Mus musculus GN=Ank3 PE=1 SV=1	6.22	215545	961.144	G5E8K5	58	50.64	0	ANK3_MOUSE		1416.07	1466.24	1645.5	1691.27	1809.41	1703.53	1549.01	1593.6	1903.59	1579.99	1490.89	1511.52	1634.12	1641.76	1571.23	1716.3	1717.59	1690.77	1997.05	1743.41	2004.91	1729.97	1692.62	1376.52	1390.3	1498.72	1446.17	1509.27	1734.74	1682.06	1527.47	1615.7	1708.22	1915.12	1599.71	1445.06	9	27	1637.48	0.0866349
Sodium/potassium-transporting ATPase subunit alpha-2 OS=Mus musculus GN=Atp1a2 PE=1 SV=1	5.23	113529	10217.7	Q6PIE5	48	56.18	0	AT1A2_MOUSE		1546.92	1634.51	1844.42	1594.51	1597.39	1716.64	1815.48	2146.09	2280.22	1555.16	1342.31	1531.6	1511.96	1368.5	1607.06	1445.56	1637.46	1589.09	1551.96	1532.06	1465.39	1604.91	1479.58	1679.03	1334.38	1410.32	1464.9	1675.28	1636.18	2080.59	1476.36	1495.84	1557.37	1516.47	1587.84	1403.2	9	27	1603.24	0.123112
Catenin alpha-2 OS=Mus musculus GN=Ctnna2 PE=1 SV=3	5.37	106085	396.052	Q61301	6	9.65	0.0028	CTNA2_MOUSE		2567.42	2179.09	2560.86	783.645	702.174	541.894	1889.14	1800.34	1679.5	1551.69	2723.02	1671.73	1702.98	841.739	1075.22	1911.71	1492.32	1919.49	2393.08	1218.65	1164.08	1155.22	1587.26	1471.29	1814.23	1253.08	1186.98	2435.79	675.905	1789.66	1982.15	1206.65	1774.51	1591.94	1404.59	1418.1	9	27	1586.59	0.314306
Serotransferrin OS=Mus musculus GN=Tf PE=1 SV=1	6.85	78890.9	14469.8	Q921I1	39	72.74	0	TRFE_MOUSE		767.258	985.537	904.913	1603.9	1677.45	1763.12	1615.05	1956.24	1578.65	1328.26	1375.53	1340.29	1392.2	1505.17	1430.01	1213.83	1185.1	1159.56	2032.34	1778.45	1707.58	1877.07	1864.48	1873.5	2330.17	2051.45	2056.93	885.903	1681.49	1716.65	1348.02	1442.46	1186.16	1839.46	1871.68	2146.19	9	27	1568.67	0.247963
Reticulon-4 OS=Mus musculus GN=Rtn4 PE=1 SV=2	4.27	127127	2909.62	Q99P72	25	47.25	0	RTN4_MOUSE		1237.18	1247.94	1248.28	1281.73	1292.44	1207.09	1801.59	1967.78	1874.22	1144.76	1173.31	1109.78	1380.79	1468.02	1379.99	1945.63	1642.82	1708.27	2107.14	2298.06	2213.24	1278.63	1355.33	1388.48	1526.37	1636.3	1708.53	1244.47	1260.42	1881.2	1142.62	1409.6	1765.57	2206.15	1340.82	1623.73	9	27	1541.62	0.229125
Aconitate hydratase, mitochondrial OS=Mus musculus GN=Aco2 PE=1 SV=1	7.83	86205	3167.66	Q99KI0	30	62.69	0	ACON_MOUSE		1391.47	1460.29	1325.78	1618	1432.93	1354.21	1027.78	1433.19	1311.05	1227.07	1316.32	1186.33	1295.61	1303.75	1429.97	1152.36	1115.42	1137.13	2252.56	1545.69	1635.96	2500.57	2392.01	1857.16	1971.85	1821.41	1637.79	1392.51	1468.38	1257.34	1243.24	1343.11	1134.97	1811.4	2249.91	1810.35	9	27	1523.47	0.23734
Myosin-14 OS=Mus musculus GN=Myh14 PE=1 SV=1	5.32	229498	1229	Q6URW6	75	50.65	0	MYH14_MOUSE		1720.37	1556.35	1378.76	1423.8	1330.95	1509.48	1319.05	1341.85	1305.33	1147.11	1326.57	1368.93	1546.34	1609.33	1444.84	1473.6	1505.59	1572.76	1461.51	1486.19	1595.87	1499.72	1744.89	1720.03	1440.69	1601.57	1649.03	1551.82	1421.41	1322.07	1280.87	1533.5	1517.32	1514.52	1654.88	1563.76	9	27	1484.46	0.0811357
ADP/ATP translocase 1 OS=Mus musculus GN=Slc25a4 PE=1 SV=4	10.02	33132.4	24364.3	P48962	20	65.77	0	ADT1_MOUSE		1497.48	1363.15	1383.74	1629.44	1537.11	1657.72	2259.86	2150.54	2344.62	1129.76	1215.44	1095.68	1306.62	1360.33	1368.34	1105.77	1132.22	1157.21	1215.43	1265	1233.04	1628.72	1659.35	1603.12	1494.66	1510.62	1681.15	1414.79	1608.09	2251.68	1146.96	1345.1	1131.73	1237.82	1630.4	1562.14	9	27	1480.97	0.233244
Myelin-associated glycoprotein OS=Mus musculus GN=Mag PE=1 SV=2	4.85	70115.2	3616.76	P20917	18	43.29	0	MAG_MOUSE		1436.67	1331.87	1394.29	1599	1524.06	1682.3	1573.34	1755.2	1774.18	1307.93	1278.59	1379.11	1199.35	1204.07	1326.08	1151.25	1128.34	1100.98	1351.56	1396.3	1321.85	1768.64	1791.79	1700.07	1844.12	1747.07	1574.7	1387.61	1601.78	1700.91	1321.88	1243.17	1126.86	1356.57	1753.5	1721.96	9	27	1468.25	0.157039
Retinal dehydrogenase 1 OS=Mus musculus GN=Aldh1a1 PE=1 SV=5	7.7	55095.2	2371.19	P24549	19	49.9	0	AL1A1_MOUSE		1510.12	1476.29	1236.49	1617.2	1577.53	1488.32	197.301	1683.07	1641.93	1221.9	1288.84	1403.71	1407.2	1282.75	1566.19	1247.38	1499.44	1501.55	1504.62	1685.84	1893.87	1417.08	1258.92	1674.62	1283.42	1867.81	1462.09	1407.64	1561.02	1174.1	1304.82	1418.72	1416.12	1694.77	1450.21	1537.77	9	27	1440.57	0.104201
Guanine nucleotide-binding protein G(s) subunit alpha isoforms XLas OS=Mus musculus GN=Gnas PE=2 SV=1	4.52	122589	3997.45	Q6R0H7	20	33.45	0	GNAS1_MOUSE		1977.77	1900.55	1914.12	1900.88	2037.3	650.788	459.121	1579.11	578.542	564.102	536.9	1895.91	512.763	449.328	553.235	557.352	575.003	1821.03	1748.1	1450.71	1690.53	2256.48	2019.74	1978.11	1983.36	1662.69	1770.25	1930.81	1529.66	872.258	998.97	505.109	984.462	1629.78	2084.78	1805.43	9	27	1371.25	0.398605
Pericentrin OS=Mus musculus GN=Pcnt PE=1 SV=2	5.11	332203	465.018	P48725	3	1.41	0.0028	PCNT_MOUSE		922.711	999.03	1040.7	2089.89	1031.12	1126.34	1518.65	226.598	692.012	1562.91	1984.22	981.901	1524.79	1688.84	1449.59	2172.03	2047.91	2255.51	1898.86	983.607	985.881	1654.3	975.65	1085.62	1030.22	1064.53	863.933	987.481	1415.79	812.421	1509.68	1554.41	2158.48	1289.45	1238.52	986.225	9	27	1328.05	0.302339
Microtubule-associated protein 4 OS=Mus musculus GN=Map4 PE=1 SV=3	4.7	118000	3849.97	P27546	42	60.8	0	MAP4_MOUSE		1043.81	1189.82	1134.71	1329.85	1280.97	1215.37	815.382	1288.77	1215.2	1018.53	994.212	1088.88	1004.6	1039.93	1018.17	830.735	950.845	1007.89	2243.68	2268.43	2277.42	1758.61	1807.44	1876.58	1212.58	1270.7	1191.41	1122.78	1275.4	1106.45	1033.87	1020.9	929.824	2263.17	1814.21	1224.9	9	27	1310.17	0.336188
Alpha-crystallin B chain OS=Mus musculus GN=Cryab PE=1 SV=2	6.92	20068.8	18189.7	P23927	10	68	0	CRYAB_MOUSE		1045.82	1377.43	1116.94	1366.08	1767.93	1336.52	1591.95	1464.83	1800.06	1113.85	1011.88	1103.5	980.763	1037.67	1054.03	1235.78	1267.21	1090.51	1223.43	1497.05	1673.3	1103.81	1381.1	1201.93	1107.4	1314.2	1223.74	1180.06	1490.18	1618.95	1076.41	1024.15	1197.83	1464.59	1228.95	1215.11	9	27	1277.36	0.157435
Myosin-10 OS=Mus musculus GN=Myh10 PE=1 SV=2	5.27	229966	1414.04	Q61879	37	30.77	0	MYH10_MOUSE		1268.83	1295.47	1356.2	1167.72	1269.07	1168.75	1901.51	1053.64	936.379	1292.03	1292.55	1222	1357.74	1360.8	1406.59	1255.85	1304.91	1337.88	1494.99	928.966	894.491	999.677	808.694	1157.51	1239.93	1241.01	1506.13	1306.84	1201.85	1297.17	1268.86	1375.05	1299.55	1106.15	988.627	1329.02	9	27	1241.46	0.0989896
Elongation factor 1-alpha 1 OS=Mus musculus GN=Eef1a1 PE=1 SV=3	9.34	50456.1	10655.4	P10126	20	75.11	0	EF1A1_MOUSE		1234.49	1274.24	1364.99	1060.16	1146.52	1164.48	1454.36	1421.6	1549.89	1430.49	1382.37	1383.54	1202.31	1170.75	1099.41	1128.36	1060.16	969.904	1371.51	1162.25	1351.06	1220.72	1100.37	1044.99	1190.58	998.915	1220.4	1291.24	1123.72	1475.28	1398.8	1157.49	1052.81	1294.94	1122.03	1136.63	9	27	1228.1	0.116911
Somatomedin-B and thrombospondin type-1 domain-containing protein OS=Mus musculus GN=Sbspon PE=2 SV=1	8	30889.5	22491.1	Q3UPR9	15	73.48	0	SBSPO_MOUSE		1160.34	1179.48	1207.65	1258.62	1202.77	1239.69	889.085	1073.11	1034.17	990.119	1085.3	1108.77	945.48	1018.94	1175.16	1073.57	1096.51	1133.23	1261.43	1156.59	1069.99	2137.64	1697.81	1691.62	1211.58	1256.07	1185.68	1182.49	1233.69	998.788	1061.4	1046.53	1101.1	1162.67	1842.36	1217.78	9	27	1205.2	0.209203
Epiplakin OS=Mus musculus GN=Eppk1 PE=1 SV=2	5.67	726105	670.955	Q8R0W0	5	1.5	0.0017	EPIPL_MOUSE		764.324	682.649	479.71	1226.86	1123.31	757.144	1097.44	1250.14	1369.05	1437.58	1624.16	1321.34	776.591	767.896	1285.45	322.429	1540.79	817.818	445.57	1379.69	1203.6	1963.29	592.12	1970.41	887.104	2742.36	2522.98	642.228	1035.77	1238.88	1461.03	943.313	893.679	1009.62	1508.61	2050.81	9	27	1198.22	0.351957
Heat shock 70 kDa protein 12B OS=Mus musculus GN=Hspa12b PE=1 SV=1	8.45	76860.8	1056.17	Q9CZJ2	5	10.95	0	HS12B_MOUSE		1368.11	1386.21	1371.99	303.094	263.949	1538.88	1387.31	603.879	1132.15	1486.22	1406.87	1506.91	1322.82	1215.09	1351.3	1147.43	1192.63	1159.08	517.612	1083.37	1097.35	1144.78	1062.19	1045.49	1126.02	1578.55	1736	1375.44	701.976	1041.11	1466.67	1296.4	1166.38	899.445	1084.15	1480.19	9	27	1167.97	0.226245
Calcium-binding mitochondrial carrier protein Aralar1 OS=Mus musculus GN=Slc25a12 PE=1 SV=1	8.29	74968.9	2663.45	Q8BH59	26	64.11	0	CMC1_MOUSE		2053.34	2223.25	2284.03	1600.32	1766.09	1886.72	1337.32	473.268	513.366	995.631	1030.93	972.077	904.484	914.66	936.697	943.946	1042.21	969.741	958.29	263.434	1011.93	1112.37	1137.03	1167	910.443	1001.22	994.365	2186.87	1751.05	774.653	999.547	918.614	985.299	744.552	1138.8	968.674	9	27	1163.12	0.416384
Collagen alpha-2(V) chain OS=Mus musculus GN=Col5a2 PE=1 SV=1	6.25	146045	510.622	Q3U962	5	10.02	0.0017	CO5A2_MOUSE		1276.35	1283.19	1094.03	1062.61	1013.46	1067.38	711.804	918.341	846.213	1240.75	1160.21	1281.46	1179.4	1147	1189.67	1049.09	1199.64	1123.15	1009.46	963.446	1017.1	1138.67	916.522	1105.16	1747.53	1732.52	1771.96	1217.85	1047.82	825.453	1227.47	1172.02	1123.96	996.668	1053.45	1750.67	9	27	1157.26	0.220454
Guanine nucleotide-binding protein G(I)/G(S)/G(T) subunit beta-1 OS=Mus musculus GN=Gnb1 PE=1 SV=3	5.54	38175.4	16140.5	P62874	15	85	0	GBB1_MOUSE		1226.83	1261.06	1157.73	1260.97	1290.4	1079.17	1363.97	1557.95	1425.38	1083.54	984.918	1070.43	1014.86	982.951	955.511	1182.06	1105.09	1330.17	873.106	1168.36	1024.39	1037.54	1221.36	1213.2	930.712	1005.81	1252.43	1215.21	1210.18	1449.1	1046.3	984.439	1205.78	1021.95	1157.37	1062.98	9	27	1150.37	0.123944
Voltage-dependent anion-selective channel protein 2 OS=Mus musculus GN=Vdac2 PE=1 SV=2	7.37	32360.2	15918	Q60930	16	68.81	0	VDAC2_MOUSE		1219.22	1217.51	1181.92	1293.68	1233.26	1178.25	1331.62	1650.55	1352.51	880.152	955.428	1009.27	931.092	1073.26	1105.77	1118.58	1235.31	1186.48	966.794	1117.4	1139.69	1194.16	1081.83	1168.55	1080.82	1044.98	1065.26	1206.22	1235.06	1444.89	948.282	1036.71	1180.13	1074.63	1148.18	1063.69	9	27	1148.64	0.124995
Cadherin-1 OS=Mus musculus GN=Cdh1 PE=1 SV=1	4.5	98769.2	925.459	P09803	13	29.75	0	CADH1_MOUSE		1300.32	1504.76	1412.66	1049.16	1254.17	1082.38	938.337	993.54	1048.36	1083.25	1016.38	1007.17	1012.65	997.063	822.533	1228.79	1011.97	1153.81	1597.46	1346.63	1106.26	1524.79	1103.83	1100.5	1384.04	937.429	873.642	1405.91	1128.57	993.413	1035.6	944.081	1131.52	1350.12	1243.04	1065.04	9	27	1144.14	0.138853
Nesprin-2 OS=Mus musculus GN=Syne2 PE=1 SV=2	5.06	788486	707.064	Q6ZWQ0	6	1.06	0.0017	SYNE2_MOUSE		1101.49	1482.71	672.389	1025.38	1090.7	1080.03	945.855	1369.54	1181.66	889.038	706.812	1001.77	742.145	643.563	633.421	685.788	961.154	637.099	998.884	890.046	917.199	1645.4	1964.71	1251.1	1533.82	1851.06	1596.37	1085.53	1065.37	1165.69	865.872	673.043	761.347	935.376	1620.41	1660.42	9	27	1092.56	0.318547
Band 4.1-like protein 3 OS=Mus musculus GN=Epb41l3 PE=1 SV=1	5.03	103794	3055.36	Q9WV92	47	71.37	0	E41L3_MOUSE		685.402	702.558	704.082	987.913	929.122	856.292	1181.76	1410.58	1241.26	1007.98	1106.25	1143.51	937.215	1049.92	1041.57	1029.76	1099.15	1105.85	1175.11	1234.73	1142.3	1216.29	1047.66	1046.76	1381.18	1332.98	1386.29	697.347	924.442	1277.86	1085.91	1009.57	1078.25	1184.05	1103.57	1366.82	9	27	1080.87	0.181654
Tubulin beta-2A chain OS=Mus musculus GN=Tubb2a PE=1 SV=1	4.59	50306.3	33107.2	Q7TMM9	25	80	0	TBB2A_MOUSE		994.783	1194.72	918.528	880.315	1148.19	829.563	1263.42	1486.17	1264.38	908.288	951.021	803.461	1275.22	1348.61	1279.59	943.574	946.061	936.288	1141.22	1359.67	1462.72	879.771	898.997	976.341	976.508	869.623	970.535	1036.01	952.688	1337.99	887.59	1301.14	941.974	1321.2	918.37	938.889	9	27	1070.65	0.178781
Actin, aortic smooth muscle OS=Mus musculus GN=Acta2 PE=1 SV=1	5.08	42408.3	10540.2	P62737	19	56.23	0	ACTA_MOUSE		696.573	756.978	561.377	1208.4	1097.6	1013.53	722.768	1511.22	1323.8	803.289	734.683	928.973	989.604	900.231	1216.12	915.665	1196.75	1089.58	1641.87	1785.07	1761.56	732.399	781.229	967.187	1157.38	1153.55	1248.39	671.643	1106.51	1185.93	822.315	1035.32	1067.33	1729.5	826.938	1186.44	9	27	1070.21	0.284874
Integrin beta-1 OS=Mus musculus GN=Itgb1 PE=1 SV=1	5.57	91482	1971.64	P09055	25	51.13	0	ITB1_MOUSE		1303.67	1024.6	1247	1293.27	1031.29	1143.93	1153.76	1225.57	1241.9	840.963	780.893	909.036	794.949	784.739	850.281	991.898	1037.81	941.111	1097.62	1062.23	1056.73	1251.73	1130.02	1165.07	1112.05	938.82	970.573	1191.76	1156.17	1207.07	843.631	809.99	990.272	1072.19	1182.27	1007.15	9	27	1051.17	0.142545
Collagen alpha-1(XII) chain OS=Mus musculus GN=Col12a1 PE=2 SV=3	5.32	341412	376.448	Q60847	27	16.19	0.0028	COCA1_MOUSE		1085.35	1007.4	979.791	1077.14	1018.07	1095.34	743.192	967.997	839.86	1033.37	965.798	1191.81	995.409	903.292	925.899	887.202	965.675	1208.71	931.586	888.643	953.333	1147.46	1202.99	1293.58	1310.25	1296.8	1421.7	1024.18	1063.51	850.35	1063.66	941.533	1020.53	924.521	1214.67	1342.91	9	27	1049.54	0.143786
Reticulon-3 OS=Mus musculus GN=Rtn3 PE=1 SV=2	4.63	104506	665.761	Q9ES97	5	10.58	0.0017	RTN3_MOUSE		648.052	585.288	981.119	896.587	1574.79	1683.16	761.036	961.37	1277.74	1159.86	2037.39	670.806	1262.7	1236.9	774.672	1308.72	1045.05	1367.34	988.298	1197.41	1069.18	756.667	842.033	860.568	660.935	760.596	772.622	738.153	1384.85	1000.05	1289.35	1091.42	1240.37	1084.96	819.756	731.384	9	27	1042.26	0.23065
Sodium/potassium-transporting ATPase subunit beta-1 OS=Mus musculus GN=Atp1b1 PE=1 SV=1	8.78	35593.8	6404.78	P14094	12	58.55	0	AT1B1_MOUSE		755.585	778.386	777.947	814.504	837.744	863.513	1308.18	1537.63	1494.59	1154.14	1194.31	1202.5	977.147	1041.31	1014.96	985.077	1047.06	1099.95	757.726	744.99	729.496	1063.37	1052.78	1140.89	1188.09	1223.27	1252.2	770.639	838.587	1446.8	1183.65	1011.14	1044.03	744.071	1085.68	1221.19	9	27	1038.42	0.221323
NADP-dependent malic enzyme OS=Mus musculus GN=Me1 PE=1 SV=2	7.19	64581.2	1303.03	P06801	18	52.8	0	MAOX_MOUSE		1165.72	1133.26	1636.57	984.048	897.699	964.459	904.29	825.301	809.136	1247.36	1232.39	886.979	1123.08	818.879	866.417	2356.83	1338.64	1383.55	929.398	987.886	964.399	736.045	714.257	750.24	748.833	783.349	778.722	1311.85	948.735	846.242	1122.24	936.127	1693.01	960.561	733.514	770.301	9	27	1035.84	0.292933
Malate dehydrogenase, mitochondrial OS=Mus musculus GN=Mdh2 PE=1 SV=3	8.82	36067.7	22029.9	P08249	19	72.19	0	MDHM_MOUSE		908.98	963.448	808.716	1106.64	1256.74	1130.41	1067.82	1179.46	1142.74	1016.71	978.25	900.587	896.805	1025.06	831.812	749.125	811.026	783.847	977.559	1002.48	1064.59	1105.3	1305.98	1134.61	1076.06	1012.42	1140.79	893.715	1164.6	1130.01	965.183	917.893	781.333	1014.88	1181.96	1076.42	9	27	1014	0.134349
Ectonucleoside triphosphate diphosphohydrolase 2 OS=Mus musculus GN=Entpd2 PE=1 SV=2	8.33	54946.8	4506.31	O55026	15	46.46	0	ENTP2_MOUSE		1031.11	1015.98	938.85	1129.82	955.073	968.109	1196.14	1231.73	1136.79	952.032	868.428	831.933	822.247	894.969	807.348	1167.68	1046.74	1110.02	919.271	970.56	996.199	949.621	1094.61	1163.45	745.179	702.943	814.51	995.313	1017.67	1188.22	884.131	841.521	1108.15	962.01	1069.23	754.211	9	27	980.049	0.139281
Alpha-enolase OS=Mus musculus GN=Eno1 PE=1 SV=3	6.38	47483.1	17966.4	P17182	28	78.57	0	ENOA_MOUSE		931.976	743.153	870.097	1294.9	1255.36	1183.13	654.91	1164.5	1219.04	891.54	872.085	965.619	925.644	881.351	993.994	913.049	884.305	905.779	881.484	959.212	1064.76	865.17	1051.16	955.178	905.606	1106.32	1050.11	848.409	1244.46	1012.82	909.748	933.663	901.044	968.484	957.169	1020.68	9	27	977.386	0.116598
Choline transporter-like protein 2 OS=Mus musculus GN=Slc44a2 PE=1 SV=2	8.79	81592.8	1157.84	Q8BY89	15	23.51	0	CTL2_MOUSE		937.606	902.345	1078.51	950.757	888.605	963.563	823.27	869.332	936.443	897.156	941.593	1009.19	890.885	852.501	1027.57	932.54	1021.53	1046.62	790.314	821.889	767.579	972.705	942.086	969.827	1003.48	1064.42	996.865	972.822	934.308	876.348	949.313	923.653	1000.23	793.261	961.539	1021.59	9	27	937.007	0.0732776
Neural cell adhesion molecule L1 OS=Mus musculus GN=L1cam PE=1 SV=1	5.57	141938	1311.33	P11627	22	31.19	0	L1CAM_MOUSE		942.991	847.514	957.222	1074.44	1070.43	1106.52	1010.98	1259.22	1244.54	822.064	883.907	713.951	764.548	816.058	684.481	974.867	895.878	907.635	863.94	924.359	1030.66	864.168	1059.76	992.081	899.653	838.548	800.159	915.909	1083.8	1171.58	806.641	755.029	926.127	939.653	972.005	846.12	9	27	935.206	0.13978
Fatty acid synthase OS=Mus musculus GN=Fasn PE=1 SV=2	6.12	275166	670.471	P19096	37	27.04	0.0017	FAS_MOUSE		844.683	786.843	858.45	876.992	879.295	1017.5	447.734	812.187	851.951	865.495	880.82	928.718	943.765	770.195	899.284	907.575	960.437	1096.62	1060.71	1019.69	1240.96	814.699	805.615	990.024	918.419	1043.42	1089.72	829.992	924.597	703.957	891.677	871.081	988.212	1107.12	870.113	1017.19	9	27	911.549	0.128023
Versican core protein OS=Mus musculus GN=Vcan PE=1 SV=2	4.37	368841	737.496	Q62059	2	0.74	0.0017	CSPG2_MOUSE		865.798	857.997	868.872	890.42	889.065	1058.85	1195.72	860.808	935.297	730.115	693.851	742.805	785.106	738.881	803.183	1058.36	790.758	852.035	1176.02	1208.36	1155.94	952.871	912.993	1006.57	820.369	813.025	841.813	864.222	946.112	997.276	722.257	775.723	900.383	1180.11	957.479	825.069	9	27	907.626	0.14923
Agrin OS=Mus musculus GN=Agrn PE=1 SV=1	5.87	215523	533.818	A2ASQ1	19	16.15	0.0017	AGRIN_MOUSE		991.776	1018.39	935.284	1156.92	1073.54	1160.94	455.983	808.198	777.67	713.208	708.627	728.478	667.632	488.873	715.313	740.436	735.013	767.765	979.561	902.94	848.494	1254.2	1153.31	1134.11	989.323	858.004	912.645	981.817	1130.46	680.617	716.771	623.939	747.738	910.332	1180.54	919.991	9	27	876.912	0.226397
Polymerase I and transcript release factor OS=Mus musculus GN=Ptrf PE=1 SV=1	5.26	43953.7	7838.68	O54724	15	41.07	0	PTRF_MOUSE		504.462	482.07	495.22	720.54	678.468	656.439	554.941	976.224	855.363	757.578	711.656	810.195	671.517	560.391	672.231	735.924	741.009	741.687	1744.14	1866.8	1752.5	827.561	743.087	938.508	1012.08	1039.24	974.832	493.917	685.149	795.509	759.809	634.713	739.54	1787.82	836.385	1008.72	9	27	860.173	0.436456
Myelin proteolipid protein OS=Mus musculus GN=Plp1 PE=1 SV=2	8.29	30875.6	8638.87	P60202	6	25.27	0	MYPR_MOUSE		1785.14	1670.53	1714.06	1411.6	1313.12	1349.32	828.975	799.401	755.445	571.608	594.723	557.353	544.037	584.448	549.494	611.941	582.673	635.116	706.875	714.508	678.77	728.837	682.598	703.703	699.459	710.734	715.712	1723.24	1358.02	794.607	574.561	559.326	609.91	700.051	705.046	708.635	9	27	859.266	0.469932
Collagen alpha-1(XVIII) chain OS=Mus musculus GN=Col18a1 PE=1 SV=4	5.26	183198	634.326	P39061	18	14.66	0.0017	COIA1_MOUSE		949.526	1008.31	933.207	925.465	895.809	858.632	651.03	713	651.282	763.133	686.917	808.89	726.199	769.593	838.579	729.31	762.878	745.978	923.124	903.459	988.499	1004.77	1105.65	1026.12	908.47	882.723	820.377	963.68	893.302	671.771	752.98	778.124	746.055	938.361	1045.51	870.523	9	27	851.146	0.142925
AP-2 complex subunit alpha-2 OS=Mus musculus GN=Ap2a2 PE=1 SV=2	6.5	104929	1115.95	P17427	30	42.54	0	AP2A2_MOUSE		641.933	702.417	680.974	701.986	701.819	761.942	977.972	846.152	915.803	758.021	807.797	832.047	788.98	774.053	765.562	838.274	843.107	854.42	1042.38	966.708	1017.69	1006.94	957.584	1009.99	779.761	768.572	780.543	675.108	721.916	913.309	799.288	776.198	845.267	1008.92	991.505	776.292	9	27	834.201	0.138965
Tubulin beta-4B chain OS=Mus musculus GN=Tubb4b PE=1 SV=1	4.6	50287.4	37990.5	P68372	25	79.78	0	TBB4B_MOUSE		953.938	1156.13	935.18	718.279	904.985	668.894	1134.6	1264.54	1156.77	761.515	746.871	647.421	1103.82	1219.42	1162.06	951.928	891.648	854.623	1180.61	1315.74	1367.6	176.225	178.601	187.077	294.963	251.82	281.671	1015.08	764.053	1185.3	718.602	1161.77	899.4	1287.98	180.634	276.151	9	27	832.109	0.471276
Aspartate aminotransferase, mitochondrial OS=Mus musculus GN=Got2 PE=1 SV=1	9.26	47810.7	7011.16	P05202	20	61.4	0	AATM_MOUSE		808.53	813.832	868.351	1030.35	1039.28	1177.94	1000.47	1038.65	1164.23	746.943	752.58	766.175	686.149	684.107	702.15	638.429	625.242	664.805	803.956	964.618	818.639	863.836	812.449	937.92	634.854	679.275	706.257	830.238	1082.52	1067.78	755.233	690.802	642.826	862.405	871.402	673.462	9	27	830.741	0.193899
Ig gamma-3 chain C region OS=Mus musculus PE=1 SV=2	6.76	44499.4	642.991	P03987	4	17.84	0.0017	IGHG3_MOUSE		528.129	671.282	451.098	795.433	770.947	924.198	1338.12	792.976	635.454	1271.76	871.457	587.643	1573.72	506.13	1143.83	1252.4	772.932	1196.56	692.096	789.252	824.387	591.82	1067.71	777.847	326.04	533.846	524.583	550.17	830.193	922.184	910.285	1074.56	1073.96	768.578	812.461	461.49	9	27	822.654	0.254971
Transketolase OS=Mus musculus GN=Tkt PE=1 SV=1	7.23	68314.9	3308.67	P40142	31	77.05	0	TKT_MOUSE		836.369	851.488	899.486	880.788	858.254	948.503	653.434	748.192	868.427	917.426	748.105	814.971	869.082	777.987	915.986	803.215	849.427	881.584	692.346	676.604	639.957	944.473	822.3	888.106	865.867	776.48	744.413	862.448	895.848	756.684	826.834	854.351	844.742	669.636	884.96	795.587	9	27	821.232	0.0869749
Serine/threonine-protein kinase MRCK beta OS=Mus musculus GN=Cdc42bpb PE=1 SV=2	6.01	196635	826.315	Q7TT50	3	1.52	0	MRCKB_MOUSE		625.3	795.969	844.724	829.591	869.315	851.41	935.747	666.447	645.782	1059.7	1064.66	1071.36	977.188	907.285	994.684	731.415	789.159	862.243	618.707	458.482	589.568	737.695	594.467	753.42	893.708	895.444	674.272	755.331	850.105	749.325	1065.24	959.719	794.272	555.586	695.194	821.141	9	27	805.102	0.18313
ADP/ATP translocase 4 OS=Mus musculus GN=Slc25a31 PE=2 SV=1	9.89	35543.1	4798.71	Q3V132	13	51.88	0	ADT4_MOUSE		882.574	890.587	938.617	744.559	727.079	756.874	656.569	723.996	707.126	939.455	1029.34	963.321	941.751	965.503	956.744	800.05	867.048	852.13	394.719	573.912	588.676	645.383	778.911	839.902	876.321	931.678	757.494	903.926	742.838	695.897	977.371	954.666	839.743	519.102	754.732	855.164	9	27	804.827	0.178794
NADH-cytochrome b5 reductase 3 OS=Mus musculus GN=Cyb5r3 PE=1 SV=3	8.52	34355.8	8572.51	Q9DCN2	17	74.75	0	NB5R3_MOUSE		661.074	666.663	766.98	702.291	756.028	821.513	922.891	835.328	952.271	693.064	670.771	684.922	752.582	800.905	801.89	858.386	832.867	825.482	840.44	928.458	877.883	841.202	700.055	820.509	770.693	826.509	778.34	698.239	759.944	903.497	682.919	785.126	838.912	882.261	787.255	791.847	9	27	792.222	0.0942126
Alpha-catulin OS=Mus musculus GN=Ctnnal1 PE=2 SV=1	6.09	82318	2275.13	O88327	32	54.17	0	CTNL1_MOUSE		907.223	1072.11	952.854	744.968	755.405	702.591	755.571	774.372	675.439	596.659	766.354	703.222	757.756	788.113	700.832	892.329	753.146	909.267	905.023	864.206	820.659	675.303	648.89	684.06	831.017	821.298	733.896	977.396	734.322	735.127	688.745	748.9	851.581	863.296	669.418	795.404	9	27	784.91	0.124724
Sodium/potassium-transporting ATPase subunit alpha-4 OS=Mus musculus GN=Atp1a4 PE=1 SV=3	5.37	116085	4198.46	Q9WV27	17	21.41	0	AT1A4_MOUSE		835.821	867.152	827.841	387.983	414.605	414.902	800.602	796.345	892.134	1036.02	1037.67	1147.61	1027.96	1024.89	1088.92	993.083	1027.21	992.742	793.82	732.056	831.255	488.738	559.664	520.429	497.762	522.061	507.148	843.605	405.83	829.694	1073.77	1047.26	1004.34	785.71	522.944	508.99	9	27	780.238	0.318528
Neural cell adhesion molecule 1 OS=Mus musculus GN=Ncam1 PE=1 SV=3	4.54	120226	1257.01	P13595	21	33.18	0	NCAM1_MOUSE		802.491	981.498	799.734	838.934	809.263	847.594	832.47	876.685	948.465	716.996	716.569	770.242	683.935	727.003	671.684	822.488	791.73	755.496	613.026	695.089	660.206	909.625	801.937	707.875	704.859	674.143	701.442	861.241	831.93	885.873	734.602	694.207	789.905	656.107	806.479	693.481	9	27	772.647	0.105419
ADP/ATP translocase 2 OS=Mus musculus GN=Slc25a5 PE=1 SV=3	10.03	33159.5	21036.8	P51881	21	70.13	0	ADT2_MOUSE		788.986	835.887	857.05	794.309	697.993	845.1	942.366	1017.37	999.861	844.018	683.11	782.137	807.065	808.579	781.447	846.565	799.944	801.345	493.235	520.225	521.733	685.146	752.637	688.989	651.738	683.279	733.858	827.307	779.134	986.532	769.755	799.03	815.951	511.731	708.924	689.625	9	27	765.332	0.166502
Collagen alpha-6(VI) chain OS=Mus musculus GN=Col6a6 PE=1 SV=2	6.37	248091	653.255	Q8C6K9	6	4.02	0.0017	CO6A6_MOUSE		1032.6	1023.54	1006.96	366.506	366.469	348.431	1037.31	707.555	776.475	840.948	532.166	812.168	643.387	770.969	710.381	386.745	914.069	909.72	796.359	740.162	716.505	645.692	655.16	669.685	1386.76	1042.93	808.688	1021.04	360.468	840.447	728.427	708.246	736.844	751.009	656.846	1079.46	9	27	764.754	0.273905
Voltage-dependent anion-selective channel protein 1 OS=Mus musculus GN=Vdac1 PE=1 SV=3	8.67	32522.6	11264.6	Q60932	15	76.01	0	VDAC1_MOUSE		796.705	769.383	807.436	951.491	929.068	908.131	1056.73	1181.3	1063.1	610.119	590.497	663.846	619.094	639.874	696.247	594.423	621.255	662.896	617.214	620.454	665.662	795.872	775.084	765.787	637.797	658.251	687.78	791.175	929.563	1100.37	621.487	651.738	626.191	634.443	778.914	661.276	9	27	755.018	0.219656
Histone H4 OS=Mus musculus GN=Hist1h4a PE=1 SV=2	11.77	11367.4	25185.1	P62806	7	63.11	0	H4_MOUSE		882.488	869.425	847.118	942.151	954.745	1018.47	615.406	615.171	706.942	870.821	843.872	821.147	526.858	487.427	516.884	388.218	397.617	360.975	556.096	522.579	562.316	1068.15	930.349	1155.54	983.491	903.914	960.625	866.344	971.788	645.84	845.28	510.39	382.27	546.997	1051.35	949.344	9	27	752.178	0.314262
Heat shock 70 kDa protein 12A OS=Mus musculus GN=Hspa12a PE=1 SV=1	6.32	75213.7	5949.27	Q8K0U4	30	61.19	0	HS12A_MOUSE		540.407	611.322	530.831	570.673	717.974	643.78	1177.51	800.292	832.758	817.542	823.563	797.334	675.512	701.656	665.795	711.703	629.656	622.769	817.098	803.639	763.94	675.339	695.043	714.277	809.111	897.365	818.916	560.853	644.142	936.855	812.813	680.988	654.709	794.892	694.886	841.797	9	27	735.771	0.160341
ATP-citrate synthase OS=Mus musculus GN=Acly PE=1 SV=1	7.12	120641	3437.95	Q91V92	48	62.69	0	ACLY_MOUSE		656.608	607.35	537.06	765.849	743.623	663.352	878.189	905.783	817.956	781.644	782.461	654.319	675.105	756.06	621.172	768.904	571.524	578.26	586.931	716.458	745.722	661.849	999.483	751.146	834.254	826.747	873.59	600.34	724.275	867.309	739.475	684.112	639.563	683.037	804.159	844.864	9	27	731.904	0.12498
Basal cell adhesion molecule OS=Mus musculus GN=Bcam PE=2 SV=1	5.81	68468.6	2802.73	Q9R069	21	50.8	0	BCAM_MOUSE		786.224	682.915	742.417	730.704	750.239	763.418	531.979	772.639	704.019	680.377	656.285	696.061	735.569	627.887	757.292	636.312	687.983	672.78	711.05	781.984	774.791	765.235	651.54	805.526	918.957	880.415	846.438	737.185	748.12	669.546	677.575	706.916	665.691	755.942	740.767	881.937	9	27	731.52	0.0908121
Trifunctional enzyme subunit alpha, mitochondrial OS=Mus musculus GN=Hadha PE=1 SV=1	9.46	83354.3	3438.32	Q8BMS1	30	75.23	0	ECHA_MOUSE		808.091	801.317	837.889	781.523	767.068	842.144	855.406	848.213	939.632	590.537	651.936	623.586	616.451	651.595	642.939	624.546	635.66	653.07	644.903	596.825	673.472	824.069	813.649	757.157	733.884	776.54	682.19	815.766	796.912	881.083	622.019	636.995	637.759	638.4	798.292	730.871	9	27	728.678	0.134214
Unconventional myosin-Ic OS=Mus musculus GN=Myo1c PE=1 SV=2	9.62	122800	2057.29	Q9WTI7	43	56.63	0	MYO1C_MOUSE		813.259	791.866	827.943	728.564	717.215	705.163	712.718	656.257	677.11	728.06	723.805	764.253	706.324	669.445	683.802	696.528	700.111	710.355	806.152	749.62	776.621	773.703	594.312	636.041	643.074	803.001	770.609	811.023	716.981	682.029	738.706	686.524	702.331	777.464	668.019	738.895	9	27	724.663	0.0648804
Creatine kinase M-type OS=Mus musculus GN=Ckm PE=1 SV=1	6.62	43273.2	12662.1	P07310	20	71.13	0	KCRM_MOUSE		283.704	350.649	377.411	912.534	882.192	938.48	272.363	464.18	468.857	457.636	471.156	423.135	907.237	787.779	974.997	269.869	245.957	259.686	959.94	1032.27	1121.96	1146.95	1307.14	1185.23	938.715	905.817	1061.34	337.255	911.069	401.8	450.642	890.004	258.504	1038.06	1213.11	968.624	9	27	718.785	0.493056
Clathrin heavy chain 1 OS=Mus musculus GN=Cltc PE=1 SV=3	5.35	193325	1223.85	Q68FD5	50	46.93	0	CLH_MOUSE		541.464	567.585	558.089	617.797	587.344	536.14	744.2	780.927	780.121	591.057	522.286	578.292	603.12	592.064	666.127	640.486	713.719	634.203	999.877	987.636	926.69	756.134	746.54	719.904	870.394	1020.39	952.142	555.713	580.427	768.416	563.878	620.437	662.803	971.401	740.859	947.642	9	27	712.397	0.222673
Band 4.1-like protein 1 OS=Mus musculus GN=Epb41l1 PE=1 SV=2	5.29	98942.4	526.427	Q9Z2H5	7	11.49	0.0017	E41L1_MOUSE		854.889	762.637	690.531	786.945	675.932	591.612	569.225	864.679	665.283	707.913	667.979	721.715	697.096	713.12	738.095	596.075	681.982	704.557	639.795	496.296	689.747	522.249	487.878	535.428	928.806	855.713	939.748	769.352	684.829	699.729	699.202	716.104	660.871	608.613	515.185	908.089	9	27	695.775	0.154529
Histone H2B type 1-B OS=Mus musculus GN=Hist1h2bb PE=1 SV=3	10.74	13952.2	24682	Q64475	9	57.14	0	H2B1B_MOUSE		809.448	783.139	722.546	881.666	865.322	813.994	596.142	631.992	602.285	762.723	752.157	825.896	468.38	501.334	490.641	400.51	406.335	383.223	518.952	532.533	461.695	889.778	821.167	943.173	859.262	808.584	801.052	771.711	853.661	610.14	780.259	486.785	396.689	504.393	884.706	822.966	9	27	679.034	0.267663
Sushi domain-containing protein 2 OS=Mus musculus GN=Susd2 PE=1 SV=1	6.16	92238.4	1625.6	Q9DBX3	19	40.12	0	SUSD2_MOUSE		564.353	613.672	636.222	518.402	499.804	505.05	790.361	782.954	767.48	690.604	771.674	780.993	725.502	781.667	816.39	721.987	713.416	801.271	573.499	575.994	582.621	698.466	615.133	665.103	663.212	696.062	691.331	604.749	507.752	780.265	747.757	774.52	745.558	577.372	659.567	683.535	9	27	675.675	0.142344
Septin-7 OS=Mus musculus GN=Sept7 PE=1 SV=1	8.77	50892.1	7664.46	O55131	20	72.71	0	SEPT7_MOUSE		646.855	610.636	714.444	797.945	771.046	733.269	536.417	701.955	737.405	517.572	410.055	565.154	513.407	557.255	563.338	616.279	697.903	606.787	807.991	730.132	660.062	824.681	870.273	731.674	694.211	565.936	690.071	657.311	767.42	658.593	497.594	544.667	640.323	732.728	808.876	650.073	9	27	661.954	0.150245
Thioredoxin domain-containing protein 5 OS=Mus musculus GN=Txndc5 PE=1 SV=2	5.41	47099.9	385.959	Q91W90	3	11.51	0.0028	TXND5_MOUSE		665.754	1179.66	983.031	443.117	319.698	928.854	511.415	457.014	666.174	891.654	1037.88	842.179	375.985	469.555	540.73	548.938	615.242	489.97	259.06	374.956	341.316	914.983	1610.28	830.568	508.086	558.285	403.786	942.816	563.89	544.868	923.904	462.09	551.383	325.111	1118.61	490.053	9	27	658.081	0.407182
Septin-2 OS=Mus musculus GN=Sept2 PE=1 SV=2	6.09	41753.7	7808.02	P42208	18	69.81	0	SEPT2_MOUSE		699.142	615.907	725.16	692.926	686.19	762.526	661.038	690.752	730.635	566.224	566.293	548.669	535.89	554.483	601.401	635.18	602.593	570.154	595.663	622.407	608.033	719.263	694.638	673.409	768.315	678.391	736.9	680.07	713.881	694.142	560.395	563.925	602.642	608.701	695.77	727.869	9	27	649.71	0.101042
Calnexin OS=Mus musculus GN=Canx PE=1 SV=1	4.29	67677.2	1920.54	P35564	19	48.9	0	CALX_MOUSE		702.43	676.923	841.407	573.994	603.879	595.496	452.484	781.409	709.114	447.215	471.784	528.388	500.911	528.696	607.745	661.282	686.37	605.868	911.606	946.941	972.161	491.971	614.857	644.396	601.245	622.19	715.983	740.253	591.123	647.669	482.463	545.784	651.173	943.569	583.741	646.473	9	27	648.028	0.204939
Desmin OS=Mus musculus GN=Des PE=1 SV=3	5.03	53554.9	4290.34	P31001	12	41.58	0	DESM_MOUSE		707.915	768.013	665.659	515.819	538.002	479.53	515.245	586.33	561.417	907.274	834.297	1228.34	609.102	644.562	731.145	597.347	765.251	705.895	385.592	466.516	449.687	529.587	604.265	681.193	472.12	513.904	537.454	713.862	511.117	554.331	989.969	661.603	689.498	433.932	605.015	507.826	9	27	629.684	0.260347
Delta-sarcoglycan OS=Mus musculus GN=Sgcd PE=1 SV=1	9.4	32475.7	10366.3	P82347	12	63.32	0	SGCD_MOUSE		674.597	765.452	769.722	706.039	650.222	708.792	702.318	685.891	681.772	632.853	553.762	488.395	603.525	569.515	533.666	765.106	623.735	783.514	480.909	533.221	555.901	472.658	533.069	567.349	421.201	437.265	498.117	736.59	688.351	689.994	558.337	568.902	724.119	523.344	524.358	452.194	9	27	607.354	0.170341
Integrin alpha-7 OS=Mus musculus GN=Itga7 PE=1 SV=3	5.33	130584	733.915	Q61738	24	32.57	0.0017	ITA7_MOUSE		1064.49	1000.31	938.454	707.728	757.286	632.801	349.764	699.307	655.519	355.81	310.57	305.179	328.879	356.209	282.877	378.117	384.41	380.204	834.42	835.81	836.215	528.426	564.654	549.523	761.443	621.098	750.61	1001.08	699.272	568.196	323.853	322.655	380.91	835.482	547.534	711.05	9	27	598.893	0.393118
Breast carcinoma-amplified sequence 1 homolog OS=Mus musculus GN=Bcas1 PE=1 SV=3	5.82	67833.8	2608.66	Q80YN3	12	38.86	0	BCAS1_MOUSE		505.702	525.916	486.13	498.566	548.652	538.523	658.758	615.731	664.917	543.68	525.757	601.968	535.874	545.555	565.598	504.927	532.481	527.104	815.56	725.076	658.822	732.285	664.567	702.68	635.833	611.1	628.221	505.916	528.58	646.469	557.135	549.009	521.504	733.153	699.844	625.051	9	27	596.296	0.138942
Mimecan OS=Mus musculus GN=Ogn PE=2 SV=1	5.4	34354.3	8549.73	Q62000	12	66.44	0	MIME_MOUSE		669.743	408.758	422.381	393.482	370.355	388.545	393.784	556.527	506.344	580.7	416.22	711.842	312.665	369.473	417.737	298.77	439.543	340.063	762.327	780.964	782.119	745.402	744.747	750.87	1130.9	1187.16	1054.47	500.294	384.127	485.552	569.587	366.625	359.459	775.136	747.006	1124.17	9	27	590.218	0.427397
Guanine nucleotide-binding protein G(q) subunit alpha OS=Mus musculus GN=Gnaq PE=1 SV=4	5.34	42443.3	7108.06	P21279	18	63.79	0	GNAQ_MOUSE		647.311	601.223	683.34	637.281	581.983	685.108	530.825	667.932	713.074	543.413	621.943	504.915	492.397	472.064	506.661	654.17	569.066	571.776	576.315	503.742	608.344	660.833	583.2	661.146	552.745	547.768	551.356	643.958	634.791	637.277	556.757	490.374	598.338	562.8	635.059	550.623	9	27	589.998	0.0900333
Phosphate carrier protein, mitochondrial OS=Mus musculus GN=Slc25a3 PE=1 SV=1	9.49	40088.6	5418.39	Q8VEM8	16	55.18	0	MPCP_MOUSE		635.191	618.684	559.119	556.678	533.35	511.945	804.617	895.258	797.991	424.971	470.054	493.536	481.341	521.836	506.372	411.664	497.821	493.769	515.7	503.823	497.792	726.582	727.261	735.12	624.888	598.067	569.701	604.332	533.991	832.622	462.853	503.183	467.751	505.772	729.654	597.552	9	27	581.968	0.216441
Ecto-ADP-ribosyltransferase 3 OS=Mus musculus GN=Art3 PE=2 SV=2	5.66	42357.1	5355.33	Q8R2G4	17	50.94	0	NAR3_MOUSE		742.952	689.324	743.822	574.141	657.166	616.145	560.341	725.981	710.841	433.928	511.332	531.609	481.514	489.07	537.989	606.92	647.237	575.927	448.838	514.261	456.419	643.541	759.813	606.341	428.994	510.355	491.266	725.366	615.817	665.721	492.29	502.858	610.028	473.173	669.898	476.872	9	27	581.336	0.165911
Extended synaptotagmin-1 OS=Mus musculus GN=Esyt1 PE=2 SV=2	5.55	121782	921.985	Q3U7R1	22	33.79	0	ESYT1_MOUSE		417.962	532.053	544.034	495.557	482.706	474.727	638.086	646.411	693.679	370.561	350.46	375.547	494.374	497.288	481.986	373.42	390.421	419.392	875.551	931.644	839.447	582.044	633.795	740.984	811.219	794.63	721.209	498.016	484.33	659.392	365.523	491.216	394.411	882.214	652.274	775.686	9	27	578.118	0.302905
Inter-alpha-trypsin inhibitor heavy chain H5 OS=Mus musculus GN=Itih5 PE=2 SV=1	8.2	107205	1542.72	Q8BJD1	29	51.47	0	ITIH5_MOUSE		717.267	681.672	681.479	713.473	725.027	829.182	395.614	476.762	494.76	486.663	400.958	437.48	413.003	458.776	405.614	510.351	495.809	474.132	632.132	644.468	602.275	748.848	811.033	707.073	465.86	453.663	410.403	693.473	755.894	455.712	441.7	425.798	493.431	626.292	755.651	443.309	9	27	565.695	0.249605
2-oxoglutarate dehydrogenase, mitochondrial OS=Mus musculus GN=Ogdh PE=1 SV=3	6.36	117647	862.892	Q60597	24	29.42	0	ODO1_MOUSE		630.99	615.446	596.52	656.032	600.651	524.641	705.732	634.961	588.206	598.731	575.183	627.219	624.578	563.702	625.251	518.718	504.497	541.511	682.404	641.412	573.508	378.657	473.981	464.917	413.399	400.883	431.944	614.319	593.775	642.966	600.378	604.51	521.575	632.441	439.185	415.409	9	27	562.729	0.149666
Sodium/potassium-transporting ATPase subunit beta-3 OS=Mus musculus GN=Atp1b3 PE=1 SV=1	8.63	32117.9	8051.03	P97370	10	61.87	0	AT1B3_MOUSE		574.081	537.839	538.323	512.112	456.527	554.488	661.801	614.755	658.916	514.21	530.415	504.056	459.63	458.338	492.505	507.867	512.829	482.762	590.248	659.097	568.825	628.316	604.748	646.147	676.66	573.663	521.319	550.081	507.709	645.157	516.227	470.158	501.153	606.057	626.404	590.547	9	27	557.055	0.111605
Spectrin beta chain, erythrocytic OS=Mus musculus GN=Sptb PE=1 SV=4	5.02	246049	619.813	P15508	21	11.33	0.0017	SPTB1_MOUSE		558.522	507.224	489.484	481.91	504.023	519.679	469.465	619.997	562.594	482.316	441.948	561.951	496.892	487.464	522.863	516.851	511.344	587.176	570.163	572.696	578.04	559.838	537.844	576.4	664.499	737.088	723.79	518.41	501.871	550.686	495.405	502.406	538.457	573.633	558.027	708.459	9	27	549.706	0.119334
Keratin, type I cytoskeletal 19 OS=Mus musculus GN=Krt19 PE=1 SV=1	5.1	44541.9	2066.91	P19001	8	32.01	0	K1C19_MOUSE		526.403	513.874	440.037	602.349	595.115	565.848	355.169	464.629	479.161	457.645	560.773	564.189	581.392	487.877	682.254	763.305	649.004	645.514	588.657	627.497	610.893	408.669	417.684	422.698	577.308	615.038	625.539	493.438	587.771	432.986	527.535	583.841	685.941	609.016	416.35	605.962	9	27	549.204	0.161477
Talin-2 OS=Mus musculus GN=Tln2 PE=1 SV=3	5.44	255902	425.415	Q71LX4	28	15.71	0.0028	TLN2_MOUSE		457.236	454.181	428.399	522.585	537.229	503.523	674.848	676.002	613.486	627.153	638.979	643.747	612.653	627.953	573.307	598.304	606.194	619.5	411.472	435.825	428.7	479.509	454.104	476.313	600.08	551.122	571.488	446.605	521.113	654.779	636.626	604.638	607.999	425.332	469.976	574.23	9	27	549.033	0.156259
Cytochrome b-c1 complex subunit 1, mitochondrial OS=Mus musculus GN=Uqcrc1 PE=1 SV=2	5.76	53479.1	3878.76	Q9CZ13	17	52.71	0	QCR1_MOUSE		587.739	611.937	576.733	641.821	626.431	648.966	625.746	665.375	651.489	443.719	392.928	464.451	498.068	446.225	494.196	423.366	447.79	455.71	521.284	510.827	465.893	662.014	574.491	600.101	617.297	495.064	502.599	592.136	639.072	647.536	433.7	479.496	442.289	499.335	612.202	538.32	9	27	542.676	0.15336
Mitochondrial inner membrane protein OS=Mus musculus GN=Immt PE=1 SV=1	6.16	84299.4	1416.41	Q8CAQ8	35	61.56	0	IMMT_MOUSE		605.349	643.448	677.945	752.344	737.375	684.853	509.713	772.75	692.594	438.618	322.076	474.188	361.096	357.349	533.089	349.108	488.458	343.479	537.692	524.807	505.126	593.302	570.594	566.923	533.206	513.939	502.875	642.248	724.857	658.352	411.627	417.178	393.682	522.542	576.94	516.673	9	27	540.455	0.2207
Moesin OS=Mus musculus GN=Msn PE=1 SV=3	6.18	67881.2	5520.27	P26041	34	67.07	0	MOES_MOUSE		533.992	550.968	524.63	599.721	601.79	560.753	502.179	631.549	538.186	469.356	464.9	404.63	429.257	407.613	399.346	493.361	444.845	415.952	657.146	710.763	624.237	689.45	650.105	565.971	590.877	515.076	523.86	536.53	587.421	557.305	446.295	412.072	451.386	664.048	635.175	543.271	9	27	537.056	0.161171
Annexin A6 OS=Mus musculus GN=Anxa6 PE=1 SV=3	5.18	76341.7	5230	P14824	43	78.16	0	ANXA6_MOUSE		325.051	299.642	268.748	398.604	405.367	426.477	385.377	424.996	406.951	535.856	494.305	532.878	407.933	421.412	406.246	498.575	393.114	405.996	1114.27	1184.28	1124.47	466.151	508.496	465.818	645.189	639.529	599.229	297.814	410.149	405.775	521.013	411.864	432.561	1141.01	480.155	627.982	9	27	525.369	0.472254
Catenin delta-1 OS=Mus musculus GN=Ctnnd1 PE=1 SV=2	6.41	105495	1327.23	P30999	22	39.87	0	CTND1_MOUSE		626.027	579.396	606.362	570.139	527.831	563.158	471.318	526.333	586.263	516.636	411.176	424.376	369.674	490.781	448.527	493.284	481.528	513.006	525.643	505.948	494.211	557.91	580.147	525.323	599.989	452.895	508.45	603.929	553.709	527.971	450.729	436.327	495.939	508.601	554.46	520.445	9	27	516.901	0.101113
Glucose-6-phosphate 1-dehydrogenase X OS=Mus musculus GN=G6pdx PE=1 SV=3	6.04	59718.9	496.6	Q00612	5	11.65	0.0017	G6PD1_MOUSE		607.879	626.861	658.063	389.142	423.768	515.214	774.312	651.852	695.868	353.507	475.946	419.597	399.607	380.485	432.985	550.774	435.366	621.216	436.65	459.401	438.024	468.272	450.37	541.921	519.213	524.476	569.712	630.934	442.708	707.344	416.35	404.359	535.785	444.692	486.854	537.8	9	27	511.87	0.200467
Hexokinase-1 OS=Mus musculus GN=Hk1 PE=1 SV=3	6.35	109615	1697.46	P17710	38	51.44	0	HXK1_MOUSE		403.614	436.385	413.998	537.065	541.679	555.847	782.358	593.021	661.736	468.216	414.344	466.871	476.023	553.831	517.015	463.794	470.518	423.513	466.841	450.087	473.854	568.565	490.531	552.112	459.634	481.275	488.863	417.999	544.863	679.038	449.81	515.623	452.608	463.594	537.069	476.591	9	27	504.133	0.155074
Cell adhesion molecule 4 OS=Mus musculus GN=Cadm4 PE=1 SV=1	5.88	43179.6	4206.99	Q8R464	16	57.73	0	CADM4_MOUSE		459.098	480.728	399.034	534.127	535.61	508.278	485.952	582.508	571.186	502.74	522.406	565.224	386.044	416	393.358	386.616	415.006	393.757	524.205	522.152	508.3	588.562	591.487	568.639	581.539	572.167	573.64	446.287	526.005	546.549	530.123	398.467	398.46	518.219	582.896	575.782	9	27	502.532	0.140961
Calmodulin OS=Mus musculus GN=Calm1 PE=1 SV=2	3.88	16837.7	14252.5	P62204	12	66.44	0	CALM_MOUSE		491.05	489.51	492.33	544.301	489.104	464.653	334.877	471.463	371.125	539.938	419.332	517.1	466.282	464.158	477.571	425.181	440.542	452.332	562.694	550.488	480.177	518.423	536.566	540.88	679.18	635.441	555.92	490.963	499.353	392.488	492.123	469.337	439.351	531.12	531.956	623.514	9	27	496.689	0.130222
Peptidyl-prolyl cis-trans isomerase A OS=Mus musculus GN=Ppia PE=1 SV=2	8	18142.5	14150.1	P17742	11	80.49	0	PPIA_MOUSE		423.62	445.485	405.098	510.273	542.416	520.688	442.697	561.666	605.671	510.647	456.248	695.825	495.782	466.179	631.27	391.384	389.652	350.935	570.619	653.922	644.486	343.969	347.465	464.362	439.07	534.911	548.946	424.734	524.459	536.678	554.24	531.077	377.324	623.009	385.265	507.642	9	27	496.048	0.166816
Dihydrolipoyllysine-residue succinyltransferase component of 2-oxoglutarate dehydrogenase complex, mitochondrial OS=Mus musculus GN=Dlst PE=1 SV=1	9.26	49336.8	1328.78	Q9D2G2	10	30.4	0	ODO2_MOUSE		635.216	624.12	644.827	212.909	582.159	611.802	514.739	525.468	189.818	502.647	534.93	512.988	504.22	528.042	489.308	559.485	535.257	521.238	455.312	480.94	492.614	486.082	474.669	483.214	388.61	426.367	446.885	634.721	468.956	410.008	516.855	507.19	538.66	476.289	481.322	420.62	9	27	494.958	0.135579
Protein NDRG1 OS=Mus musculus GN=Ndrg1 PE=1 SV=1	5.65	43465	10128.6	Q62433	16	80.46	0	NDRG1_MOUSE		441.641	405.592	410.068	397.391	368.102	403.925	499.043	522.194	507.71	485.08	467.998	483.3	420.155	417.774	432.354	418.562	442.783	427.775	710.948	781.318	624.833	430.595	416.905	438.968	625.392	531.558	509.585	419.1	389.806	509.649	478.793	423.428	429.707	705.7	428.823	555.511	9	27	482.28	0.204305
Gelsolin OS=Mus musculus GN=Gsn PE=1 SV=3	5.76	86340.9	2049.23	P13020	27	63.08	0	GELS_MOUSE		435.517	436.355	461.718	541.336	488.58	529.284	452.254	446.117	455.272	462.916	466.99	466.796	412.354	439.229	444.831	455.578	459.199	435.524	636.523	639.883	588.086	480.885	466.818	475.756	494.265	468.832	433.767	444.53	519.734	451.215	465.567	432.138	450.1	621.498	474.486	465.621	9	27	480.543	0.121596
Prelamin-A/C OS=Mus musculus GN=Lmna PE=1 SV=2	6.55	74522.8	1491.37	P48678	30	57.29	0	LMNA_MOUSE		482.548	464.416	502.173	595.234	542.757	550.734	418.544	452.863	411.675	429.271	434.654	448.23	411.854	441.666	481.121	429.17	474.698	508.375	478.535	499.506	459.637	495.221	530.271	502.36	460.553	422.522	447.684	483.046	562.908	427.694	437.385	444.88	470.748	479.226	509.284	443.586	9	27	473.195	0.0900363
Citrate synthase, mitochondrial OS=Mus musculus GN=Cs PE=1 SV=1	8.72	52021.9	3390.84	Q9CZU6	18	53.23	0	CISY_MOUSE		445.466	428.945	357.794	559.986	502.548	488.883	359.719	508.463	449.148	327.927	331.545	719.252	570.871	357.366	381.508	303.38	326.28	295.059	501.63	541.98	618.84	518.857	481.555	570.782	703.748	723.256	335.06	410.735	517.139	439.11	459.575	436.582	308.24	554.15	523.732	587.355	9	27	470.735	0.180594
Guanine nucleotide-binding protein G(I)/G(S)/G(T) subunit beta-2 OS=Mus musculus GN=Gnb2 PE=1 SV=3	5.54	38072.5	10145.8	P62880	14	73.24	0	GBB2_MOUSE		502.845	544.195	503.126	468.338	462.49	436.894	590.049	612.01	561.394	408.822	397.995	451.519	380.74	384.499	395.13	505.404	517.131	529.286	423.619	453.105	381.718	391.586	390.771	465.567	413.158	452.587	483.428	516.722	455.907	587.818	419.445	386.79	517.274	419.481	415.975	449.724	9	27	463.237	0.139583
Succinate dehydrogenase [ubiquinone] flavoprotein subunit, mitochondrial OS=Mus musculus GN=Sdha PE=1 SV=1	7.03	73669	2248.59	Q8K2B3	24	64.16	0	DHSA_MOUSE		463.331	327.692	461.245	611.012	627.892	610.24	459.07	532.042	585.85	320.936	351.007	297.611	303.963	306.944	384.374	290	295.915	252.411	570.078	557.686	481.781	628.514	675.535	612.297	472.794	467.768	437.302	417.423	616.381	525.654	323.184	331.76	279.442	536.515	638.782	459.288	9	27	458.714	0.284391
Microtubule-associated protein tau OS=Mus musculus GN=Mapt PE=1 SV=3	6.32	76585.7	430.222	P10637	7	15.28	0.0028	TAU_MOUSE		522.022	473.309	465.434	436.034	445.475	495.768		399.931	380.663	372.353	872.123	391.842	325.572	325.932	350.036	904.888	383.793	506.417	426.187	572.572	541.396	462.244	495.26	505.042	259.203	312.468	329.976	486.922	459.092	390.297	545.439	333.847	598.366	513.385	487.515	300.549	9	26	457.268	0.214423
Fascin OS=Mus musculus GN=Fscn1 PE=1 SV=4	6.45	55249.4	5518.09	Q61553	25	69.17	0	FSCN1_MOUSE		509.686	511.836	328.887	575.484	697.841	631.708	327.746	366.824	323.758	391.225	372.228	341.843	399.03	440.889	382.537	344.27	320.598	305.988	216.488	213.402	193.475	720.281	888.363	703.635	566.787	639.643	610.537	450.136	635.011	339.443	368.432	407.485	323.619	207.788	770.76	605.656	9	27	456.481	0.3921
Potassium-transporting ATPase alpha chain 2 OS=Mus musculus GN=Atp12a PE=1 SV=3	5.9	115468	1317.61	Q9Z1W8	14	24.35	0	AT12A_MOUSE		442.143	483.364	472.702	411.748	429.562	429.815	423.962	457.253	490.905	332.043	348.266	393.258	427.69	438.978	476.331	327.016	357.767	337.401	452.532	426.299	438.444	522.048	489.209	530.777	433.047	450.107	439.146	466.07	423.708	457.373	357.855	447.667	340.728	439.092	514.011	440.767	9	27	431.919	0.1236
Elongation factor 2 OS=Mus musculus GN=Eef2 PE=1 SV=2	6.39	96283.7	2176.23	P58252	34	56.18	0	EF2_MOUSE		439.545	378.398	351.107	541.78	527.968	467.753	347.956	419.21	398.34	336.264	364.693	342.147	348.693	348.784	310.216	300.762	326.28	338.859	545.163	529.114	565.126	525.008	500.07	518.164	548.825	502.278	528.358	389.683	512.5	388.502	347.701	335.898	321.967	546.468	514.414	526.487	9	27	431.513	0.212763
Prolargin OS=Mus musculus GN=Prelp PE=2 SV=2	9.84	43634.7	7796.57	Q9JK53	19	55.82	0	PRELP_MOUSE		463.32	405.344	375.578	395.613	345.52	356.551	352.986	434.64	394.776	522.432	441.29	444.807	395.802	396.543	408.392	328.615	330.351	319.942	390.074	389.11	369.628	361.678	412.422	374.342	778.065	656.47	720.046	414.747	365.895	394.134	469.51	400.246	326.302	382.937	382.814	718.194	9	27	428.309	0.269131
Fibrinogen beta chain OS=Mus musculus GN=Fgb PE=2 SV=1	6.71	55437.2	1840.2	Q8K0E8	23	58.63	0	FIBB_MOUSE		365.19	431.87	472.112	436.738	468.015	501.417	317.919	406.98	528.425	409.693	390.124	364.693	422.477	425.231	508.631	412.338	443.841	451.029	331.714	369.364	319.191	326.896	428.207	317.739	655.622	611.105	435.118	423.057	468.723	417.775	388.17	452.113	435.736	340.09	357.614	567.281	9	27	427.84	0.157002
Keratin, type II cytoskeletal 73 OS=Mus musculus GN=Krt73 PE=1 SV=1	8.05	59538.8	3629.02	Q6NXH9	10	25.23	0	K2C73_MOUSE		379.787	400.44	419.963	554.575	555.381	620.261	622.542	561.247	645.223	343.396	359.487	403.049	402.587	424.221	456.875	418.912	451.522	444.433	393.547	351.444	305.437	362.071	301.323	328.477	283.313	274.436	260.451	400.063	576.739	609.671	368.644	427.894	438.289	350.142	330.624	272.733	9	27	419.422	0.264594
Adenylyl cyclase-associated protein 1 OS=Mus musculus GN=Cap1 PE=1 SV=4	7.3	51907.1	6960.43	P40124	21	63.5	0	CAP1_MOUSE		358.33	317.37	337.07	371.614	365.683	372.857	364.901	572.593	494.485	364.695	371.586	393.418	392.578	441.879	426.646	392.635	413.686	365.843	369.094	406.997	411.549	397.443	400.011	477.559	577.857	612.755	551.842	337.59	370.052	477.326	376.567	420.368	390.721	395.88	425.004	580.818	9	27	419.37	0.172327
Caveolin-1 OS=Mus musculus GN=Cav1 PE=1 SV=1	5.59	20709.8	9670.51	P49817	10	54.49	0	CAV1_MOUSE		371.092	474.574	472.961	379.811	289.442	378.003	404.109	435.289	439.203	490.524	502.523	510.08	469.848	440.262	387.906	400.749	385.597	419.268	445.734	488.353	487.468	268.887	328.091	332.197	482.21	473.697	239.429	439.542	349.085	426.2	501.042	432.672	401.871	473.852	309.725	398.446	9	27	414.715	0.142093
Beta-1-syntrophin OS=Mus musculus GN=Sntb1 PE=1 SV=4	8.35	58480.5	1814.9	Q99L88	24	59.78	0	SNTB1_MOUSE		424.329	458.822	430.245	457.388	474.536	484.963	268.668	493.36	466.603	326.517	323.283	325.713	325.784	303.715	357.016	381.144	419.068	373.564	399.587	452.633	430.279	498.439	495.949	530.205	409.602	437.918	417.491	437.799	472.296	409.544	325.171	328.838	391.259	427.5	508.197	421.67	9	27	413.586	0.144966
Centromere-associated protein E OS=Mus musculus GN=Cenpe PE=1 SV=1	5.07	288008	1468.91	Q6RT24	4	4.24	0	CENPE_MOUSE		439.457	563.216	474.546	463.658	541.401	304.62	589.11	509.051	356.668	289.273	379.773	388.239	353.427	416.558	446.404	318.643	366.512	509.715	311.718	306.163	362.354	313.847	350.668	410.005	458.929	460.127	447.703	492.406	436.559	484.943	352.428	405.463	398.29	326.745	358.174	455.587	9	27	412.288	0.14409
Creatine kinase U-type, mitochondrial OS=Mus musculus GN=Ckmt1 PE=1 SV=1	8.16	47403	2631.56	P30275	18	53.59	0	KCRU_MOUSE		448.693	492.521	502.469	485.561	485.462	556.427	435.157	486.61	462.728	383.789	353.044	426.009	338.561	355.971	375.144	334.443	345.18	352.588	349.093	357.19	353.402	411.068	456.036	476.816	354.282	367.921	383.674	481.228	509.15	461.498	387.614	356.559	344.07	353.228	447.973	368.626	9	27	412.216	0.152448
Septin-9 OS=Mus musculus GN=Sept9 PE=1 SV=1	9.19	65917.2	1748.44	Q80UG5	13	42.2	0	SEPT9_MOUSE		426.938	461.748	454.519	492.107	481.409	505.82	439.99	485.542	480.192	397.382	344.365	375.945	352.496	342.046	346.948	400.47	405.264	380.786	325.686	337.71	345.546	442.902	429.666	436.384	407.991	388.897	398.735	447.735	493.112	468.575	372.564	347.163	395.507	336.314	436.317	398.541	9	27	410.648	0.132186
Rootletin OS=Mus musculus GN=Crocc PE=1 SV=2	5.31	227515	563.138	Q8CJ40	3	2.99	0.0017	CROCC_MOUSE		251.652	322.37	302.916	315.164	344.515	606.283	783.47	391.831	351.112	371.419	392.044	349.444	336.925	337.017	366.635	340.952	328.907	388.685	431.039	514.283	462.411	807.147	411.177	456.529	344.359	351.131	327.657	292.313	421.987	508.804	370.969	346.859	352.848	469.244	558.284	341.049	9	27	406.929	0.217556
Glucose-6-phosphate isomerase OS=Mus musculus GN=Gpi PE=1 SV=4	8.2	62995.1	4577.59	P06745	23	66.13	0	G6PI_MOUSE		274.865	291.842	311.729	465.835	550.309	503.149	303.428	658.613	616.926	248.094	299.178	266.68	305.132	466.114	313.892	301.912	244.761	232.981	305.667	271.985	317.765	551.539	560.821	647.089	396.327	586.52	611.759	292.812	506.431	526.322	271.317	361.713	259.885	298.472	586.483	531.535	9	27	403.886	0.325991
Tubulin beta-4A chain OS=Mus musculus GN=Tubb4a PE=1 SV=3	4.59	50042.1	34099.1	Q9D6F9	24	80.63	0	TBB4A_MOUSE		290.685	337.407	296.649	273	340.548	249.662	344.473	352.009	319.241	295.117	292.688	272.691	383.912	424.445	412.146	336.802	306.098	305.983	532.204	572.337	603.728	504.631	523.738	538.324	590.62	570.322	599.23	308.247	287.737	338.575	286.832	406.834	316.294	569.423	522.231	586.724	9	27	402.544	0.308165
Peroxiredoxin-1 OS=Mus musculus GN=Prdx1 PE=1 SV=1	8.23	22404.6	8737.67	P35700	15	89.45	0	PRDX1_MOUSE		340.81	357.827	351.799	458.923	452.159	452.025	403.498	465.356	457.77	308.74	319.918	320.101	305.387	320.673	323.851	340.512	361.488	337.648	523.997	523.476	485.159	468.489	487.905	446.753	415.567	398.289	390.776	350.145	454.369	442.208	316.253	316.637	346.549	510.877	467.716	401.544	9	27	400.7	0.178486
Cytochrome b-c1 complex subunit 2, mitochondrial OS=Mus musculus GN=Uqcrc2 PE=1 SV=1	9.57	48292	4820.43	Q9DB77	18	62.03	0	QCR2_MOUSE		382.98	383.205	427.431	496.776	503.983	538.275	411.121	534.191	581.038	356.73	326.787	300.717	332.473	355.245	340.988	333.513	320.166	315.385	366.545	350.24	394.329	498.775	381.263	388.708	381.169	386.74	344.391	397.872	513.012	508.783	328.078	342.902	323.021	370.372	422.916	370.767	9	27	397.525	0.180463
Dynamin-2 OS=Mus musculus GN=Dnm2 PE=1 SV=2	7.1	98487.6	429.106	P39054	8	10.34	0.0028	DYN2_MOUSE		1008.74	789.394	830.431	601.961	550.967	505.43	144.831	653.631	534.414				68.415	70.3354	84.2597	88.5728	95.346	79.0013	492.171	528.847	690.457	308.001	419.584	409.599	623.539	531.652	557.028	876.187	552.786	444.292	0	74.3367	87.64	570.492	379.061	570.74	8	24	395.059	0.734788
Vinexin OS=Mus musculus GN=Sorbs3 PE=1 SV=1	9.48	82634.1	550.241	Q9R1Z8	10	32.2	0.0017	VINEX_MOUSE		270.65	401.917	349.393	418.217	178.005	337.728	164.574	475.682	405.899	279.101	299.17	297.397	286.659	329.024	347.812	491.9	397.22	342.656	593.646	456.607	625.562	532.982	315.803	466.041	462.715	556.783	425.993	340.653	311.317	348.718	291.889	321.165	410.592	558.605	438.275	481.83	9	27	389.227	0.23034
Lysozyme C-1 OS=Mus musculus GN=Lyz1 PE=1 SV=1	9.63	17250.4	15811.1	P17897	4	20.95	0	LYZ1_MOUSE		210.755	191.146	150.54	1976.68	2040.77	2052.54	220	122.383	129.771	217.382	155.122	94.1448	89.7743	238.241	167.607	186.728	297.459	130.539	345.725						428.021	235.111	128.542	184.147	2023.33	157.385	155.549	165.207	204.909	345.725	0	263.892	8	22	388.905	1.5939
NADH dehydrogenase [ubiquinone] 1 alpha subcomplex subunit 9, mitochondrial OS=Mus musculus GN=Ndufa9 PE=1 SV=2	10.06	42639.3	1655.53	Q9DC69	13	45.89	0	NDUA9_MOUSE		401.797	398.064	417.643	351.244	356.124	332.369	360.212	332.012	313.176	462.382	500.802	492.002	440.023	387.935	457.409	429.347	420.526	415.8	267.533	292.768	282.391	291.932	293.477	310.59	465.429	445.205	527.068	405.835	346.579	335.133	485.062	428.455	421.891	280.898	298.666	479.234	9	27	386.861	0.193433
Guanine nucleotide-binding protein G(i) subunit alpha-2 OS=Mus musculus GN=Gnai2 PE=1 SV=5	5.12	41059.3	10037.6	P08752	18	68.17	0	GNAI2_MOUSE		421.597	460.621	380.455	407.255	370.183	422.236	392.298	486.407	441.092	322.624	322.518	349.566	316.698	315.7	337.895	380.881	387.61	385.548	396.323	350.641	400.132	403.439	397.804	386.39	382.959	376.4	365.95	420.891	399.891	439.932	331.569	323.431	384.68	382.366	395.878	375.103	9	27	383.749	0.0982928
Actin-related protein 2/3 complex subunit 2 OS=Mus musculus GN=Arpc2 PE=1 SV=3	6.98	34471.2	2612.69	Q9CVB6	14	63.67	0	ARPC2_MOUSE		486.625	461.408	488.434	376.058	376.028	401.91	366.441	356.598	362.777	441.201	445.895	371.846	416.96	399.181	376.544	536.507	436.609	465.359	443.463	409.499	415.063	196.105	197.977	208.716	259.343	260.974	239.2	478.822	384.665	361.939	419.647	397.562	479.492	422.675	200.932	253.172	9	27	377.656	0.25088
F-box only protein 2 OS=Mus musculus GN=Fbxo2 PE=1 SV=1	4.01	33961.1	5799.62	Q80UW2	16	78.45	0	FBX2_MOUSE		348.921	352.075	407.799	448.092	364.988	466.651	270.098	320.283	337.968	315.075	330.872	356.307	347.956	345.117	368.651	330.566	341.439	335.144	429.674	498.823	456.401	410.365	512.329	403.406	312.549	389.831	371.077	369.598	426.577	309.45	334.085	353.908	335.716	461.633	442.033	357.819	9	27	376.758	0.142052
Heat shock-related 70 kDa protein 2 OS=Mus musculus GN=Hspa2 PE=1 SV=2	5.34	69926.9	6147.91	P17156	21	52.45	0	HSP72_MOUSE		380.564	345.348	343.17	345.509	387.607	320.831	179.905	424.147	358.474	447.344	346.592	351.786	233.787	267.409	281.308	332.949	386.575	297.864	531.186	311.904	243.045	667.906	369.867	381.009	662.049	472.23	453.201	356.361	351.316	320.842	381.908	260.835	339.129	362.045	472.928	529.16	9	27	374.947	0.21447
Trifunctional enzyme subunit beta, mitochondrial OS=Mus musculus GN=Hadhb PE=1 SV=1	9.73	51671.6	2412.07	Q99JY0	21	65.68	0	ECHB_MOUSE		383.609	457.147	391.57	395.15	376.571	365.403	496.267	469.943	484.154	387.727	429.086	298.456	404.779	404.73	408.195	430.234	389.471	382.49	250.156	234.691	300.691	258.921	273.859	326.316	347.175	342.951	384.034	410.775	379.042	483.455	371.757	405.901	400.731	261.846	286.365	358.054	9	27	373.103	0.178796
Medium-chain specific acyl-CoA dehydrogenase, mitochondrial OS=Mus musculus GN=Acadm PE=1 SV=1	8.4	46937.5	719.236	P45952	12	38.24	0.0017	ACADM_MOUSE		433.33	412.257	463.754	435.702	443.759	438.577	110.854	449.47	451.546	265.789	69.424	363.404	318.21	322.969	350.81	356.063	411.672	433.513	448.096	347.763	425.335	372.954	579.892	354.609	295.803	275.671	311.999	436.447	439.346	337.29	232.873	330.663	400.416	407.065	435.818	294.491	9	27	368.268	0.198965
Cell adhesion molecule 3 OS=Mus musculus GN=Cadm3 PE=1 SV=1	5.4	43363.6	2800.52	Q99N28	14	62.88	0	CADM3_MOUSE		309.896	260.559	244.654	349.72	319.907	338.553	383.5	505.414	509.195	355.53	336.47	401.824	317.234	324.249	396.822	363.605	388.103	370.668	327.769	308.728	302.015	424.256	415.016	411.537	437.703	394.997	410.284	271.703	336.06	466.036	364.608	346.102	374.125	312.838	416.937	414.328	9	27	366.971	0.161235
Disintegrin and metalloproteinase domain-containing protein 10 OS=Mus musculus GN=Adam10 PE=1 SV=2	7.8	86021.2	772.434	O35598	16	32.31	0.0017	ADA10_MOUSE		417.244	438.105	418.371	419.184	413.195	435.563	347.95	414.725	416.77	306.537	269.579	282.802	285.427	295.04	298.78	319.13	363.608	329.509	351.417	383.993	359.264	395.882	393.926	427.174	327.601	389.924	369.72	424.573	422.647	393.148	286.306	293.082	337.416	364.891	405.661	362.415	9	27	365.571	0.141635
Myosin-4 OS=Mus musculus GN=Myh4 PE=1 SV=1	5.44	223772	1776.48	Q5SX39	49	32.7	0	MYH4_MOUSE					200.811	245.897	130.428				232.633	202.672	248.648							143.744	143.839	169.174	2367.75	2217.77	2359.84	417.67	412.42	363.139	0	192.379	0	227.984	0	0	152.252	2315.12	397.743	5	15	365.053	2.03863
Septin-11 OS=Mus musculus GN=Sept11 PE=1 SV=4	6.23	50036.9	3641.63	Q8C1B7	15	56.84	0	SEP11_MOUSE		353.98	381.051	355.391	474.811	459.655	463.126	246.128	436.361	405.31	293.643	265.633	289.552	312.869	278.125	278.531	323.234	358.155	302.201	352.867	328.862	323.688	462.356	509.929	457.014	366.03	335.394	321.667	363.474	465.864	362.6	282.942	289.842	327.863	335.139	476.433	341.031	9	27	360.576	0.190258
14-3-3 protein gamma OS=Mus musculus GN=Ywhag PE=1 SV=2	4.61	28473.7	8534.33	P61982	14	71.66	0	1433G_MOUSE		325.404	316.296	409.239	301.056	311.964	343.257	316.184	266.027	283.344	426.165	404.009	422.944	421.466	410.016	452.845	417.338	410.24	389.097	325.232	361.926	308.732	283.906	293.796	289.112	383.988	432.315	421.768	350.313	318.759	288.518	417.706	428.109	405.558	331.963	288.938	412.69	9	27	360.284	0.156888
Histidine-rich glycoprotein OS=Mus musculus GN=Hrg PE=1 SV=2	7.33	60132.3	3597.7	Q9ESB3	16	51.05	0	HRG_MOUSE		405.477	387.733	441.394	343.015	335.92	323.224	279.382	277.624	262.496	426.172	400.132	440.064	353.432	323.407	414.468	315.589	328.446	370.912	376.096	350.678	306.973	358.018	325.782	360.987	446.935	398.323	359.736	411.535	334.053	273.167	422.123	363.769	338.316	344.582	348.262	401.665	9	27	359.719	0.129362
Histone H2A type 2-C OS=Mus musculus GN=Hist2h2ac PE=1 SV=3	11.33	13988.4	24562.3	Q64523	5	58.14	0	H2A2C_MOUSE		848.284	830.172	900.054	160.104	149.029	156.363	509.332	556.084	572.085	656.753	656.534	600.254	346.517	387.706	336.35	22.9539	25.478	21.6522	86.6124	70.2946	60.8378	326.839	250.659	219.275	248.543	236.347	247.032	859.503	155.165	545.834	637.847	356.857	23.3614	72.5816	265.591	243.974	9	27	351.191	0.79322
Tyrosine--tRNA ligase, cytoplasmic OS=Mus musculus GN=Yars PE=2 SV=3	6.59	59447.6	416.02	Q91WQ3	9	19.51	0.0028	SYYC_MOUSE		379.406	368.501	407.891	316.212	343.08	355.995	120.685	261.264	301.304	486.547	545.363	511.997	422.917	339.685	492.031	405.242	114.103	110.313	326.764	400.235	304.718	258.896	262.499	302.404	370.226	408.249	425.536	385.266	338.429	227.751	514.636	418.211	209.886	343.906	274.6	401.337	9	27	346.002	0.28156
Transcription factor TFIIIB component B'' homolog OS=Mus musculus GN=Bdp1 PE=2 SV=2	4.67	272957	1011.59	Q571C7	3	4.22	0	BDP1_MOUSE		606.171					281.998		250.827	240.327		373.77	341.937		205.088	303.587	359.101	274.303		307.663	334.392	211.222	313.629	369.058	284.436	540.017	314.065	453.625	606.171	281.998	245.577	357.853	254.337	316.702	284.426	322.374	435.902	9	19	345.038	0.329964
Cytochrome c oxidase subunit 2 OS=Mus musculus GN=Mtco2 PE=1 SV=1	4.41	26147.6	2737.16	P00405	7	48.02	0	COX2_MOUSE		329.412	351.205	281.467	312.526	421.121	387.688	521.937	534.798	526.26	275.54	264.41	282.252	324.148	403.169	288.826	313.971	303.308	286.954	248.335	282.674	314.158	326.815	338.926	341.035	311.072	293.822	313.87	320.695	373.779	527.665	274.068	338.714	301.411	281.722	335.592	306.255	9	27	339.989	0.225742
NADH-ubiquinone oxidoreductase 75 kDa subunit, mitochondrial OS=Mus musculus GN=Ndufs1 PE=1 SV=2	5.37	80803.5	1553.68	Q91VD9	26	53.65	0	NDUS1_MOUSE		378.296	365.843	349.664	445.896	403.303	404.891	449.593	470.666	433.967	262.011	277.912	243.267	275.176	299.03	281.764	288.526	233.068	245.158	252.452	310.36	304.447	365.729	342.895	381.495	340.459	368.287	317.29	364.601	418.03	451.409	261.063	285.323	255.584	289.087	363.373	342.012	9	27	336.72	0.206018
CD81 antigen OS=Mus musculus GN=Cd81 PE=1 SV=2	5.44	26498.9	5269.36	P35762	4	30.93	0	CD81_MOUSE		310.909	263.275	260.991	461.928	403.163	393.614	226.159	325.303	325.63	304.505	238.22	263.76	323.201	184.521	281.954	228.038	290.393	260.096	355.76	443.991	372.946	357.265	468.489	426.57	464.287	409.417	372.054	278.392	419.568	292.364	268.828	263.225	259.509	390.899	417.442	415.253	9	27	333.942	0.221461
Catenin alpha-3 OS=Mus musculus GN=Ctnna3 PE=1 SV=2	6.07	100715	610.7	Q65CL1	20	36.42	0.0017	CTNA3_MOUSE		425.502	354.587	341.348	399.821	391.787	373.424	374.694	366.38	354.079	253.368	230.99	231.603	356.655	282.91	249.579	329.477	331.44	321.036	371.374	360.004	355.213	342.075	332.02	350.24	291.124	314.464	300.157	373.812	388.344	365.051	238.654	296.381	327.318	362.197	341.445	301.915	9	27	332.791	0.142217
Alpha-actinin-4 OS=Mus musculus GN=Actn4 PE=1 SV=1	5.09	105434	1392.94	P57780	22	36.84	0	ACTN4_MOUSE		214.477	194.016	138.814	188.495	190.288	178.606	140.723	206.812	187.407	173.956	672.524	191.404	565.499	432.599	190.522	104.534	138.153	134.696	605.284	560.596	457.182	471.929	469.766	466.343	556.522	551.016	586.478	182.436	185.797	178.314	345.962	396.207	125.794	541.021	469.346	564.672	9	27	332.172	0.511442
Matrilin-2 OS=Mus musculus GN=Matn2 PE=2 SV=2	6.13	110626	680.311	O08746	12	18.51	0.0017	MATN2_MOUSE		448.416	444.5	414.565	544.497	571.919	541.327	295.559	276.859	272.12	200.778	238.866	214.278	224.16	230.066	220.53	281.389	228.143	212.948	381.052	438.125	397.714	386.737	379.122	357.543	263.34	255.807	234.102	435.827	552.581	281.513	217.974	224.919	240.827	405.63	374.467	251.083	9	27	331.647	0.351212
Epsilon-sarcoglycan OS=Mus musculus GN=Sgce PE=2 SV=2	5.95	50135.2	4076.32	O70258	9	33.41	0	SGCE_MOUSE		323.472	396.057	368.527	359.54	459.356	405.675	232.168	359.354	341.812	326.235	394.165	264.546	251.779	329.045	349.594	227.277	267.107	254.447	352.298	327.879	346.84	271.338	340.472	308.089	262.035	289.887	259.546	362.685	408.19	311.111	328.316	310.139	249.61	342.339	306.633	270.49	9	27	321.057	0.147409
Endonuclease domain-containing 1 protein OS=Mus musculus GN=Endod1 PE=1 SV=2	5.74	55946.6	2509.09	Q8C522	14	37.13	0	ENDD1_MOUSE		249.92	266.765	254.902	222.811	235.737	226.611	432.122	363.589	393.473	224.825	210.092	225.495	304.593	288.715	306.055	353.498	343.558	327.827	320.925	346.553	402.034	248.852	438.348	446.238	333.942	353.41	352.351	257.195	228.386	396.395	220.137	299.788	341.628	356.504	377.813	346.568	9	27	313.824	0.207917
Histone H3.3 OS=Mus musculus GN=H3f3a PE=1 SV=2	11.68	15385	46526.2	P84244	6	54.41	0	H33_MOUSE		323.697	359.261	354.355	430.91	427.689	421.91	213.948	254.758	244.854	403.031	443.905	474.928	224.226	230.017	254.477	113.833	196.082	193.373	237.374	210.862	193.39	458.524	387.654	405.667	325.065	341.099	315.946	345.771	426.836	237.853	440.621	236.24	167.763	213.875	417.282	327.37	9	27	312.624	0.327496
Sorbin and SH3 domain-containing protein 1 OS=Mus musculus GN=Sorbs1 PE=1 SV=2	8.21	144040	672.747	Q62417	13	13.1	0.0017	SRBS1_MOUSE		324.699	307.67	341.553	234.726	260.24	273.641	198.075	369.391	334.128	244.006	185.48	247.341	234.363	170.627	236.603	238.592	275.256	241.997	619.344	610.235	469.964	352.145	320.184	343.462	356.114	327.339	300.045	324.641	256.202	300.532	225.609	213.865	251.948	566.514	338.597	327.832	9	27	311.749	0.339926
Elongation factor 1-alpha 2 OS=Mus musculus GN=Eef1a2 PE=1 SV=1	9.35	50796.4	5622.11	P62631	18	70.41	0	EF1A2_MOUSE		303.307	341.071	326.114	290.063	353.235	314.64	317.121	315.067	333.45	421.639	353.243	366.145	289.158	270.548	277.906	261.728	257.418	244.51	351.55	310.196	321.799	283.818	237.438	249.075	348.259	319.337	352.019	323.497	319.313	321.879	380.342	279.204	254.552	327.848	256.777	339.872	9	27	311.476	0.13142
Protein disulfide-isomerase A3 OS=Mus musculus GN=Pdia3 PE=1 SV=2	5.81	57134.7	3509.81	P27773	28	59.8	0	PDIA3_MOUSE		226.238	219.538	229.367	306.202	313.604	309.65	276.298	320.138	311.56	262.04	235.243	292.456	270.578	232.584	223.501	305.703	325.647	349.293	437.93	451.722	433.873	411.403	397.438	420.795	251.805	298.936	278.036	225.048	309.819	302.665	263.246	242.221	326.881	441.175	409.879	276.259	9	27	310.799	0.234931
Catalase OS=Mus musculus GN=Cat PE=1 SV=4	7.79	60080.6	3175.29	P24270	24	63.95	0	CATA_MOUSE		230.684	220.05	203.001	280.454	257.956	257.125	261.683	284.263	292.998	227.194	241.207	270.136	208.49	311.019	259.325	303.837	306.238	207.886	481.236	505.777	451.963	450.913	403.009	437.536	375.876	337.15	311.713	217.912	265.178	279.648	246.179	259.611	272.654	479.659	430.486	341.58	9	27	310.323	0.287581
Pyruvate dehydrogenase E1 component subunit beta, mitochondrial OS=Mus musculus GN=Pdhb PE=1 SV=1	6.44	39279.4	2909.18	Q9D051	16	59.61	0	ODPB_MOUSE		348.661	359.412	386.918	329.822	321.06	368.731	449.34	474.416	469.238	310.933	305.356	305.949	313.033	317.871	278.386	323.062	300.537	308.954	217.844	256.12	243.471	237.076	236.135	236.106	219.528	215.799	219.29	364.997	339.871	464.331	307.412	303.097	310.851	239.145	236.439	218.206	9	27	309.372	0.246816
Calcium/calmodulin-dependent protein kinase type II subunit alpha OS=Mus musculus GN=Camk2a PE=1 SV=2	6.63	54685.1	697.788	P11798	8	22.38	0.0017	KCC2A_MOUSE		234.948	214.773	257.571	244.398	278.24	278.817	220.145	193.029	251.853	475.448	464.966	547.532	299.474	305.744	295.759	401.258	429.737	402.47	183.736	177.489	184.117	287.813	324.94	314.319	313.442	335.438	335.025	235.764	267.151	221.676	495.982	300.326	411.155	181.781	309.024	327.968	9	27	305.647	0.320265
Tubulin beta-6 chain OS=Mus musculus GN=Tubb6 PE=1 SV=1	4.59	50546.7	16897.6	Q922F4	17	51.45	0	TBB6_MOUSE		167.378	177.599	162.873	337.96	301.085	303.665	245.156	272.101	251.424	186.589	176.502	179.299	84.558	92.0569	91.0418	88.9886	99.0627	91.0559	696.877	1245.81	740.945	323.312	354.273	354.379	384.747	341.142	370.551	169.283	314.237	256.227	180.797	89.2189	93.0357	894.544	343.988	365.48	9	27	300.757	0.814763
Glutamate dehydrogenase 1, mitochondrial OS=Mus musculus GN=Glud1 PE=1 SV=1	7.98	61679.1	1867.61	P26443	22	58.6	0	DHE3_MOUSE		279.533	299.085	269.889	387.998	369.98	406.52	270.034	407.166	334.149	245.966	262.15	261.511	241.462	267.038	227.914	209.663	242.308	230.587	300.725	284.469	309.635	365.384	383.051	362.407	297.707	294.625	295.529	282.836	388.166	337.117	256.542	245.471	227.519	298.276	370.281	295.954	9	27	300.24	0.184391
EH domain-containing protein 2 OS=Mus musculus GN=Ehd2 PE=1 SV=1	6.05	61345.7	3053.41	Q8BH64	29	76.98	0	EHD2_MOUSE		286.253	290.065	288.812	244.47	241.719	238.697	342.238	314.598	362.006	282.516	247.187	242.857	257.35	287.191	279.026	243.414	276.766	223.171	392.084	337.577	387.266	321.428	339.035	311.841	340.754	315.963	354.447	288.377	241.629	339.614	257.52	274.522	247.784	372.309	324.101	337.054	9	27	298.101	0.156635
Carbonic anhydrase 3 OS=Mus musculus GN=Ca3 PE=1 SV=3	6.99	29651.5	7079.49	P16015	13	69.62	0	CAH3_MOUSE		245.114	248.978	215.821	273.006	289.249	271.706	128.812	152.113	143.34	205.348	220.536	213.149	313.14	353.07	314.615	163.507	144.958	162.208	524.349	515.002	500.128	450.678	410.129	410.551	393.387	348.024	301.945	236.638	277.987	141.421	213.011	326.942	156.891	513.16	423.786	347.785	9	27	293.069	0.419694
Neurofascin OS=Mus musculus GN=Nfasc PE=1 SV=1	5.77	138774	299.981	Q810U3	9	9.92	0.0038	NFASC_MOUSE		372.142	384.614	352.762	320.373	303.093	373.862	229.499	266.81	329.898	212.707	174.686	261.103	157.002	204.524	253.135	236.906	302.092	208.785	397.437	303.426	326	396.184	357.023	250.463	323.414	314.598	257.964	369.84	332.442	275.402	216.165	204.887	249.261	342.287	334.557	298.659	9	27	291.5	0.201199
14-3-3 protein epsilon OS=Mus musculus GN=Ywhae PE=1 SV=1	4.44	29345	8699.19	P62259	18	65.1	0	1433E_MOUSE		259.292	295.442	273.446	320.015	325.123	322.982	232.494	313.592	307.212	262.229	271.1	274.794	250.762	247.14	245.189	219.951	213.6	238.251	382.078	428.033	382.215	279.523	255.719	277.018	299.954	333.269	320.05	276.06	322.707	284.433	269.374	247.697	223.934	397.442	270.753	317.758	9	27	290.018	0.174798
14-3-3 protein zeta/delta OS=Mus musculus GN=Ywhaz PE=1 SV=1	4.53	27942.3	7832.23	P63101	14	75.51	0	1433Z_MOUSE		276.387	288.12	268.662	331.1	295.076	298.827	277.171	301.841	285.998	286.46	277.707	298.931	267.8	263.344	282.034	238.722	264.671	244.03	333.422	353.705	308.777	241.08	281.572	302.902	299.338	304.427	347.03	277.723	308.334	288.337	287.699	271.059	249.141	331.968	275.185	316.932	9	27	289.598	0.0882715
ATP synthase subunit b, mitochondrial OS=Mus musculus GN=Atp5f1 PE=1 SV=1	9.39	29062.9	6045.26	Q9CQQ7	13	61.72	0	AT5F1_MOUSE		279.768	275.265	354.099	318.645	344.485	351.3	314.694	398.171	349.666	142.224	221.116	228.933	218.565	249.995	242.746	245.587	240.627	241.924	287.703	232.94	264.307	407.551	356.094	325.003	320.107	294.942	295.047	303.044	338.143	354.177	197.424	237.102	242.713	261.65	362.883	303.366	9	27	288.945	0.199171
Ras-related protein Rab-10 OS=Mus musculus GN=Rab10 PE=1 SV=1	8.57	22769.1	2966.47	P61027	13	79	0	RAB10_MOUSE		279.576	350.894	277.133	349.802	399.839	242.198	278.851	323.292	228.076	295.253	274.514	267.435	372.403	275.512	254.24	411.288	281.16	237.687	249.728	340.936	329.791	211.282	170.493	329.638	209.097	237.754	314.588	302.534	330.613	276.74	279.068	300.718	310.045	306.818	237.138	253.813	9	27	288.61	0.102404
Sideroflexin-3 OS=Mus musculus GN=Sfxn3 PE=1 SV=1	9.78	35691.4	4811.98	Q91V61	13	60.75	0	SFXN3_MOUSE		289.626	300.625	350.633	332.767	359.423	420.367	336.886	339.127	376.62	230.956	177.954	272.458	256.433	222.909	261.92	236.714	231.008	232.094	240.203	263.726	282.253	302.661	257.196	317.161	255.507	328.101	301.617	313.628	370.852	350.878	227.123	247.087	233.272	262.061	292.339	295.075	9	27	288.035	0.176139
Calreticulin OS=Mus musculus GN=Calr PE=1 SV=1	4.14	48165.7	2608.69	P14211	16	58.41	0	CALR_MOUSE		317.861	292.513	204.966	309.282	385.423	293.173	179.617	376.702	361.333	117.953	117.375	110.034	133.461	152.621	142.259	131.475	138.215	151.887	430.771	503.425	543.452	310.501	459.594	329.589	368.069	404.947	397.116	271.78	329.293	305.884	115.12	142.78	140.526	492.549	366.562	390.044	9	27	283.838	0.454749
Merlin OS=Mus musculus GN=Nf2 PE=1 SV=2	5.95	70004.5	455.505	P46662	2	2.52	0.0028	MERL_MOUSE		221.733	206.46	307.027	145.345	148.101	288.505	245.936	181.541	240.331	312.007	344.62	621.442	400.182	351.869	478.777	267.846	330.77	328.714	200.053	268.975	204.622	195.277	184.297	177.155	343.153	400.974	247.401	245.073	193.984	222.602	426.023	410.276	309.11	224.55	185.576	330.509	9	27	283.078	0.319674
Electron transfer flavoprotein-ubiquinone oxidoreductase, mitochondrial OS=Mus musculus GN=Etfdh PE=1 SV=1	7.29	68946.4	564.791	Q921G7	16	37.01	0.0017	ETFD_MOUSE		289.529	295.172	275.526	247.608	232.97	208.127	330.237	319.531	322.805	303.045	305.859	310.36	297.526	281.548	315.598	254.482	258.332	277.27	272.866	270.563	265.235	244.102	231.175	236.473	357.126	311.437	295.656	286.743	229.568	324.191	306.421	298.224	263.362	269.555	237.25	321.406	9	27	281.858	0.122059
Glial fibrillary acidic protein OS=Mus musculus GN=Gfap PE=1 SV=4	5.09	49957.2	3796.36	P03995	21	55.35	0	GFAP_MOUSE		316.932	302.461	345.212	263.537	273.943	296.466	209.494	244.685	241.911	243.185	174.265	174.702	273.671	254.797	192.769	307.227	300.3	300.629	224.237	270.399	230.567	310.449	318.787	327.033	413.669	392.626	381.963	321.535	277.982	232.03	197.384	240.413	302.719	241.735	318.756	396.086	9	27	280.96	0.215667
Guanine nucleotide-binding protein G(t) subunit alpha-3 OS=Mus musculus GN=Gnat3 PE=1 SV=2	5.49	40829.3	2131.62	Q3V3I2	8	26.55	0	GNAT3_MOUSE		306.214	286.706	377.525	261.255	261.602	369.761	93.2708	259.144	256.068	296.161	278.849	286.9	307.969	278.236	304.923	239.415	277.697	362.309	310.896	250.877	208.782	274.129	195.172	188.198	412.234	291.821	275.04	323.482	297.54	202.828	287.303	297.043	293.14	256.851	219.167	326.365	9	27	278.191	0.155794
AP-2 complex subunit beta OS=Mus musculus GN=Ap2b1 PE=1 SV=1	5.05	105495	890.824	Q9DBG3	26	43.76	0	AP2B1_MOUSE		295.712	265.619	305.642	252.163	265.862	287.307	324.237	282.848	310.873	247.653	265.169	214.952	255.358	213.386	229.492	273.107	280.665	285.319	301.942	318.59	288.037	309.388	288.348	308.643	255.069	281.822	291.326	288.991	268.444	305.986	242.591	232.745	279.697	302.856	302.126	276.072	9	27	277.723	0.0944363
Heterogeneous nuclear ribonucleoproteins A2/B1 OS=Mus musculus GN=Hnrnpa2b1 PE=1 SV=2	9.19	37459.8	1568.98	O88569	4	18.7	0	ROA2_MOUSE		265.406	262.555	433.26	238.327	244.573	395.015	215.885	164.787	282.953	299.993	349.524	217.924	205.039	196.58	156.208	618.94	310.461	440.163	239.553	245.792	228.552	246.145	206.378	199.746	320.933	262.343	245.564	320.407	292.639	221.208	289.147	185.942	456.521	237.966	217.423	276.28	9	27	277.504	0.287663
Keratin, type I cytoskeletal 10 OS=Mus musculus GN=Krt10 PE=1 SV=3	4.85	57941	8991.58	P02535	15	35.44	0	K1C10_MOUSE		130.892	130.359	171.763	555.957	595.998	545.776	74.7143	71.4034	72.363	314.102	299.174	278.512	332.242	333.116	332.493	298.791	246.518	247.097	72.2335	76.7598	75.8864	610.517	622.181	644.041	103.118	96.2939	91.6738	144.338	565.911	72.8269	297.263	332.617	264.136	74.9599	625.58	97.0285	9	27	274.962	0.750976
Glyceraldehyde-3-phosphate dehydrogenase, testis-specific OS=Mus musculus GN=Gapdhs PE=1 SV=1	7.8	48398.4	7135.75	Q64467	6	24.32	0	G3PT_MOUSE		265.273	272.359	262.862	308.327	301.044	252.422	168.749	197.899	185.844	249.949	332.553	345.206	204.859	195.029	167.113	261.509	228.948	240.366	282.267	270.751	289.33	298.603	247.073	350.635	265.929	452.302	490.645	266.831	287.264	184.164	309.236	189	243.608	280.783	298.77	402.959	9	27	273.624	0.241652
60 kDa heat shock protein, mitochondrial OS=Mus musculus GN=Hspd1 PE=1 SV=1	5.8	61126.7	1842.62	P63038	23	54.97	0	CH60_MOUSE		323.521	321.586	278.486	333.613	384.745	362.753	258.845	370.761	426.432	203.746	219.926	202.157	212.562	211.764	225.044	220.147	233.871	200.902	270.577	211.775	238.181	270.694	321.942	278.057	251.773	246.594	261.135	307.864	360.371	352.013	208.61	216.457	218.307	240.178	290.231	253.167	9	27	271.911	0.214379
Vacuolar protein sorting-associated protein 35 OS=Mus musculus GN=Vps35 PE=1 SV=1	5.13	92511.5	402.096	Q9EQH3	7	10.55	0.0028	VPS35_MOUSE		315.506	347.092	283.994	296.71	313.962	250.568	138.873	322.944	287.586	262.832	321.994	276.837	195.646	244.477	226.116	247.543	264.931	230.099	266.316	197.23	298.825	272.855	253.733	281.767	296.788	298.919	254.423	315.531	287.08	249.801	287.221	222.08	247.524	254.124	269.452	283.377	9	27	268.465	0.104371
T-complex protein 1 subunit epsilon OS=Mus musculus GN=Cct5 PE=1 SV=1	5.63	60080.5	355.374	P80316	2	8.32	0.0028	TCPE_MOUSE		315.899	352.808	157.515	356.931	342.311	423.085		218.368	404.906		191.884		117.019			113.832	116.4	100.49	392.175	346.107	349.342	331.122	298.17	248.781	569.744	306.195	263.164	275.408	374.109	311.637	191.884	117.019	110.24	362.541	292.691	379.701	9	22	268.359	0.392416
Synaptic vesicle membrane protein VAT-1 homolog-like OS=Mus musculus GN=Vat1l PE=2 SV=2	4.79	46159.6	3467.55	Q80TB8	18	63.55	0	VAT1L_MOUSE		266.563	279.728	268.666	275.44	252.957	260.545	240.817	306.387	323.844	323.054	282.834	281.769	218.916	192.393	251.536	153.38	189.349	179.863	334.053	370.024	353.572	235.373	265.186	242.219	306.001	290.164	284.688	271.652	262.981	290.349	295.886	220.948	174.198	352.55	247.593	293.618	9	27	267.753	0.189286
Dihydrolipoyl dehydrogenase, mitochondrial OS=Mus musculus GN=Dld PE=1 SV=2	7.81	54785.7	1843.2	O08749	16	51.87	0	DLDH_MOUSE		237.187	255.937	233.129	347.331	370.957	343.349	363.781	304.022	242.483	185.569	198.542	219.249	205.272	208.52	219.452	195.665	134.561	173.017	293.459	297.058	289.248	353.715	371.272	349.614	290.884	247.981	277.621	242.085	353.879	303.429	201.12	211.082	167.747	293.255	358.2	272.162	9	27	266.995	0.250715
Vesicle-fusing ATPase OS=Mus musculus GN=Nsf PE=1 SV=2	6.52	83183.9	994.795	P46460	25	45.03	0	NSF_MOUSE		233.957	229.353	244.253	223.818	228.841	244.442	282.653	305.614	321.645	276.275	271.161	294.86	274.219	271.802	282.652	261.178	244.187	247.823	212.494	242.873	224.939	273.852	236.699	281.448	351.142	306.802	307.046	235.854	232.367	303.304	280.765	276.224	251.062	226.769	264	321.663	9	27	265.779	0.123493
Dihydrolipoyllysine-residue acetyltransferase component of pyruvate dehydrogenase complex, mitochondrial OS=Mus musculus GN=Dlat PE=1 SV=2	8.67	68512.1	1577.27	Q8BMF4	18	37.23	0	ODP2_MOUSE		322.8	280.42	265.659	289.663	310.161	338.544	248.208	305.24	326.389	200.944	181.821	208.908	229.154	219.899	222.838	195.53	212.669	225.124	272.365	242.357	250.804	312.752	311.261	288.098	302.152	292.682	286.527	289.626	312.789	293.279	197.224	223.964	211.107	255.175	304.037	293.787	9	27	264.554	0.165409
Calcium/calmodulin-dependent protein kinase type II subunit delta OS=Mus musculus GN=Camk2d PE=1 SV=1	6.85	56996.8	1030.54	Q6PHZ2	13	34.87	0	KCC2D_MOUSE		188.177	167.264	208.068	190.085	209.433	224.591	321.986	286.285	367.28	205.58	210.148	243.228	346.044	348.024	346.207	284.737	305.324	294.793	357.609	345.281	336.652	146.694	149.311	156.375	282.427	301.356	298.174	187.836	208.036	325.184	219.652	346.758	294.951	346.514	150.793	293.986	9	27	263.746	0.277886
Fermitin family homolog 2 OS=Mus musculus GN=Fermt2 PE=1 SV=1	6.25	78484.9	1224.81	Q8CIB5	21	45.59	0	FERM2_MOUSE		368.036	296.648	292.976	287.785	287.9	217.498	244.596	368.727	277.314	213.131	327.794	226.375	174.25	241.642	217.103	179.77	258.83	188.328	216.133	286.136	217.041	310.747	271.109	317.576	291.936	272.348	267.625	319.22	264.395	296.879	255.766	210.998	208.976	239.77	299.81	277.303	9	27	263.68	0.147375
Keratin, type II cytoskeletal 7 OS=Mus musculus GN=Krt7 PE=1 SV=1	5.55	50708.9	2918.04	Q9DCV7	8	30.63	0	K2C7_MOUSE		258.344	381.154	270.513	251.643	400.528	344.458	89.3777	266.165	407.093	72.0738	72.3394	83.628	76.6724	92.0968	119.252	107.43	338.799	112.203	418.478	371.398	467.155	276.252	327.205	230.524	372.985	423.919	440.606	303.337	332.21	254.212	76.0138	96.0069	186.144	419.01	277.994	412.503	9	27	261.937	0.471756
Asporin OS=Mus musculus GN=Aspn PE=1 SV=1	8.71	42971.8	1652.87	Q99MQ4	11	41.82	0	ASPN_MOUSE		264.96	241.52	313.388	180.761	178.895	225.285	195.49	234.454	212.339	335.83	334.303	342.613	295.273	303.284	297.928	252.896	246.209	261.666	207.821	196.516	217.863	177.664	206.531	216.166	352.283	363.656	401.066	273.289	194.98	214.094	337.582	298.828	253.59	207.4	200.12	372.335	9	27	261.358	0.245867
Neuronal membrane glycoprotein M6-b OS=Mus musculus GN=Gpm6b PE=1 SV=2	5.72	37008.2	1627.21	P35803	3	14.94	0	GPM6B_MOUSE		322.551	253.006	150.179	194.055	342.001	215.893	321.051	156.936	215.047	289.394	321.61	155.199	156.315	145.576	176.696	364.704	192.357	131.592	232.506	158.06	386.99	693.934	359.573	275.034	205.678	180.417	449.712	241.912	250.65	231.012	255.401	159.529	229.551	259.185	442.847	278.602	9	27	260.965	0.290788
Voltage-dependent anion-selective channel protein 3 OS=Mus musculus GN=Vdac3 PE=1 SV=1	9	31094.9	5998.46	Q60931	11	52.3	0	VDAC3_MOUSE		290.063	275.075	284.598	311.555	280.586	291.632	333.562	346.293	368.405	223.798	201.932	209.686	211.364	219.939	242.671	243.822	247.656	214.486	223.792	226.276	242.008	241.127	236.788	253.688	264.762	233.478	252.153	283.245	294.591	349.42	211.805	224.658	235.321	230.692	243.868	250.131	9	27	258.192	0.168273
Catenin alpha-1 OS=Mus musculus GN=Ctnna1 PE=1 SV=1	5.83	100791	753.632	P26231	27	48.57	0.0017	CTNA1_MOUSE		292.185	283.274	296.081	309.842	295.573	260.441	230.881	303.483	304.913	176.987	186.243	212.132	211.42	221.433	196.452	244.311	256.945	285.826	250.377	298.224	285.418	275.857	260.977	265.353	247.225	232.424	233.28	290.513	288.619	279.759	191.787	209.768	262.36	278.006	267.395	237.643	9	27	256.206	0.138488
Septin-8 OS=Mus musculus GN=Sept8 PE=1 SV=4	5.6	50154.6	2815.96	Q8CHH9	19	60.84	0	SEPT8_MOUSE		213.852	347.421	307.946	287.337	318.646	371.068	143.548	304.24	328.891	271.194	237.035	209.81	199.133	267.278	256.138	218.855	258.04	253.488	173.203	188.225	224.019	246.086	328.134	219.119	229.25	238.636	206.807	289.74	325.683	258.893	239.346	240.85	243.461	195.149	264.446	224.898	9	27	253.607	0.148566
Glycogen phosphorylase, brain form OS=Mus musculus GN=Pygb PE=1 SV=3	6.27	97414.4	450.41	Q8CI94	9	16.61	0.0028	PYGB_MOUSE		242.886	226.815	209.856	218.138	190.099	220.678	211.676	217.699	206.016	342.549	348.969	322.167	322.808	375.976	329.657	268.774	295.113	289.752	178.694	183.52	182.261	175.292	166.447	188.382	293.509	285.702	345.373	226.519	209.638	211.797	337.895	342.814	284.546	181.492	176.707	308.195	9	27	253.289	0.259372
AP-2 complex subunit alpha-1 OS=Mus musculus GN=Ap2a1 PE=1 SV=1	6.63	108748	550.848	P17426	16	24.87	0.0017	AP2A1_MOUSE		168.291	183.1	220.372	222.137	241.398	302.51	311.62	214.743	245.025	384.349	343.362	278.893	249	255.277	248.153	171.435	181.511	201.07	230.423	295.858	212.153	229.824	232.446	223.623	371.347	303.973	285.696	190.588	255.349	257.13	335.535	250.81	184.672	246.145	228.631	320.339	9	27	252.133	0.201124
78 kDa glucose-regulated protein OS=Mus musculus GN=Hspa5 PE=1 SV=3	4.87	72536.2	1657.68	P20029	22	53.74	0	GRP78_MOUSE		192.285	193.446	231.955	273.163	249.051	354.517	234.557	278.686	318.877	180.499	151.046	192.896	219.314	206.542	213.34	246.785	231.059	251.429	329.306	325.826	339.929	266.158	247.701	277.269	264.965	265.905	251.68	205.896	292.244	277.373	174.814	213.065	243.091	331.687	263.709	260.85	9	27	251.414	0.191294
Synaptic vesicle membrane protein VAT-1 homolog OS=Mus musculus GN=Vat1 PE=1 SV=3	5.92	43324.8	1793.7	Q62465	14	46.06	0	VAT1_MOUSE		291.009	289.245	304.893	262.402	267.31	263.645	216.932	249.336	142.51	135.395	153.186	132.818	130.228	208.233	285.137	134.98	227.69	219.546	292.879	299.195	269.826	284.598	236.306	271.203	414.075	373.077	371.256	295.049	264.452	202.926	140.466	207.866	194.072	287.3	264.036	386.136	9	27	249.145	0.288981
Transitional endoplasmic reticulum ATPase OS=Mus musculus GN=Vcp PE=1 SV=4	4.95	90006.3	1360.51	Q01853	22	45.66	0	TERA_MOUSE		137.117	277.628	245.603	163.062	215.383	179.989	132.731	204.608	235.461	226.324	142.456	183.615	262.263	252.894	235.835	204.808	188.155	225.848	506.632	341.739	262.485	416.18	284.361	207.288	229.791	303.409	411.812	220.116	186.145	190.933	184.131	250.331	206.27	370.285	302.61	315.004	9	27	247.314	0.271647
Plasminogen OS=Mus musculus GN=Plg PE=1 SV=3	6.17	93545.3	795.821	P20918	23	49.75	0	PLMN_MOUSE		194.936	197.977	191.792	218.32	237.884	259.097	265.291	271.835	274.529	175.151	204.031	215.074	210.921	215.321	249.062	200.369	236.307	245.915	284.457	336.698	309.142	276.334	317.235	273.278	225.765	267.599	257.832	194.901	238.434	270.552	198.085	225.102	227.531	310.099	288.949	250.399	9	27	244.895	0.160156
Fibrinogen gamma chain OS=Mus musculus GN=Fgg PE=2 SV=1	5.44	50075.8	2573.44	Q8VCM7	19	69.5	0	FIBG_MOUSE		241.574	192.917	199.715	285.444	245.68	248.593	208.122	255.157	262.766	136.919	154.02	153.027	211.282	224.698	242.872	253.272	219.042	248.427	270.271	229.349	238.563	256.563	242.074	205.98	380.511	367.282	343.412	211.402	259.906	242.015	147.989	226.284	240.247	246.061	234.873	363.735	9	27	241.39	0.232638
Unconventional myosin-Id OS=Mus musculus GN=Myo1d PE=1 SV=1	9.7	116880	488.825	Q5SYD0	19	23.96	0.0017	MYO1D_MOUSE		285.024	281.585	258.441	247.667	211.435	213.501	229.169	239.006	238.319	205.683	182.632	203.824	176.761	188.797	207.689	199.321	213.186	222.693	253.973	269.761	240.085	307.805	263.706	287.975	278.832	282.899	248.112	275.017	224.201	235.498	197.38	191.082	211.733	254.606	286.495	269.947	9	27	238.44	0.146447
Keratin, type II cytoskeletal 74 OS=Mus musculus GN=Krt74 PE=2 SV=1	5.38	55374	3185.02	Q6IFZ9	10	24.04	0	K2C74_MOUSE		259.761	263.121	277.171	178.843	161.074	200.997	238.674	218.689	258.163	302.418	295.778	330.428	206.945	211.534	232.177	233.342	261.521	259.418	208.841	201.765	200.007	218.512	208.767	208.766	251.146	252.194	292.624	266.684	180.304	238.509	309.541	216.885	251.427	203.538	212.015	265.321	9	27	238.247	0.165946
Protein S100-A10 OS=Mus musculus GN=S100a10 PE=2 SV=2	6.34	11300.1	7432.77	P08207	6	51.55	0	S10AA_MOUSE		222.404	218.48	217.39	261.301	257.119	248.653	206.261	273.704	262.159	162.051	179.179	216.188	197.929	183.857	222.479	191.549	204.067	209.447	304.054	352.794	341.097	224.251	272.89	248.184	204.552	248.181	235.69	219.425	255.691	247.375	185.806	201.422	201.688	332.648	248.442	229.475	9	27	235.774	0.18501
WD repeat-containing protein 1 OS=Mus musculus GN=Wdr1 PE=1 SV=3	6.11	67091.1	598.078	O88342	16	48.18	0.0017	WDR1_MOUSE		271.748	268.026	267.26	311.219	307.127	336.553	215.163	239.042	258.136	190.553	209.807	212.464	142.915	151.08	166.533	137.081	134.025	157.242	169.924	165.448	160.852	306.286	303.604	286.939	324.841	308.832	289.706	269.011	318.3	237.447	204.275	153.51	142.783	165.408	298.943	307.793	9	27	233.052	0.29723
Alpha-actinin-2 OS=Mus musculus GN=Actn2 PE=1 SV=2	5.15	104404	461.672	Q9JI91	7	8.61	0.0028	ACTN2_MOUSE		273.513	290.793	307.058	222.233	232.707	235.132	260.752	184.948	204.72	224.164	226.909	293.763	278.01	279.994	294.313	262.806	215.883	326.301	212.261	212.64	228.319	149.83	149.99	154.745	159.273	178.009	176.536	290.455	230.024	216.807	248.279	284.106	268.33	217.74	151.522	171.273	9	27	230.948	0.207147
Tyrosine-protein kinase Fyn OS=Mus musculus GN=Fyn PE=1 SV=3	6.35	61169.2	457.242	P39688	6	13.97	0.0028	FYN_MOUSE		333.266	341.019	349.326	175.916	184.477	180.967	179.405	235.305	248.116	237.362	181.358	253.271	201.909	188.901	210.433	168.858	208.356	217.725	226.585	228.617	252.217	244.419	225.791	253.449	209.707	234.835	229.258	341.204	180.453	220.942	223.997	200.414	198.313	235.806	241.22	224.6	9	27	229.661	0.200758
Myelin P2 protein OS=Mus musculus GN=Pmp2 PE=2 SV=2	10	15049.5	13283.6	P24526	10	63.64	0	MYP2_MOUSE		115.979	108.264	98.2916	234.703	232.835	179.142	207.596	205.023	164.983	144.666	139.586	141.466	223.284	241.667	240.101	169.673	171.243	180.266	348.8	357.597	340.002	336.233	346.281	344.833	314.715	295.732	297.051	107.511	215.56	192.534	141.906	235.017	173.727	348.8	342.449	302.499	9	27	228.889	0.377005
Heat shock protein HSP 90-alpha OS=Mus musculus GN=Hsp90aa1 PE=1 SV=4	4.74	85187.2	861.649	P07901	16	32.74	0	HS90A_MOUSE		224.551	227.378	240.528	213.084	216.782	353.122	180.522	169.935	167.669	235.816	249.975	232.498	227.06	230.165	219.578	216.142	216.586	206.33	280.232	239.47	232.688	167.853	162.498	181.267	293.159	275.569	279.897	230.819	260.996	172.709	239.43	225.601	213.019	250.797	170.539	282.875	9	27	227.421	0.165582
NADH dehydrogenase [ubiquinone] flavoprotein 1, mitochondrial OS=Mus musculus GN=Ndufv1 PE=1 SV=1	8.15	51518.6	2599.32	Q91YT0	16	50.65	0	NDUV1_MOUSE		157.654	187.31	218.191	218.525	254.82	276.931	237.049	316.955	307.077	218.069	220.532	253.448	244.862	222.383	255.47	193.603	227.066	237.68	191.991	176.898	179.134	230.616	204.891	216.571	238.851	224.107	220.252	187.718	250.092	287.027	230.683	240.905	219.45	182.674	217.359	227.737	9	27	227.072	0.139278
Alpha-adducin OS=Mus musculus GN=Add1 PE=1 SV=2	5.52	81045.8	463.947	Q9QYC0	10	24.08	0.0028	ADDA_MOUSE		183.148	166.377	162.719	258.373	184.705	195.927	284.565	265.205	251.209	282.36	259.311	185.96	187.124	164.896	188.422	248.162	179.886	225.199	315.851	303.489	267.189	158.966	223.95	217.598	241.561	274.697	247.426	170.748	213.002	266.993	242.544	180.147	217.749	295.51	200.171	254.561	9	27	226.825	0.18214
ATP synthase subunit gamma, mitochondrial OS=Mus musculus GN=Atp5c1 PE=1 SV=1	9.36	33000	2506.13	Q91VR2	10	47.65	0	ATPG_MOUSE		288.051	271.703	275.22	242.759	208.548	208.764	309.939	325.816	309.945	199.329	209.84	197.124	186.888	196.915	183.788	223.065	204.948	210.819	158.901	162.975	159.359	256.295	245.584	262.507	176.105	208.321	199.045	278.325	220.024	315.234	202.098	189.197	212.944	160.412	254.795	194.49	9	27	225.28	0.216051
Lumican OS=Mus musculus GN=Lum PE=1 SV=2	5.98	38664.2	3338.67	P51885	12	43.49	0	LUM_MOUSE		218.119	213.907	212.547	187.167	170.713	172.902	192.81	196.258	182.938	247.534	260.347	225.694	204.331	221.172	218.061	194.761	224.095	206.617	242.243	283.784	289.031	173.111	185.828	175.545	343.742	306.057	317.172	214.858	176.927	190.669	244.525	214.522	208.491	271.686	178.161	322.324	9	27	224.685	0.212287
Complement factor H OS=Mus musculus GN=Cfh PE=1 SV=2	6.6	143814	366.08	P06909	10	13.29	0.0028	CFAH_MOUSE		164.43	183.616	194.963	161.772	209.89	216.265	309.693	204.218	177.995	183.796	192.877	204.845	221.073	228.863	220.916	228.187	212.858	209.566	259.479	269.975	280.519	259.74	244.063	228.074	263.177	241.25	265.269	181.003	195.976	230.636	193.839	223.618	216.871	269.991	243.959	256.565	9	27	223.606	0.13427
Biglycan OS=Mus musculus GN=Bgn PE=2 SV=1	6.9	42095.5	1737.61	P28653	12	48.24	0	PGS1_MOUSE		257.461	280.585	241.973	214.547	211.676	193.138	185.828	177.314	185.274	239.247	257.433	230.923	217.805	213.485	191.307	143.606	149.846	167.782	207.887	182.764	170.299	237.286	226.421	236.197	342.071	340.603	328.633	260.006	206.454	182.805	242.534	207.532	153.745	186.983	233.301	337.102	9	27	223.385	0.240537
Heat shock protein HSP 90-beta OS=Mus musculus GN=Hsp90ab1 PE=1 SV=3	4.78	83623.5	1124.7	P11499	17	36.05	0	HS90B_MOUSE		258.881	291.118	226.737	225.176	247.038	201.63	194.155	186.169	181.01	232.819	153.409	239.862	209.274	147.13	195.945	128.075	148.756	199.687	225.504	220.031	214.917	273.649	316.3	285.49	291.323	263.25	251.068	258.912	224.614	187.111	208.697	184.117	158.84	220.151	291.813	268.547	9	27	222.534	0.196065
Unconventional myosin-Ib OS=Mus musculus GN=Myo1b PE=2 SV=3	9.53	129591	479.096	P46735	14	20.05	0.0028	MYO1B_MOUSE		254.737	247.371	264.116	273.884	215.78	205.787	175.368	244.184	256.349	188.024	176.118	221.289	182.183	160.806	200.785	182.379	240.059	221.348	260.165	251.892	237.887	205.746	218.07	211.249	241.344	208.371	235.889	255.408	231.817	225.3	195.144	181.258	214.595	249.981	211.688	228.535	9	27	221.525	0.10812
4F2 cell-surface antigen heavy chain OS=Mus musculus GN=Slc3a2 PE=1 SV=1	5.52	58450.7	854.655	P10852	17	50.95	0	4F2_MOUSE		230.864	255.818	220.641	239.25	239.777	220.879	213.101	255.273	242.206	196.43	203.642	234.163	209.338	210.886	200.255	200.097	248.155	215.5	183.378	189.679	184.665	216.408	209.078	227.189	261.203	225.472	244.679	235.774	233.302	236.86	211.411	206.826	221.251	185.907	217.558	243.785	9	27	221.408	0.0825902
Histone H2A type 1-H OS=Mus musculus GN=Hist1h2ah PE=1 SV=3	11.45	13950.3	29417.5	Q8CGP6	5	55.47	0	H2A1H_MOUSE					243.908	227.036	238.21										285.063	316.41	268.897	486.138	433.47	418.808	629.286	472.58	443.502	492.991	464.133	485.117	0	236.385	0	0	0	290.123	446.139	515.123	480.747	5	15	218.724	1.02869
Microtubule-associated protein 6 OS=Mus musculus GN=Map6 PE=1 SV=2	9.92	96735	786.106	Q7TSJ2	13	17	0	MAP6_MOUSE		187.15	174.904	142.925	154.853	157.86	145.949	177.056	267.199	230.435	151.3	125.936	158.205	144.812	131.121	160.195	136.521	212.715	132.71	413.118	397.996	418.735	283.252	255.713	276.63	293.428	295.146	274.836	168.326	152.888	224.897	145.147	145.376	160.648	409.949	271.865	287.804	9	27	218.544	0.413216
Cytochrome c oxidase subunit 4 isoform 1, mitochondrial OS=Mus musculus GN=Cox4i1 PE=1 SV=2	9.59	19587.5	6036.82	P19783	9	57.99	0	COX41_MOUSE		221.771	215.959	197.232	260.071	282.442	244.602	302.163	333.533	294.859	148.838	149.731	166.569	198.526	216.25	204.97	184.422	194.358	191.305	176.134	181.833	185.8	251.715	248.283	231.485	185.137	217.774	199.054	211.654	262.372	310.185	155.046	206.582	190.029	181.256	243.828	200.655	9	27	217.956	0.215817
Histone H1.4 OS=Mus musculus GN=Hist1h1e PE=1 SV=2	11.59	21977.3	4305.82	P43274	6	31.96	0	H14_MOUSE		231.825	240.524	243.347	325.37	326.589	312.222	150.112	144.901	162.474	311.989	319.369	312.452	190.329	197.819	192.094	102.088	130.419	126.024	189.56	175.614	181.762	273.457	261.419	267.659	162.481	166.048	171.129	238.565	321.394	152.495	314.603	193.414	119.51	182.312	267.512	166.553	9	27	217.373	0.330977
Amine oxidase [flavin-containing] A OS=Mus musculus GN=Maoa PE=1 SV=3	7.73	60172.3	1486.95	Q64133	16	42.02	0	AOFA_MOUSE		280.098	171.745	239.922	276.794	283.498	242.46	224.619	358.873	275.466	186.757	192.65	191.183	201.669	200.993	209.636	197.141	207.928	203.466	181.423	173.121	150.321	192.324	211.653	194.807	200.137	169.997	179.629	230.588	267.584	286.319	190.197	204.099	202.845	168.288	199.595	183.254	9	27	214.752	0.183349
LIM and calponin homology domains-containing protein 1 OS=Mus musculus GN=Limch1 PE=1 SV=2	5.21	119108	406.303	Q3UH68	11	15.23	0.0028	LIMC1_MOUSE		230.214	233.47	207.841	207.712	233.114	211.618	183.638	210.9	187.052	126.926	135.722	152.554	136.977	137.509	157.737	172.267	208.983	193.193	364.803	349.583	326.827	278.548	241.513	258.715	202.533	225.496	200.104	223.841	217.481	193.864	138.401	144.075	191.481	347.071	259.592	209.378	9	27	213.909	0.29304
Pyruvate dehydrogenase E1 component subunit alpha, somatic form, mitochondrial OS=Mus musculus GN=Pdha1 PE=1 SV=1	8.14	43916.1	1767.98	P35486	16	62.05	0	ODPA_MOUSE		207.102	225.804	226.044	264.6	268.933	267.852	269.818	306.128	282.017	167.966	169.343	173.085	175.335	166.021	184.438	177.226	180.829	149.93	192.52	186.634	192.267	245.941	207.585	230.283	197.196	190.016	180.353	219.65	267.128	285.988	170.131	175.265	169.328	190.474	227.936	189.188	9	27	210.565	0.203675
Cell surface glycoprotein MUC18 OS=Mus musculus GN=Mcam PE=1 SV=1	5.48	72515	546.51	Q8R2Y2	9	17.9	0.0017	MUC18_MOUSE		238.129	184.524	249.815	222.662	207.116	234.025	198.74	246.5	244.995	213.955	209.94	199.534	194.823	186.491	172.113	215.937	194.039	195.72	185.122	198.699	247.992	187.148	177.238	207.034	200.976	203.284	215.784	224.156	221.268	230.078	207.81	184.476	201.899	210.605	190.473	206.682	9	27	208.605	0.0724545
Choline transporter-like protein 1 OS=Mus musculus GN=Slc44a1 PE=1 SV=3	8.72	74606.9	1018.93	Q6X893	9	18.99	0	CTL1_MOUSE		229.076	205.416	216.939	206.486	200.068	211.888	248.326	241.704	233.247	158.225	143.518	156.943	172.419	180.217	181.881	219.281	216.495	220.439	225.84	215.276	187.84	228.813	197.36	242.792	258.072	185.201	229.222	217.144	206.147	241.092	152.895	178.172	218.738	209.652	222.988	224.165	9	27	207.888	0.128537
3-hydroxyacyl-CoA dehydrogenase type-2 OS=Mus musculus GN=Hsd17b10 PE=1 SV=4	8.78	27532.7	3781.96	O08756	13	75.1	0	HCD2_MOUSE		144.472	143.294	123.81	145.792	162.158	151.825	141.277	161.588	142.977	250.344	215.782	234.078	349.725	371.37	353.148	344.643	353.449	353.316	179.767	191.237	158.306	163.841	150.171	178.11	143.582	144.161	138.351	137.192	153.258	148.614	233.401	358.081	350.469	176.437	164.041	142.031	9	27	207.058	0.426114
Calcium/calmodulin-dependent protein kinase type II subunit gamma OS=Mus musculus GN=Camk2g PE=1 SV=1	7.3	60291.3	874.05	Q923T9	15	40.26	0	KCC2G_MOUSE		163.391	144.572	178.529	144.942	166.935	169.673	236.564	228.609	298.95	167.781	171.7	200.496	251.456	260.896	262.086	173.316	196.555	170.529	228.425	229.966	233.588	112.062	122.447	126.941	293.183	302.777	299.133	162.164	160.517	254.707	179.992	258.146	180.133	230.66	120.484	298.364	9	27	205.019	0.282686
Ezrin OS=Mus musculus GN=Ezr PE=1 SV=3	5.73	69521	1798.1	P26040	17	33.96	0	EZRI_MOUSE		182.692	197.573	205.438	209.016	222.209	231.465	82.4227	151.115	159.269	225.291	248.516	212.222	202.763	220.838	196.849	207.675	186.516	198.024	185.625	184.292	200.27	226.825	208.465	167.58	243.987	286.817	263.195	195.234	220.897	130.935	228.676	206.817	197.405	190.063	200.957	264.667	9	27	203.961	0.175454
Thy-1 membrane glycoprotein OS=Mus musculus GN=Thy1 PE=1 SV=1	9.27	18308.1	5684.98	P01831	5	50.62	0	THY1_MOUSE		156.144	167.377	107.341	177.624	120.652	104.356	299.966	199.427	211.75	241.536	243.968	236.949	210.456	221.804	222.31	213.594	213.277	208.573	173.956	156.747	166.324	232.036	219.437	234.86	245.43	242.896	256.634	143.621	134.211	237.048	240.818	218.19	211.815	165.676	228.778	248.32	9	27	203.164	0.215023
Histone H1.2 OS=Mus musculus GN=Hist1h1c PE=1 SV=2	11.49	21266.7	4004.05	P15864	4	20.75	0	H12_MOUSE		303.718	334.079	336.248	256.769	278.371	269.029	119.532	111.369	136.205	248.955	251.882	241.953	161.248	159.469	159.989	77.9494	99.1063	95.3945	198.94	182.177	190.088	282.112	265.527	282.987	143.727	141.065	141.332	324.681	268.056	122.369	247.596	160.235	90.8167	190.402	276.875	142.041	9	27	202.564	0.39522
MOSC domain-containing protein 2, mitochondrial OS=Mus musculus GN=Marc2 PE=1 SV=1	8.73	38821.7	1287.95	Q922Q1	11	51.48	0	MOSC2_MOUSE		284.085	281.087	274.676	238.932	248.771	251.001	92.854	275.592	258.138	160.729	54.5703	214.401	179.802	65.7925	228.476	62.0942	259.691	202.026	242.383	222.651	237.339	187.317	172.191	196.299	187.35	198.972	185.136	279.949	246.235	208.861	143.233	158.023	174.604	234.124	185.269	190.486	9	27	202.309	0.218703
Solute carrier family 2, facilitated glucose transporter member 1 OS=Mus musculus GN=Slc2a1 PE=1 SV=4	9.04	54326.9	550.609	P17809	6	11.79	0.0017	GTR1_MOUSE		141.878	152.569	172.796	156.044	110.181	171.317	236.451	279.215	265.174	206.911	286.079	232.413	131.934	215.819	223.248	143.074	173.725	152.403	234.497	242.008	247.949	222.055	205.415	207.422	183.98	232.882	226.948	155.747	145.847	260.28	241.801	190.334	156.401	241.485	211.631	214.604	9	27	202.014	0.20928
ATP synthase subunit d, mitochondrial OS=Mus musculus GN=Atp5h PE=1 SV=3	5.37	18806.5	10783.2	Q9DCX2	12	81.37	0	ATP5H_MOUSE		220.211	214.415	238.62	241.687	246.775	236.979	249.395	313.615	316.229	154.337	151.307	145.546	148.456	158.477	152.54	158.513	174.258	171.917	168.261	199.591	188.11	194.182	225.154	203.792	157.661	200.311	193.941	224.415	241.814	293.08	150.397	153.158	168.229	185.321	207.709	183.971	9	27	200.899	0.230782
Basigin OS=Mus musculus GN=Bsg PE=1 SV=2	5.46	42901	1697.18	P18572	8	26.48	0	BASI_MOUSE		212.502	230.411	227.949	244.564	204.938	246.598	152.761	253.354	251.144	182.294	161.115	187.761	181.128	172.935	207.884	205.831	208.485	203.124	179.793	206.784	231.901	180.677	176.339	185.65	153.223	161.072	183.981	223.621	232.033	219.086	177.057	187.315	205.813	206.159	180.888	166.092	9	27	199.785	0.114988
Alpha-internexin OS=Mus musculus GN=Ina PE=1 SV=2	5.04	55913	5450.96	P46660	22	52.58	0	AINX_MOUSE		172.29	174.867	180.16	184.102	187.346	183.142	230.353	248.969	230.46	214.681	199.931	217.901	198.228	201.995	215.411	198.427	221.012	202.635	143.263	149.115	155.658	166.519	165.057	191.857	257.441	236.937	255.98	175.772	184.863	236.594	210.838	205.211	207.358	149.345	174.477	250.12	9	27	199.398	0.159382
Peroxiredoxin-5, mitochondrial OS=Mus musculus GN=Prdx5 PE=1 SV=2	9.13	22239.7	6859.22	P99029	12	78.1	0	PRDX5_MOUSE		162.848	178.251	185.434	218.66	221.413	230.344	123.343	138.786	144.74	155.437	135.745	152.17	172.545	174.72	167.49	147.172	167.846	157.801	322.312	305.418	295.05	229.855	279.047	281.983	208.063	204.474	208.119	175.511	223.473	135.623	147.784	171.585	157.606	307.594	263.628	206.885	9	27	198.854	0.288263
Stress-70 protein, mitochondrial OS=Mus musculus GN=Hspa9 PE=1 SV=3	5.7	73746.5	857.177	P38647	19	42.86	0	GRP75_MOUSE		204.091	182.246	200.645	216.288	224.124	223.566	215.74	212.239	222.812	141.109	134.295	136.795	144.288	149.958	153.942	136.039	161.757	148.889	240.447	186.326	220.984	273.728	247.172	239.268	258.466	237.921	223.348	195.661	221.326	216.93	137.4	149.396	148.895	215.919	253.39	239.912	9	27	197.648	0.21539
Band 3 anion transport protein OS=Mus musculus GN=Slc4a1 PE=1 SV=1	5.15	103478	427.121	P04919	10	14.21	0.0028	B3AT_MOUSE		148.3	156.81	170.572	122.372	124.515	148.197	197.856	243.14	241.54	135.404	190.861	150.936	238.392	232.791	279.013	186.314	192.002	172.998	200.809	198.452	208.915	164.902	131.881	165.32	242.115	322.817	338.357	158.561	131.695	227.512	159.067	250.065	183.771	202.725	154.034	301.096	9	27	196.503	0.277664
3-ketoacyl-CoA thiolase, mitochondrial OS=Mus musculus GN=Acaa2 PE=1 SV=3	8.07	42286.2	1978.76	Q8BWT1	20	80.1	0	THIM_MOUSE		189.411	194.95	197.5	202.511	195.79	197.147	175.274	209.924	221.088	152.138	171.806	173.284	150.026	164.578	170.816	164.637	171.324	168.618	239.15	243.515	235.933	221.719	217.08	214.119	239.646	225.869	196.49	193.954	198.483	202.095	165.743	161.806	168.193	239.533	217.639	220.669	9	27	196.457	0.137945
Methylmalonate-semialdehyde dehydrogenase [acylating], mitochondrial OS=Mus musculus GN=Aldh6a1 PE=1 SV=1	8.06	58372	1225.93	Q9EQ20	21	65.79	0	MMSA_MOUSE		201.905	194.96	213.141	226.701	215.969	248.636	175.801	204.164	238.672	160.433	165.592	129.638	197.333	184.525	190.124	186.078	172.377	196.959	189.774	194.09	137.251	273.304	177.331	260.693	215.583	136.856	185.7	203.336	230.435	206.212	151.888	190.66	185.138	173.705	237.11	179.38	9	27	195.318	0.138985
Ras-related C3 botulinum toxin substrate 1 OS=Mus musculus GN=Rac1 PE=1 SV=1	8.57	21849.3	4639.27	P63001	9	74.48	0	RAC1_MOUSE		203.831	206.278	209.686	194.173	198.158	212.694	201.792	237.641	265.616	175.086	178.604	192.66	160.186	149.095	177.67	181.163	193.171	186.707	171.393	202.049	202.673	195.786	181.336	209.723	153.554	173.418	177.103	206.598	201.675	235.016	182.116	162.317	187.014	192.038	195.615	168.025	9	27	192.268	0.112576
Guanine nucleotide-binding protein G(i) subunit alpha-1 OS=Mus musculus GN=Gnai1 PE=2 SV=1	5.59	40931.4	8203.93	B2RSH2	18	65.25	0	GNAI1_MOUSE		195.265	214.229	154.087	213.952	210.784	177.29	229.879	231.044	222.122	139.47	134.398	116.687	151.216	143.199	140.619	193.499	154.03	191.068	221.455	214.267	205.086	265.217	249.605	259.369	178.347	182.232	164.89	187.861	200.675	227.682	130.185	145.011	179.532	213.603	258.063	175.156	9	27	190.863	0.208369
Integrin alpha-V OS=Mus musculus GN=Itgav PE=1 SV=2	5.27	116444	529.727	P43406	13	19.54	0.0017	ITAV_MOUSE		207.407	226.544	224.504	235.019	237.103	209.164	142.245	255.742	261.905	116.412	104.643	130.547	133.003	110.825	209.144	197.798	200.892	164.175	201.14	186.249	223.624	177.037	220.125	192.144	175.691	183.076	187.712	219.485	227.095	219.964	117.2	150.991	187.622	203.671	196.435	182.159	9	27	189.402	0.189051
Septin-6 OS=Mus musculus GN=Sept6 PE=1 SV=4	5.99	50075.9	1324.26	Q9R1T4	8	20.74	0	SEPT6_MOUSE		136.563	156.386	151.986	184.795	180.305	196.097	246.665	221.624	221.767	228.58	206.958	212.753	201.879	195.486	195.613	194.065	194.331	210.285	158.344	156.498	159.426	174.122	165.326	183.124	188.179	199.585	189.708	148.312	187.066	230.019	216.097	197.659	199.56	158.089	174.19	192.49	9	27	189.276	0.137884
Myosin-8 OS=Mus musculus GN=Myh8 PE=1 SV=2	5.52	223791	1156.05	P13542	29	19.62	0	MYH8_MOUSE		119.271	111.778	119.379	134.281	114.473	120.125		53.5509	90.8216	94.7694	76.2678	130.709	6.97521	90.4002	131.524	5.53296	98.9168	6.33494	337.62	393.056	321.323	561.185	524.841	591.419	243.724	283.655	237.534	116.809	122.96	72.1863	100.582	76.2999	36.9282	350.667	559.148	254.971	9	26	187.839	0.911172
Bridging integrator 3 OS=Mus musculus GN=Bin3 PE=2 SV=1	6.56	29707.9	651.655	Q9JI08	2	13.83	0.0017	BIN3_MOUSE		200.085	153.095	187.011	170.222	114.043	145.975	141.746	132.935	115.662	212.761	313.546	216.358	204.184	190.202	197.466	218.611	161.727	244.429	234.17	217.196	188.639	89.091	85.9348	80.0401	307.587	303.028	215.782	180.064	143.413	130.114	247.555	197.284	208.256	213.335	85.022	275.466	9	27	186.723	0.318681
Keratin, type I cytoskeletal 18 OS=Mus musculus GN=Krt18 PE=1 SV=5	5.04	47538.2	1740.11	P05784	5	16.55	0	K1C18_MOUSE		224.259	226.692	206.107	182.495	174.86	162.104	120.396	121.408	139.947	230.32	238.343	206.739	203.614	173.676	172.489	141.562	177.304	213.715	153.46	142.991	142.939	193.596	196.363	212.199	313.647	146.559	153.856	219.019	173.153	127.25	225.134	183.26	177.527	146.463	200.719	204.687	9	27	184.135	0.176139
Protein-glutamine gamma-glutamyltransferase 2 OS=Mus musculus GN=Tgm2 PE=1 SV=4	4.8	78201.7	843.222	P21981	15	33.38	0	TGM2_MOUSE		267.922	267.456	270.421	173.45	209.497	204.631	151.201	161.74	184.16	152.756	143.869	170.068	136.213	145.114	153.854	135.652	152.11	125.157	165.026	150.769	130.464	189.904	180.743	173.79	276.512	255.866	236.723	268.6	195.859	165.701	155.564	145.06	137.64	148.753	181.479	256.367	9	27	183.891	0.262157
Serpin H1 OS=Mus musculus GN=Serpinh1 PE=1 SV=3	9.19	46647.7	3788.52	P19324	13	44.84	0	SERPH_MOUSE		241.397	224.646	155.006	202.442	210.027	121.955	179.393	204.136	212.33	113.459	144.901	144.108	151.643	142.977	154.685	174.134	162.778	162.838	261.516	252.295	249.37	176.839	166.322	188.759	193.03	185.439	185.616	207.016	178.141	198.619	134.156	149.768	166.583	254.394	177.307	188.028	9	27	183.779	0.189991
NAD(P) transhydrogenase, mitochondrial OS=Mus musculus GN=Nnt PE=1 SV=2	7.46	114523	284.244	Q61941	2	2.76	0.0038	NNTM_MOUSE		214.2	191.284	185.217	217.987	222.238	214.787	252.57	247.751	263.524	118.8		171.644	130.27	145.111	184.255	131.66	174.502	174.914	180.657	189.405	184.034	172.485	193.954	176.455	136.65	169.806	161.571	196.9	218.337	254.615	145.222	153.212	160.359	184.699	180.965	156.009	9	26	183.369	0.194079
Ras-related protein Rap-1A OS=Mus musculus GN=Rap1a PE=2 SV=1	6.53	21329.4	8075.78	P62835	11	80.43	0	RAP1A_MOUSE		210.662	206.717	156.336	172.72	164.334	179.806	213.726	212.478	168.676	205.157	145.184	160.778	203.925	183.616	173.105	225.692	210.063	197.991	142.103	158.6	193.039	146.057	181.567	164.214	181.341	176.614	203.86	191.238	172.287	198.293	170.373	186.882	211.249	164.581	163.946	187.272	9	27	182.902	0.0887826
Integrin-linked protein kinase OS=Mus musculus GN=Ilk PE=1 SV=2	8.02	51886.6	1555.6	O55222	15	34.73	0	ILK_MOUSE		228.302	239.516	209.342	188.43	179.574	139.686	196.345	217.897	223.224	158.955	166.984	168.246	150.791	172.075	161.082	195.989	195.255	176.877	177.401	184.048	188.289	193.067	169.494	182.303	159.198	157.386	152.26	225.72	169.23	212.489	164.728	161.316	189.374	183.246	181.621	156.281	9	27	182.667	0.129023
D-3-phosphoglycerate dehydrogenase OS=Mus musculus GN=Phgdh PE=1 SV=3	6.1	57384	1097.58	Q61753	14	37.9	0	SERA_MOUSE		205.958	220.907	214.544	265.962	260.312	254.342	202.099	231.287	247.412	172.747	179.196	177.525	121.532	130.889	134.451	156.1	164.234	163.247	140.976	135.379	124.564	215.615	194.887	209.584	131.625	128.311	120.982	213.803	260.205	226.933	176.49	128.957	161.194	133.64	206.695	126.973	9	27	181.654	0.264
6-phosphofructokinase type C OS=Mus musculus GN=Pfkp PE=1 SV=1	6.72	86481.7	467.999	Q9WUA3	15	34.69	0.0028	K6PP_MOUSE		196.521	265.232	240.168	192.146	214.828	220.66	127.533	214.651	200.275	152.214	157.858	133.652	133.467	120.816	138.834	131.541	143.65	149.366	186.869	209.656	169.277	186.613	217.594	174.659	231.359	192.29	190.821	233.974	209.211	180.82	147.908	131.039	141.519	188.601	192.955	204.823	9	27	181.205	0.190371
Guanine nucleotide-binding protein subunit alpha-11 OS=Mus musculus GN=Gna11 PE=1 SV=1	5.6	42309.4	2849.81	P21278	15	53.48	0	GNA11_MOUSE		207.916	227.979	217.602	189.786	189.008	181.738	164.181	204.802	207.563	179.059	176.175	221.871	160.652	133.476	171.436	182.711	196.155	178.621	172.841	207.988	192.832	116.744	110.691	133.907	168.223	178.118	203.044	217.832	186.844	192.182	192.368	155.188	185.829	191.22	120.447	183.128	9	27	180.56	0.153038
ATP synthase subunit O, mitochondrial OS=Mus musculus GN=Atp5o PE=1 SV=1	10.41	23420.6	6003.29	Q9DB20	11	64.79	0	ATPO_MOUSE		224.934	198.69	217.903	195.606	180.735	194.273	240.187	249.252	244.425	131.442	136.403	135.275	133.841	137.99	143.159	136.082	144.22	144.882	138.377	146.236	138.92	215.8	210.721	225.603	212.84	208.71	183.691	213.843	190.205	244.621	134.373	138.33	141.728	141.177	217.374	201.747	9	27	180.378	0.232614
Gamma-enolase OS=Mus musculus GN=Eno2 PE=1 SV=2	4.8	47638.9	7184.54	P17183	11	36.64	0	ENOG_MOUSE		348.265	237.092	196.774	332.127	262.478	409.275	284.166	309.596	357.539	82.1036	85.4213	63.1159	425.152	314.455	406.92				109.75	110.166	110.896	46.3598	64.1498	62.2251	36.2215	60.8103	53.5133	260.71	334.627	317.1	76.8803	382.176	0	110.271	57.5782	50.1817	8	24	176.614	0.82472
Beta-2-glycoprotein 1 OS=Mus musculus GN=Apoh PE=1 SV=1	8.12	39930.5	929.942	Q01339	11	51.01	0	APOH_MOUSE		166.122	165.788	144.083	185.59	180.197	148.483	138.649	181.528	164.394	148.726	163.91	150.641	150.058	163.534	165.441	177.412	172.101	162.393	175.557	196.082	189.675	197.041	218.043	234.115	194.928	191.356	219.698	158.664	171.423	161.524	154.426	159.678	170.635	187.105	216.399	201.994	9	27	175.761	0.122726
L-lactate dehydrogenase A chain OS=Mus musculus GN=Ldha PE=1 SV=3	7.67	36840.8	5667.96	P06151	16	61.45	0	LDHA_MOUSE		107.881	102.265	105.89	165.237	193.739	162.433	182.066	182.98	181.958	135.288	134.115	132.606	159.498	159.232	172.569	109.528	108.743	111.057	267.184	269.178	263.325	227.265	199.653	223.277	244.893	235.533	195.399	105.345	173.803	182.335	134.003	163.766	109.776	266.562	216.732	225.275	9	27	175.289	0.309986
60S ribosomal protein L7 OS=Mus musculus GN=Rpl7 PE=2 SV=2	11.32	31476.7	878.69	P14148	9	36.3	0	RL7_MOUSE		150.664	168.066	178.766	146.066	152.531	155.529	124.644	227.703	244.182	195.665	209.163	225.087	203.89	228.698	239.772	175.865	199.994	224.398	131.207	142.379	151.283	139.73	127.828	154.613	128.591	132.952	153.533	165.832	151.376	198.843	209.972	224.12	200.086	141.623	140.723	138.358	9	27	174.548	0.193281
Radixin OS=Mus musculus GN=Rdx PE=1 SV=3	5.83	68657	2328.82	P26043	21	52.83	0	RADI_MOUSE		111.271	117.048	110.395	172.273	183.963	179.942	135.512	217.969	327.409	175.013	176.944	163.409	133.436	136.64	138.116	140.735	134.715	113.929	220.268	219.078	219.031	212.413	198.481	186.98	184.332	200.76	148.854	112.905	178.726	226.963	171.789	136.064	129.793	219.459	199.291	177.982	9	27	172.552	0.230557
Protein disulfide-isomerase OS=Mus musculus GN=P4hb PE=1 SV=2	4.58	57457.7	1842.17	P09103	21	47.15	0	PDIA1_MOUSE		118.312	130.496	112.156	321.802	339.538	338.99	136.242	156.041	159.86	102.054	119.211	106.489	110.556	122.538	125.771	99.6689	129.717	119.546	253.621	209.358	217.793	230.249	190.579	186.497	170.94	173.2	170.128	120.321	333.443	150.714	109.251	119.622	116.311	226.924	202.441	171.422	9	27	172.272	0.425142
Potassium-transporting ATPase alpha chain 1 OS=Mus musculus GN=Atp4a PE=1 SV=3	5.51	115727	1729.94	Q64436	13	17.81	0	ATP4A_MOUSE		230.851	250.48	197.165	169.801	149.353	182.363	116.075	181.057	172.008	128.083	108.262	175.589	142.158	108.448	156.828	134.939	191.196	164.111	181.478	207.926	196.672	147.192	163.876	182.988	201.774	188.615	217.226	226.165	167.172	156.38	137.311	135.811	163.415	195.359	164.685	202.538	9	27	172.093	0.175764
Tubulin polymerization-promoting protein family member 3 OS=Mus musculus GN=Tppp3 PE=1 SV=1	9.52	19136.6	4886.39	Q9CRB6	11	55.11	0	TPPP3_MOUSE		152.198	129.18	135.627	195.193	185.762	186.306	96.6599	164.695	147.417	139.882	158.115	146.453	126.235	147.085	133.135	135.911	115.552	123.748	271.652	264.683	277.125	201.944	197.93	190.875	206.301	193.127	185.356	139.002	189.087	136.258	148.15	135.485	125.071	271.153	196.916	194.928	9	27	170.672	0.275793
Alpha-1-syntrophin OS=Mus musculus GN=Snta1 PE=1 SV=1	6.41	54121.3	1841.2	Q61234	12	37.77	0	SNTA1_MOUSE		180.808	187.496	213.911	181.971	209.351	202.154	175.921	224.824	208.195	147.887	130.379	159.615	130.903	125.99	134.73	169.823	189.981	160.057	128.63	128.938	137.25	152.628	215.533	180.856	165.221	171.154	175.938	194.072	197.825	202.98	145.96	130.541	173.287	131.606	183.006	170.771	9	27	170.005	0.164161
Guanine nucleotide-binding protein G(o) subunit alpha OS=Mus musculus GN=Gnao1 PE=1 SV=3	5.19	40654.9	3256.55	P18872	13	46.89	0	GNAO_MOUSE		176.5	170.12	139.392	168.218	171.153	179.154	183.867	236.281	219.759	124.997	165.262	206.016	164.054	159.986	170.689	180.476	190.609	179.909	174.083	176.033	172.295	150.719	150.753	186.857	132.332	127.597	122.359	162.004	172.842	213.302	165.425	164.91	183.665	174.137	162.776	127.429	9	27	169.61	0.132835
Dihydropyrimidinase-related protein 3 OS=Mus musculus GN=Dpysl3 PE=1 SV=1	6.03	62335.6	2653.27	Q62188	21	61.05	0	DPYL3_MOUSE		142.008	125.698	90.8287	126.21	143.886	139.342	153.65	175.274	177.467	165.875	192.828	151.409	156.461	165.391	156.703	123.471	125.494	118.934	204.249	195.753	222.226	195.17	203.991	199.874	246.796	208.752	266.431	119.511	136.48	168.797	170.037	159.518	122.633	207.409	199.678	240.66	9	27	169.414	0.240654
Monocarboxylate transporter 1 OS=Mus musculus GN=Slc16a1 PE=1 SV=1	7.37	53894.6	683.679	P53986	5	14.4	0.0017	MOT1_MOUSE		148.589	153.58	147.994	141.427	123.538	158.224	188.639	212.056	204.307	184.729	195.325	165.299	140.624	142.995	153.456	196.325	147.939	199.67	160.898	170.616	173.588	193.446	173.143	165.495	171.512	163.711	167.524	150.054	141.063	201.667	181.784	145.692	181.311	168.368	177.362	167.582	9	27	168.32	0.117571
Keratin, type II cytoskeletal 2 epidermal OS=Mus musculus GN=Krt2 PE=1 SV=1	8.05	71379	2159.9	Q3TTY5	12	27.72	0	K22E_MOUSE		144.866	136.983	123.923	215.126	216.881	201.304	124.944	123.931	124.512	114.983	122.696	129.783	79.6643	93.6468	101.591	102.222	98.2728	92.4426	113.826	118.587	117.125	459.678	445.145	458.267	159.789	157.44	152.404	135.257	211.104	124.462	122.487	91.634	97.6458	116.512	454.363	156.545	9	27	167.779	0.674533
Eukaryotic translation initiation factor 5A-2 OS=Mus musculus GN=Eif5a2 PE=2 SV=3	5.24	17135.4	872.616	Q8BGY2	6	54.9	0	IF5A2_MOUSE		142.623	135.293	146.149	287.69	194.5	168.198	29.3519	165.509	178.075	110.024	310.911	109.605	142.372	164.931	143.285	112.85	172.715	113.213	186.045	175.828	177.871	227.016	237.526	249.116	135.722	143.552	143.302	141.355	216.796	124.312	176.847	150.196	132.926	179.915	237.886	140.859	9	27	166.788	0.235806
Tyrosine-protein kinase Yes OS=Mus musculus GN=Yes1 PE=1 SV=3	6.2	61086.3	397.451	Q04736	7	13.12	0.0028	YES_MOUSE		216.448	223.383	227.101	186.666	195.514	195.277	137.21	179.963	189.76	131.421	100.413	145.701	120.582	106.533	125.211	137.461	170.178	178.622	169.019	164.87	186.385	188.086	178.686	194.86	140.961	154.983	149.406	222.311	192.486	168.977	125.845	117.442	162.087	173.424	187.21	148.45	9	27	166.47	0.197845
Flotillin-1 OS=Mus musculus GN=Flot1 PE=1 SV=1	6.78	47798.7	1951.52	O08917	18	68.93	0	FLOT1_MOUSE		186.447	167.873	251.988	172.216	164.632	249.634	168.582	159.891	195.006	144.53	115.006	151.161	131.656	124.029	142.168	152.152	172.952	159.866	206.715	203.135	168.194	154.972	170.544	171.372	126.484	133.049	148.012	202.103	195.494	174.493	136.899	132.617	161.656	192.681	165.629	135.848	9	27	166.38	0.162465
Macrophage-capping protein OS=Mus musculus GN=Capg PE=1 SV=2	6.81	39525.6	1950.67	P24452	9	40.63	0	CAPG_MOUSE		105.632	120.48	104.821	134.908	143.783	132.932	128.646	163.782	151.758	98.3099	141.86	145.533	131.888	121.983	148.073	108.381	129.775	124.038	193.123	209.4	195.594	253.356	234.554	241.269	284.997	275.819	264.51	110.311	137.208	148.062	128.568	133.981	120.731	199.372	243.06	275.109	9	27	166.267	0.353803
Ceramide synthase 2 OS=Mus musculus GN=Cers2 PE=1 SV=1	8.95	45195.5	373.849	Q924Z4	2	9.47	0.0028	CERS2_MOUSE		151.842	147.732	152.785	174.226		177.019		225.064	220.967	142.383	133.708	145.395	168.62	150.741	171.731	188.68	219.446	187.979	258.779	139.49	150.685	181.464	100.07	91.9655	164.52	112.958	120.039	150.786	175.623	223.016	140.496	163.697	198.701	182.985	124.5	132.505	9	25	165.812	0.1958
6-phosphofructokinase, muscle type OS=Mus musculus GN=Pfkm PE=1 SV=3	7.9	86124.2	622.043	P47857	16	34.23	0.0017	K6PF_MOUSE		144.323	148.251	126.793	149.275	137.685	111.007	209.818	187.551	166.675	115.868	168.566	159.367	149.115	175.544	161.056	156.324	179.764	152.132	177.993	178.018	182.336	185.459	161.242	187.441	184.996	189.041	191.411	139.789	132.656	188.014	147.934	161.905	162.74	179.449	178.047	188.483	9	27	164.335	0.126254
Fructose-bisphosphate aldolase C OS=Mus musculus GN=Aldoc PE=1 SV=4	6.74	39794.1	2985.29	P05063	13	63.36	0	ALDOC_MOUSE		141.067	135.603	132.073	176.638	132.104	138.89	126.888	157.448	139.753	137.647	151.82	139.526	177.77	174.449	172.507	155.864	171.797	124.803	182.193	170.135	164.631	249.56	173.497	192.333	198.664	195.817	189.714	136.247	149.211	141.363	142.998	174.909	150.821	172.319	205.13	194.731	9	27	163.081	0.152265
Periostin OS=Mus musculus GN=Postn PE=1 SV=2	7.27	93828.1	711.328	Q62009	12	21.6	0.0017	POSTN_MOUSE		149.932	142.402	134.521	150.493	121.838	111.953	101.17	122.753	106.032	202.991	200.668	158.872	163.078	184.015	198.874	135.76	140.237	148.453	147.81	137.582	125.754	146.735	139.497	113.17	326.078	279.245	312.062	142.285	128.095	109.985	187.51	181.989	141.483	137.049	133.134	305.795	9	27	163.036	0.36182
Ras-related protein R-Ras OS=Mus musculus GN=Rras PE=2 SV=1	6.37	23935	1617.44	P10833	9	56.88	0	RRAS_MOUSE		177.134	189.725	182.756	142.127	149.738	127.571	64.8515	132.256	129.314	190.637	204.089	191.764	182.409	184.72	202.912	168.847	158.303	176.827	140.525	141.828	116.516	117.06	120.266	116.757	204.579	211.526	208.107	183.205	139.812	108.807	195.497	190.013	167.993	132.956	118.028	208.07	9	27	160.487	0.22674
Glycerol-3-phosphate dehydrogenase, mitochondrial OS=Mus musculus GN=Gpd2 PE=1 SV=2	6.15	81467.1	385.214	Q64521	7	15.27	0.0028	GPDM_MOUSE		191.022	195.919	186.704	169.335	185.677	180.918	210.097	170.08	172.054	110.574	102.133	142.684	132.411	111.443	146.551	119.607	144.714	140.931	147.628	146.122	161.609	186.651	181.78	173.491	165.793	152.506	153.85	191.215	178.643	184.077	118.464	130.135	135.084	151.786	180.641	157.383	9	27	158.603	0.16715
Cadherin-2 OS=Mus musculus GN=Cdh2 PE=1 SV=2	4.41	100253	623.52	P15116	2	3.75	0.0017	CADH2_MOUSE		261.614	210.836	217.1	267.256	133.851	241.392	346.888	246.215	206.132			144.165			113.186				158.235	160.787	136.099	182.6	100.83	206.389	165.511	139.008	123.605	229.85	214.167	266.412	144.165	113.186	0	151.707	163.273	142.708	8	20	158.385	0.486678
EH domain-containing protein 1 OS=Mus musculus GN=Ehd1 PE=1 SV=1	6.36	60659.9	1192.91	Q9WVK4	25	65.54	0	EHD1_MOUSE		153.037	143.084	139.615	152.797	140.656	143.408	146.246	189.944	173.447	143.969	112.146	142.9	141.835	128.781	129.767	119.716	113.925	142.134	207.33	221.007	191.957	179.506	168.148	187.36	196.424	168.319	172.4	145.245	145.62	169.879	133.005	133.461	125.258	206.765	178.338	179.048	9	27	157.402	0.173806
AP-1 complex subunit beta-1 OS=Mus musculus GN=Ap1b1 PE=1 SV=2	4.85	104790	559.265	O35643	14	23.33	0.0017	AP1B1_MOUSE		144.563	130.733	147.089	132.916	128.269	158.685	121.631	141.038	138.906	141.12	154.46	154.397	122.677	138.821	131.826	128.422	121.622	129.39	205.046	174.534	190.941	185.534	213.72	206.76	191.299	209.52	194.454	140.795	139.957	133.859	149.992	131.108	126.478	190.174	202.005	198.424	9	27	156.977	0.196109
Actin-related protein 3 OS=Mus musculus GN=Actr3 PE=1 SV=3	5.51	47813.4	1810.67	Q99JY9	13	53.59	0	ARP3_MOUSE		119.539	131.748	108.548	149.737	163.143	160.813	140.612	163.36	153.588	141.362	121.231	141.129	143.423	147.539	131.781	101.291	123.317	76.5226	230.896	230.449	199.615	194.517	182.722	203.191	189.24	199.431	179.254	119.945	157.898	152.52	134.574	140.914	100.377	220.32	193.476	189.309	9	27	156.593	0.244677
Keratin, type II cuticular Hb4 OS=Mus musculus GN=Krt84 PE=2 SV=2	7.73	65838.5	1392.72	Q99M73	5	14.1	0	KRT84_MOUSE		210.12	248.207	199.174	177.633	138.62	135.365	23.8901	122.558	129.487	160.124	108.319	211.491	136.217	46.8039	169.585	43.0417	44.4183	80.9632	128.546	167.884	104.821	131.498	115.909	176.436	360.655	277.874	299.276	219.167	150.54	91.9784	159.978	117.535	56.141	133.75	141.281	312.602	9	27	153.664	0.486844
Mitogen-activated protein kinase 3 OS=Mus musculus GN=Mapk3 PE=1 SV=5	6.14	43408.7	1551.71	Q63844	18	56.05	0	MK03_MOUSE		145.003	143.317	145.421	153.482	148.054	146.715	119.6	151.536	156.593	191.364	181.857	171.363	155.149	139.947	152.262	160.016	177.265	166.819	90.0343	93.5533	92.5744	141.454	140.233	168.97	193.836	189.273	185.513	144.58	149.417	142.576	181.528	149.119	168.033	92.054	150.219	189.541	9	27	151.896	0.184655
Sodium/potassium-transporting ATPase subunit beta-2 OS=Mus musculus GN=Atp1b2 PE=1 SV=2	8.34	33743.4	1459.03	P14231	4	24.48	0	AT1B2_MOUSE		152.623	160.683	150.472	173.826	166.972	176.628	134.497	183.316	165.136	121.621	98.2265	124.552	106.989	98.5699	126.69	140.394	160.229	155.175	158.625	176.759	172.679	149.218	114.142	155.686	182.313	179.214	170.848	154.592	172.475	160.983	114.8	110.749	151.932	169.354	139.682	177.459	9	27	150.225	0.160742
Keratin, type II cytoskeletal 1 OS=Mus musculus GN=Krt1 PE=1 SV=4	8.15	66119.3	5063.63	P04104	16	33.59	0	K2C1_MOUSE		140.287	147.287	130.414	155.645	172.712	165.239	104.83	132.739	122.38	115.774	109.63	162.621	108.356	109.443	164.013	116.662	148.925	125.958	153.622	167.625	147.534	260.545	211.278	249.6	135.703	147.117	138.659	139.329	164.532	119.983	129.342	127.271	130.515	156.26	240.474	140.493	9	27	149.8	0.246001
Creatine kinase B-type OS=Mus musculus GN=Ckb PE=1 SV=1	5.29	42998.5	3727.45	Q04447	17	65.35	0	KCRB_MOUSE		82.2468	80.8437	79.6378	183.793	159.802	109.337	82.342	93.818	99.0734	90.2285	250.136	117.052	99.8721	102.918	113.026	81.5774	187.531	203.49	195.146	211.666	231.344	136.729	138.256	178.091	180.788	334.702	206.796	80.9094	150.978	91.7445	152.472	105.272	157.533	212.719	151.025	240.762	9	27	149.268	0.354491
Dolichyl-diphosphooligosaccharide--protein glycosyltransferase subunit 1 OS=Mus musculus GN=Rpn1 PE=2 SV=1	6	68699.5	639.781	Q91YQ5	16	40.95	0.0017	RPN1_MOUSE		129.786	117.242	127.837	122.922	129.24	120.712	104.588	165.414	151.208	130.16	116.18	115.346	137.793	157.778	107.96	190.456	140.74	147.213	201.86	170.747	128.183	182.7	205.895	219.983	192.7	146.55	140.106	124.955	124.291	140.403	120.562	134.51	159.47	166.93	202.859	159.785	9	27	148.196	0.180492
Mitochondrial 2-oxoglutarate/malate carrier protein OS=Mus musculus GN=Slc25a11 PE=1 SV=3	10.25	34326.1	1594.84	Q9CR62	11	44.59	0	M2OM_MOUSE		123.279	99.0712	207.307	99.7487	172.93	149.428	199.636	136.827	204.675	105.681	193.279	186.887	144.815	153.079	196.426	146.549	201.733	183.722	122.183	133.393	90.4703	178.609	157.902	100.523	110.823	112.763	76.2897	143.219	140.702	180.379	161.949	164.773	177.335	115.349	145.678	99.9584	9	27	147.705	0.182918
Dihydropyrimidinase-related protein 5 OS=Mus musculus GN=Dpysl5 PE=1 SV=1	6.65	62086.8	708.39	Q9EQF6	15	53.55	0.0017	DPYL5_MOUSE		149.692	146.847	146.549	155.414	128.087	143.959	128.6	133.361	170.452	137.878	118.43	170.227	112.294	106.251	136.553	93.3142	111.279	86.9513	154.121	154.905	157.055	159.169	181.078	178.692	181.864	232.481	184.978	147.696	142.486	144.138	142.178	118.366	97.1817	155.36	172.98	199.774	9	27	146.684	0.19997
Contactin-1 OS=Mus musculus GN=Cntn1 PE=1 SV=1	5.73	114244	397.809	P12960	9	16.47	0.0028	CNTN1_MOUSE		101.712	100.407	118.932	137.178	141.523	118.679		193.327	165.311	129.24	194.608	153.754	122.754	127.633	150.992	123.898	106.346	123.524	136.125	114.259	108.525	191.527	179.213	157.254	214.716	190.921	169.444	107.017	132.46	179.319	159.2	133.793	117.923	119.637	175.998	191.694	9	26	146.338	0.210713
2-hydroxyacylsphingosine 1-beta-galactosyltransferase OS=Mus musculus GN=Ugt8 PE=2 SV=2	9.66	61477.5	744.242	Q64676	12	29.21	0.0017	CGT_MOUSE		125.763	125.668	90.8588	129.564	121.324	88.8904	110.529	175.91	144.528	115.973	96.4908	95.5809	152.769	159.17	134.488	174.256	176.664	178.591	160.388	141.096	168.736	176.519	165.313	161.167	167.634	157.74	180.674	114.097	113.26	143.655	102.682	148.809	176.504	156.74	167.666	168.683	9	27	143.566	0.190057
2,4-dienoyl-CoA reductase, mitochondrial OS=Mus musculus GN=Decr1 PE=1 SV=1	9.29	36499	930.514	Q9CQ62	8	39.4	0	DECR_MOUSE		143.19	153.926	137.163	145.494	144.479	144.99	110.075	150.404	161.719	118.869	116.537	121.413	112.51	128.208	119.73	123.923	113.949	117.413	173.234	165.493	164.299	180.941	176.282	179.824	154.066	150.684	147.389	144.76	144.988	140.732	118.94	120.149	118.428	167.675	179.016	150.713	9	27	142.822	0.150215
Platelet-activating factor acetylhydrolase IB subunit alpha OS=Mus musculus GN=Pafah1b1 PE=1 SV=2	7.01	47240.4	960.819	P63005	15	50.24	0	LIS1_MOUSE		133.23	129.77	124.762	149.57	149.221	142.251	116.48	178.566	159.882	111.387	109.803	111.376	115.948	123.724	123.167	106.16	122.264	110.739	183.573	170.192	184.969	163.779	153.114	159.519	171.028	168.141	171.404	129.254	147.014	151.642	110.855	120.946	113.055	179.578	158.804	170.191	9	27	142.371	0.175942
Dynamin-1 OS=Mus musculus GN=Dnm1 PE=1 SV=2	7.64	98202.2	553.665	P39053	16	25.37	0.0017	DYN1_MOUSE		133.887	142.397	128.361	114.307	149.632	128.407	128.168	161.073	159.508	184.229	180.518	184.788	96.9524	111.095	135.229	115.732	135.143	101.936	135.128	180.396	93.2242	176.173	135.007	99.8269	165.858	198.035	166.461	134.882	130.782	149.583	183.178	114.425	117.604	136.249	137.002	176.785	9	27	142.277	0.167668
Ras-related protein Ral-A OS=Mus musculus GN=Rala PE=1 SV=1	6.99	23723.9	4136.78	P63321	8	62.62	0	RALA_MOUSE		140.497	148.04	127.718	148.402	149.287	145.104	155.139	169.311	163.917	125.133	112.77	133.576	119.983	115.053	126.94	129.298	135.019	133.637	157.447	147.614	170.433	152.18	121.379	149.359	153.139	153.264	148.71	138.752	147.598	162.789	123.826	120.658	132.651	158.498	140.973	151.704	9	27	141.939	0.103142
Cytochrome c1, heme protein, mitochondrial OS=Mus musculus GN=Cyc1 PE=1 SV=1	9.37	35555.8	1641.73	Q9D0M3	8	48.92	0	CY1_MOUSE		94.3614	135.246	160.918	98.3708	169.881	172.727	124.064	180.782	198.743	141.668	132.824	171.94	157.885	149.914	179.514	133.474	169.418	151.834	109.553	117.891	90.0193	126.69	124.802	108.654	121.919	110.091	112.234	130.175	146.993	167.863	148.811	162.437	151.575	105.821	120.049	114.748	9	27	138.719	0.157649
Glutamine synthetase OS=Mus musculus GN=Glul PE=1 SV=6	6.66	42861.1	1655.26	P15105	10	47.72	0	GLNA_MOUSE		164.557	141.919	113.545	150.87	122.577	109.405	107.909	125.41	138.562	119.396	117.859	115.536	108.865	105.383	99.3061	115.975	106.411	109.198	198.68	163.713	198.22	178.178	155.579	170.436	170.791	151.14	170.076	140.007	127.617	123.96	117.597	104.518	110.528	186.871	168.064	164.002	9	27	138.129	0.207455
Beta-sarcoglycan OS=Mus musculus GN=Sgcb PE=1 SV=1	8.76	35215.1	1661.83	P82349	9	51.25	0	SGCB_MOUSE		138.143	131.32	131.153	134.249	154.884	115.604	154.184	157.294	126.352	122.759	123.655	102.619	128.867	124.468	112.438	148.438	130.243	151.396	151.674	154.874	187.136	125.611	146.874	158.686	112.919	120.198	123.043	133.538	134.912	145.943	116.344	121.924	143.359	164.561	143.724	118.72	9	27	135.892	0.113962
N(G),N(G)-dimethylarginine dimethylaminohydrolase 1 OS=Mus musculus GN=Ddah1 PE=1 SV=3	5.56	31780.2	2861.07	Q9CWS0	16	80	0	DDAH1_MOUSE		129.201	129.229	115.549	141.751	146.312	138.48	155.794	185.357	148.136	141.881	155.951	151.269	133.371	124.444	131.218	108.407	103.647	121.855	135.311	130.893	147.711	104.922	109.287	120.594	149.65	146.403	150.548	124.66	142.181	163.095	149.7	129.678	111.303	137.972	111.601	148.867	9	27	135.451	0.130526
Prohibitin-2 OS=Mus musculus GN=Phb2 PE=1 SV=1	10.19	33296.4	4573.19	O35129	15	58.86	0	PHB2_MOUSE		151.802	146.595	122.615	166.471	146.578	142.892	161.747	188.151	195.953	91.0498	115.481	96.9266	118.05	106.356	98.5578	89.0402	111.755	103.628	138.945	124.963	128.52	143.186	168.095	148.6	154.008	135.895	142.037	140.337	151.98	181.951	101.152	107.655	101.474	130.809	153.294	143.98	9	27	134.737	0.202762
Gamma-adducin OS=Mus musculus GN=Add3 PE=1 SV=2	5.56	79119.4	590.319	Q9QYB5	7	13.6	0.0017	ADDG_MOUSE		95.0447	95.1536	110.741	129.443	121.434	129.063	127.069	159.543	128.816	96.1339	176.82	127.029	154.995	108.15	126.642	111.713	120.827	128.959	207.739	206.238	230.197	140.017	126.567	118.89	113.424	114.495	121.89	100.313	126.646	138.476	133.328	129.929	120.5	214.725	128.491	116.603	9	27	134.334	0.23915
Cofilin-1 OS=Mus musculus GN=Cfl1 PE=1 SV=3	8.22	18787.7	13477.6	P18760	13	71.08	0	COF1_MOUSE		111.563	113.477	105.03	120.445	131.69	119.091	73.4065	119.245	134.118	128.439	126.575	121.925	108.891	106.881	125.764	100.183	93.5028	88.4071	233.099	295.044	314.843	92.6937	105.935	115.051	130.32	156.859	151.964	110.023	123.742	108.923	125.647	113.845	94.0311	280.995	104.56	146.381	9	27	134.239	0.42476
Fumarate hydratase, mitochondrial OS=Mus musculus GN=Fh PE=1 SV=3	9.38	54585	724.948	P97807	14	46.75	0.0017	FUMH_MOUSE		138.46	127.758	125.097	133.523	164.008	136.762	171.196	177.043	150.744	108.873	115.445	111.085	116.386	124.184	128.045	82.0961	108.353	97.9155	127.661	119.212	109.365	165.409	144.125	135.82	170.546	134.874	153.005	130.438	144.764	166.328	111.801	122.872	96.1215	118.746	148.452	152.808	9	27	132.481	0.168775
Alpha-actinin-1 OS=Mus musculus GN=Actn1 PE=1 SV=1	5.07	103696	1262.11	Q7TPR4	26	41.26	0	ACTN1_MOUSE		105.981	106.133	102.551	113.796	111.951	79.8508	72.0046	127.68	111.541	57.4604	34.7922	81.257	81.7789	96.2315	128.651	72.6599	111.044	77.3409	291.212	281.347	258.554	162.533	162.837	164.744	193.915	178.431	202.242	104.888	101.866	103.742	57.8365	102.22	87.015	277.038	163.371	191.529	9	27	132.167	0.510477
Lysosome-associated membrane glycoprotein 1 OS=Mus musculus GN=Lamp1 PE=1 SV=2	8.43	44321.4	256.853	P11438	2	5.67	0.0038	LAMP1_MOUSE		124.36	132.296	103.604	121.189	128.616	136.503	201.504	188.945	169.894	75.619	113.278	99.54	93.1263	91.1391	122.679	108.679	119.437	109.416	169.238	163.565	187.873	160.894	149.785	168.299	113.987	116.651	95.9634	120.087	128.769	186.781	96.1456	102.315	112.511	173.559	159.659	108.867	9	27	132.077	0.250071
Serine protease inhibitor A3K OS=Mus musculus GN=Serpina3k PE=1 SV=2	4.87	47051.1	1232.57	P07759	8	27.27	0	SPA3K_MOUSE		153.345	148.442	154.936	128.079	147.661	148.119	109.536	101.051	144.776	88.1306	82.1721	100.398	101.656	85.9076	118.82	88.7992	92.4002	79.4715	191.085	178.929	202.218	132.156	133.096	173.111	151.625	142.26	146.948	152.241	141.286	118.454	90.2334	102.128	86.8903	190.744	146.121	146.945	9	27	130.56	0.259824
Caveolin-2 OS=Mus musculus GN=Cav2 PE=1 SV=1	5.2	18455.2	6757.79	Q9WVC3	4	37.04	0	CAV2_MOUSE		166.66	157.063	165.937	145.423	138.939	140.935	78.458	135.639	123.705	117.514	122.993	128.772	101.67	133.836	143.485	125.896	138.754	143.313	143.833	158.345	131.762	112.07	114.859	133.506	102.648	101.686	108.712	163.22	141.766	112.601	123.093	126.331	135.987	144.647	120.145	104.349	9	27	130.238	0.138711
Dolichyl-diphosphooligosaccharide--protein glycosyltransferase 48 kDa subunit OS=Mus musculus GN=Ddost PE=1 SV=2	5.42	49256.1	359.799	O54734	7	19.27	0.0028	OST48_MOUSE		94.9418	101.477	117.318	101.949	107.579	180.644	177.135	119.692	132.945	244.444	163.12	115.413	124.993	136.415	103.378	154.466	81.3585	205.907	114.286	118.245	110.124	114.104	115.083	132.473	122.659	109.039	113.728	104.579	130.057	143.257	174.326	121.595	147.244	114.218	120.553	115.142	9	27	130.108	0.165598
Succinyl-CoA:3-ketoacid coenzyme A transferase 1, mitochondrial OS=Mus musculus GN=Oxct1 PE=1 SV=1	8.68	56387.9	691.989	Q9D0K2	9	30.38	0.0017	SCOT1_MOUSE		130.297	136.318	158.091	168.385	162.671	170.967	67.2214	151.135	168.5	105.328	156.033	111.93	79.5333	82.268	91.8098	120.809	95.7916	101.099	120.464	139.501	121.438	135.299	157.931	129.118	151.737	142.158	138.33	141.568	167.341	128.952	124.43	84.537	105.9	127.134	140.783	144.075	9	27	129.413	0.183824
Glycerol-3-phosphate dehydrogenase [NAD(+)], cytoplasmic OS=Mus musculus GN=Gpd1 PE=1 SV=3	6.8	38200.1	2139.57	P13707	18	73.07	0	GPDA_MOUSE		120.143	108.599	120.733	149.372	132.748	148.324	85.5553	152.936	156.407	83.9325	79.6952	85.8422	119.621	123.136	97.7232	91.1047	107.194	104.544	124.646	110.214	121.123	177.031	157.956	165.75	189.348	175.12	184.751	116.492	143.481	131.633	83.1566	113.493	100.947	118.661	166.912	183.073	9	27	128.65	0.245331
Plasmolipin OS=Mus musculus GN=Pllp PE=2 SV=1	9.57	19915.6	793.985	Q9DCU2	2	21.43	0	PLLP_MOUSE		110.941	107.962	91.2797	128.645	133.866	110.814	194.64	130.354	131.765	106.111	117.847	100.77	148.701	104.847	113.968	170.434	129.54	190.196	134.032	138.371	135.594	109.679	108.522	193.802	109.626	100.605	103.584	103.394	124.442	152.253	108.242	122.505	163.39	135.999	137.334	104.605	9	27	128.018	0.165191
Ig gamma-2B chain C region OS=Mus musculus GN=Igh-3 PE=1 SV=3	6.07	45000.8	2200.75	P01867	7	35.89	0	IGG2B_MOUSE		128.735	105.706	129.247	173.361	166.913	176.204	158.643	275.637	252.236	60.103	65.8855	64.0163	57.9636	61.7239	58.4022	254.384	265.298	241.335	88.0685	79.3654	80.3669	94.6016	88.3514	88.2618	84.6334	75.1829	80.8436	121.23	172.159	228.839	63.3349	59.3632	253.672	82.6003	90.4049	80.22	9	27	127.98	0.570239
Hydroxyacyl-coenzyme A dehydrogenase, mitochondrial OS=Mus musculus GN=Hadh PE=1 SV=2	9	34635	3287.23	Q61425	10	59.55	0	HCDH_MOUSE		107.167	134.474	166.652	170.158	157.411	219.573	72.2303	164.67	179.919	65.3915	58.7264	73.6478	62.7834	64.9311	87.3074	60.028	69.9788	54.0731	167.595	265.379	244.82	152.429	140.427	158.816	88.9146	127.426	139.616	136.098	182.381	138.94	65.9219	71.6739	61.36	225.931	150.557	118.652	9	27	127.946	0.435134
Prohibitin OS=Mus musculus GN=Phb PE=1 SV=1	5.43	29877.1	3664.93	P67778	14	81.99	0	PHB_MOUSE		144.461	135.044	127.089	172.421	143.588	158.338	140.479	167.361	174.012	94.7851	91.5355	93.791	102.801	97.8554	100.93	107.647	99.571	103.937	93.4905	116.776	113.829	148.127	140.099	156.907	143.157	122.375	133.693	135.531	158.116	160.617	93.3705	100.529	103.718	108.032	148.378	133.075	9	27	126.819	0.204831
Reticulon-1 OS=Mus musculus GN=Rtn1 PE=1 SV=1	4.29	83914.7	726.365	Q8K0T0	7	12.31	0.0017	RTN1_MOUSE		74.0375	62.8665	75.5608	146.338	123.631	108.736	121.765	131.223	122.849	101.436	176.654	100.985	103.024	126.716	120.486	148.932	139.471	91.3716	184.431	174.253	178.096	135.076	120.715	142.534	136.522	120.629	120.873	70.8216	126.235	125.279	126.359	116.742	126.591	178.926	132.775	126.008	9	27	125.526	0.217743
Ig gamma-2A chain C region, A allele OS=Mus musculus GN=Ighg PE=1 SV=1	7.14	36959.8	1041.89	P01863	2	9.7	0	GCAA_MOUSE		130.154	135.299	110.824	115.811	116.897	104.303	162.939	156.847	140.417	107.418	121.264	134.136	102.425	115.04	114.439	160.947	175.304	184.998	122.299	123.463	111.122	77.6805	70.3744	77.2753	138.135	133.01	131.596	125.426	112.337	153.401	120.939	110.635	173.75	118.961	75.1101	134.247	9	27	124.978	0.222345
Saccharopine dehydrogenase-like oxidoreductase OS=Mus musculus GN=Sccpdh PE=2 SV=1	8.67	47699.7	1859.04	Q8R127	11	41.26	0	SCPDL_MOUSE		105.841	104.095	115.57	113.069	93.0781	121.763	123.111	151.183	141.783	110.695	108.281	101.657	125.378	104.115	110.081	145.496	145.467	140.173	141.831	129.202	136.212	147.555	134.021	124.977	135.227	124.76	139.743	108.502	109.303	138.692	106.878	113.191	143.712	135.748	135.518	133.243	9	27	124.976	0.120626
Microtubule-associated protein RP/EB family member 3 OS=Mus musculus GN=Mapre3 PE=1 SV=1	5.19	32251.4	1233.44	Q6PER3	9	38.79	0	MARE3_MOUSE		104.11	92.7782	132.477	67.4165	88.99	99.9399	66.0868	121.029	102.676	157.791	192.368	251.1	161.487	174.758	148.474	104.954	202.317	222.259	62.692	59.2026	142.418	85.32	75.5456	79.4341	93.103	168.564	82.0076	109.788	85.4488	96.5972	200.419	161.573	176.51	88.1042	80.0999	114.558	9	27	123.678	0.358783
Nucleolin OS=Mus musculus GN=Ncl PE=1 SV=2	4.48	76780.2	445.809	P09405	7	13.58	0.0028	NUCL_MOUSE		139.275	128.909	141.526	208.505	189.683	200.699	82.6069	98.5679	91.5054	85.1053	105.719	104.337	77.3558	90.6595	110.627	68.1974	66.477	72.4675	75.4894	80.6497	77.1956	216.647	177.391	210.311	137.335	147.429	138.179	136.57	199.629	90.8934	98.3868	92.8807	69.0473	77.7782	201.449	140.981	9	27	123.068	0.406617
Transcriptional activator protein Pur-alpha OS=Mus musculus GN=Pura PE=1 SV=1	6.02	34997.8	1289.6	P42669	10	40.19	0	PURA_MOUSE		109.797	107.391	75.2844	103.9	146.389	109.668	95.664	159.795	79.8901	77.761	91.6852	95.5389	67.0921	89.8263	98.5112	74.8075	64.7857	71.3049	179.521	174.627	224.692	147.956	212.24	145.52	193.928	172.351	151.679	97.4905	119.986	111.783	88.3284	85.1432	70.2994	192.946	168.572	172.653	9	27	123.022	0.359328
Serine/threonine-protein phosphatase PP1-alpha catalytic subunit OS=Mus musculus GN=Ppp1ca PE=1 SV=1	5.89	38281.5	1673.68	P62137	9	41.21	0	PP1A_MOUSE		126.835	132.915	134.497	102.393	112.753	111.323	107.791	132.049	113.876	111.759	107.26	115.379	117.367	130.063	130.243	138.476	131.057	147.793	129.976	129.611	140.894	133.798	114.784	141.898	100.011	110.821	104.413	131.416	108.823	117.905	111.466	125.891	139.109	133.494	130.16	105.081	9	27	122.594	0.099051
Protein kinase C alpha type OS=Mus musculus GN=Prkca PE=1 SV=3	6.73	77992.6	446.568	P20444	5	14.88	0.0028	KPCA_MOUSE		122.207	119.408	86.5392	115.317	112.355	90.3343	125.277	141.596	109.882	112.678	115.125	98.9421	110.311	119.044	110.754	103.685	149.659	108.165	126.886	145.85	142.845	126.2	130.543	127.769	154.839	149.733	148.797	109.385	106.002	125.585	108.915	113.37	120.503	138.527	128.171	151.123	9	27	122.398	0.123697
Dolichyl-diphosphooligosaccharide--protein glycosyltransferase subunit 2 OS=Mus musculus GN=Rpn2 PE=2 SV=1	5.44	69177.1	317.896	Q9DBG6	4	9.98	0.0038	RPN2_MOUSE		105.623	105.416	94.521	108.698	109.502	126.101	114.108	135.844	143.342	75.1877	91.3413	114.436	104.438	103.831	130.067	84.7442	107.14	100.143	139.442	146.679	149.011	128.839	132.776	123.773	154.232	152.217	165.691	101.853	114.767	131.098	93.6549	112.779	97.3424	145.044	128.463	157.38	9	27	120.265	0.182051
Histidine--tRNA ligase, cytoplasmic OS=Mus musculus GN=Hars PE=2 SV=2	5.66	57945.7	1045.8	Q61035	12	33.4	0	SYHC_MOUSE		145.858	130.583	132.278	188.683	159.739	147.231	97.3432	129.721	104.98	108.262	114.372	100.857	92.8648	85.2128	87.5181	82.5492	89.9305	82.8516	116.725	133.016	119.405	130.275	144.766	178.564	112.865	122.551	98.3827	136.239	165.218	110.681	107.83	88.5319	85.1104	123.049	151.201	111.266	9	27	119.903	0.224753
Ras-related protein Ral-B OS=Mus musculus GN=Ralb PE=2 SV=1	6.24	23463.6	2320.7	Q9JIW9	5	43.69	0	RALB_MOUSE		82.4174	88.0975	83.3635	92.8178	93.112	86.329	138.078	156.437	143.566	144.036	129.937	138.258	143.915	145.482	126.114	122.635	115.626	151.733	99.6618	94.1699	95.9791	118.681	112.274	112.305	144.909	132.054	138.841	84.6261	90.7529	146.027	137.41	138.504	129.998	96.6036	114.42	138.602	9	27	119.66	0.197167
NADH dehydrogenase [ubiquinone] iron-sulfur protein 2, mitochondrial OS=Mus musculus GN=Ndufs2 PE=1 SV=1	6.54	53025	998.072	Q91WD5	10	27.21	0	NDUS2_MOUSE		121.533	150.98	156.401	131.542	122.756	98.7891	127.945	172.61	170.298	88.4851	88.5792	70.9781	94.7611	103.175	107.219	85.506	109.915	85.6411	93.5733	96.7903	84.5448	127.823	144.684	146.527	159.376	135.199	144.122	142.971	117.696	156.951	82.6808	101.718	93.6873	91.6361	139.678	146.232	9	27	119.25	0.233307
Carbonic anhydrase 2 OS=Mus musculus GN=Ca2 PE=1 SV=4	6.53	29146.6	4490.92	P00920	10	59.23	0	CAH2_MOUSE		91.0814	82.4473	80.8431	78.9895	68.7214	69.5754	48.0868	57.5004	50.2429	65.137	76.724	69.4241	113.336	134.944	137.616	95.4837	88.2774	88.7101	224.036	202.015	228.972	152.891	154.676	130.444	230.096	219.63	178.691	84.7906	72.4288	51.9434	70.4284	128.632	90.8237	218.341	146.004	209.472	9	27	119.207	0.512542
AP-2 complex subunit mu OS=Mus musculus GN=Ap2m1 PE=1 SV=1	9.88	49996.9	739.377	P84091	13	33.56	0.0017	AP2M1_MOUSE		134.145	133.974	108.712	143.975	92.2748	139.605	74.2729	101.524	128.27	96.3694	71.2874	94.962	104.925	80.2984	135.347	67.4114	132.281	95.0957	161.931	142.942	154.162	146.06	116.982	127.488	141.001	141.56	128.664	125.61	125.285	101.356	87.5396	106.857	98.2628	153.012	130.177	137.075	9	27	118.353	0.178399
T-complex protein 1 subunit zeta OS=Mus musculus GN=Cct6a PE=1 SV=3	6.66	58460.6	870.849	P80317	9	29.38	0	TCPZ_MOUSE		99.053	98.051	106.657	92.1578	94.7787	101.55	75.8383	120.203	103.844	87.3897	78.3617	91.6119	85.9502	74.7871	82.1735	76.3367	90.4325	80.3898	146.514	157.293	151.904	156.411	157.907	191.542	169.085	230.335	191.44	101.254	96.1622	99.9617	85.7877	80.9703	82.3863	151.904	168.62	196.953	9	27	118.222	0.36265
MAGUK p55 subfamily member 6 OS=Mus musculus GN=Mpp6 PE=1 SV=1	5.96	62916	509.986	Q9JLB0	13	30.38	0.0017	MPP6_MOUSE		131.207	106.416	110.595	123.022	122.118	128.657	101.779	129.781	134.622	101.702	100.512	122.806	103.862	105.296	113.874	80.7324	101.336	91.0318	125.609	118.655	114.321	140.206	127.784	119.388	137.091	145.757	150.428	116.073	124.599	122.061	108.34	107.677	91.0333	119.528	129.126	144.425	9	27	118.096	0.127549
Leukocyte surface antigen CD47 OS=Mus musculus GN=Cd47 PE=1 SV=2	8.7	33610.8	816.733	Q61735	3	22.77	0	CD47_MOUSE		115.729	112.345	108.094	115.092	119.972	115.57	114.265	135.934	153.085	79.6408	93.5044	113.606	117.601	125.958	88.5474	137.948	111.106	135.67	110.772	102.338	114.609	98.2982	101.78	93.2432	156.581	133.145	146.907	112.056	116.878	134.428	95.5838	110.702	128.241	109.239	97.7737	145.544	9	27	116.716	0.141978
Calpain-5 OS=Mus musculus GN=Capn5 PE=2 SV=1	7.01	73924.2	540.381	O08688	11	23.75	0.0017	CAN5_MOUSE		128.024	123.319	127.941	127.584	118.454	113.003	106.604	153.522	141.267	101.27	71.4312	77.5766	90.3624	90.1849	74.5431	124.412	62.3188	93.7706	131.604	121.424	125.298	163.095	134.904	149.528	130.357	123.162	129.432	126.428	119.68	133.798	83.4259	85.0301	93.5006	126.108	149.175	127.65	9	27	116.089	0.199801
Heat shock 70 kDa protein 1A OS=Mus musculus GN=Hspa1a PE=1 SV=2	5.38	70364.4	3996.39	Q61696	20	54.29	0	HS71A_MOUSE		116.089	66.5251	77.939	126.083	87.3185	86.1727	44.0234	73.7752	73.386	153.112	130.903	126.959	75.6818	78.2327	64.1007	61.9199	55.4867	55.9961	346.257	182.808	109.167	268.149	143.328	106.343	229.593	99.1932	88.9567	86.8511	99.858	63.7282	136.991	72.6717	57.8009	212.744	172.607	139.248	9	27	115.833	0.459379
Succinate dehydrogenase [ubiquinone] iron-sulfur subunit, mitochondrial OS=Mus musculus GN=Sdhb PE=1 SV=1	8.7	32612.4	518.603	Q9CQA3	7	26.24	0.0017	DHSB_MOUSE		132.052	135.142	112.122	128.984	132.371	136.929	134.529	150.478	140.519	81.6583	73.8436	89.4151	86.6179	91.7231	92.2914	79.6988	86.1527	83.5507	123.994	136.933	138.505	140.649	110.183	119.716	130.818	122.504	124.659	126.439	132.761	141.842	81.639	90.2108	83.1341	133.144	123.516	125.994	9	27	115.409	0.203919
Ubiquitin-60S ribosomal protein L40 OS=Mus musculus GN=Uba52 PE=1 SV=2	10.26	15013.5	8930.85	P62984	5	44.53	0	RL40_MOUSE		48.078	57.5854	136.765	99.7155	42.1036	124.738	121.327	62.6767	145.093	136.289	142.787	132.794	128.262	137.248	131.283	125.328	134.597	135.16	113.973	135.175	138.625	104.267	93.2264	114.637	120.006	121.045	132.159	80.8094	88.8522	109.699	137.29	132.264	131.695	129.257	104.044	124.403	9	27	115.368	0.17777
Phosphatidate cytidylyltransferase 2 OS=Mus musculus GN=Cds2 PE=1 SV=1	6.63	51884.2	553.846	Q99L43	3	9.91	0.0017	CDS2_MOUSE		86.6671	103.76	110.336	127.012	121.934	128.228	74.1346	121.197	123.005	79.8611		103.6	106.934	113.169	71.2483	92.1225	122.582	133.363	138.743	143.617	185.587	99.8912	121.632	107.831	137.531	129.795	130.279	100.254	125.725	106.112	91.7308	97.1169	116.022	155.982	109.785	132.535	9	26	115.029	0.176243
F-actin-capping protein subunit alpha-2 OS=Mus musculus GN=Capza2 PE=1 SV=3	5.47	33138.2	646.159	P47754	9	50.35	0.0017	CAZA2_MOUSE		101.009	108.752	100.225	123.018	109.942	115.611	137.609	110.024	109.451	82.756	90.8578	99.4869	89.2228	87.0916	115.52	84.0489	86.228	94.6637	150.261	135.293	134.834	143.947	114.218	140.88	131.907	135.583	127.821	103.329	116.19	119.028	91.0336	97.278	88.3136	140.129	133.015	131.77	9	27	113.343	0.169911
Acetyl-CoA acetyltransferase, mitochondrial OS=Mus musculus GN=Acat1 PE=1 SV=1	8.65	45158.4	1897.56	Q8QZT1	8	44.34	0	THIL_MOUSE		130.659	124.407	121.789	109.824	108.044	96.0739	141.766	164.829	146.833	85.837	87.1303	107.235	88.3215	86.476	96.9063	96.2436	104.252	98.6197	113.712	108.906	110.779	102.889	98.745	88.1614	135.405	139.971	150.158	125.618	104.647	151.143	93.4006	90.5679	99.7051	111.132	96.5984	141.845	9	27	112.74	0.194631
Gap junction gamma-3 protein OS=Mus musculus GN=Gjc3 PE=2 SV=2	8.37	30805.9	992.322	Q921C1	7	37.17	0	CXG3_MOUSE		118.313	116.869	113.589	132.984	138.154	126.62	147.863	151.755	91.2885	88.1853	77.0122	78.2015	84.8822	76.0099	63.3527	104.758	95.2802	89.4905	92.1103	167.791	83.9186	239.112	72.9086	127.833	138.918	90.9481	129.668	116.257	132.586	130.302	81.133	74.7483	96.5097	114.607	146.618	119.845	9	27	112.512	0.213627
Keratin, type II cytoskeletal 5 OS=Mus musculus GN=Krt5 PE=1 SV=1	7.8	61994.9	3803.99	Q922U2	18	39.48	0	K2C5_MOUSE		102.882	101.219	85.6421	154.95	145.265	124.009	73.6175	89.9243	78.9468	96.3329	76.2986	84.1934	125.394	101.082	104.605	74.6454	86.1989	75.7095	72.2014	76.8792	85.2954	96.8097	113.54	107.549	233.304	234.062	236.949	96.5807	141.408	80.8295	85.6083	110.36	78.8512	78.1253	105.966	234.771	9	27	112.5	0.44585
Transforming protein RhoA OS=Mus musculus GN=Rhoa PE=1 SV=1	5.73	22124.4	5924.91	Q9QUI0	9	75.65	0	RHOA_MOUSE		121.074	109.111	95.5404	122.572	114.508	97.3069	134.286	151.959	140.011	99.8308	113.374	98.4743	105.129	109.25	104.61	108.195	119.087	112.902	109.093	113.781	115.456	98.8213	98.7463	102.729	84.6367	114.098	128.229	108.575	111.462	142.085	103.893	106.33	113.395	112.777	100.099	108.988	9	27	111.956	0.107939
Major prion protein OS=Mus musculus GN=Prnp PE=1 SV=2	9.55	28148.6	644.917	P04925	2	8.27	0.0017	PRIO_MOUSE		99.6191	100.676	74.8463	174.137	161.283	151.576	210.583	115.288	93.3517	69.0707	84.6909	61.6182	67.2273	90.5987	69.7043	122.549	66.6572	144.162	160.922	78.9775	146.616	96.5821	93.7213	152.736	97.3463	100.262	124.572	91.7137	162.332	139.741	71.7933	75.8434	111.123	128.839	114.347	107.393	9	27	111.458	0.264381
Pleckstrin homology domain-containing family A member 4 OS=Mus musculus GN=Plekha4 PE=2 SV=1	10.27	65180.9	309.359	Q8VC98	5	13.1	0.0038	PKHA4_MOUSE		139.902	143.076	129.044	130.908	127.911	118.997	90.6543	143.136	132.961	84.5751	66.4914	74.8071	93.2464	71.3225	87.1457	87.1086	111.638	121.566	93.3411	92.482	96.4688	127.997	124.888	119.927	143.582	110.603	109.279	137.341	125.939	122.25	75.2912	83.9049	106.771	94.0973	124.271	121.155	9	27	110.113	0.193412
Cell division control protein 42 homolog OS=Mus musculus GN=Cdc42 PE=1 SV=2	6.15	21600.8	6010.18	P60766	9	57.07	0	CDC42_MOUSE		113.875	119.809	105.629	121.626	116.65	114.125	97.8029	124.673	114.61	112.238	95.4505	107.818	82.3315	89.6292	91.0113	97.2575	102.103	97.0297	97.5023	118.942	108.315	113.976	121.888	110.628	139.746	128.804	123.277	113.104	117.467	112.362	105.169	87.6573	98.7969	108.253	115.497	130.609	9	27	109.879	0.110384
Nucleolar protein 3 OS=Mus musculus GN=Nol3 PE=1 SV=1	3.82	24795.7	3583.28	Q9D1X0	8	53.64	0	NOL3_MOUSE		86.2811	83.1256	69.1853	123.692	116.426	98.4301	324.166	83.984	73.1214	60.9537	245.338	52.8874	322.572	221.155	61.9347	48.55	60.6708	56.1321	79.5113	75.1002	73.6582	107.94	109.189	88.8515	74.1695	75.1698	92.0833	79.5306	112.849	160.424	119.726	201.887	55.1176	76.0899	101.994	80.4742	9	27	109.788	0.421289
Dihydropyrimidinase-related protein 1 OS=Mus musculus GN=Crmp1 PE=1 SV=1	6.78	62510	4207.37	P97427	19	56.29	0	DPYL1_MOUSE		112.583	105.113	111.202	104.863	103.472	100.058	134.449	108.471	105.283	121.978	119.02	131.261	105.414	105.33	110.488	109.265	114.013	107.918	98.6496	80.1231	95.1595	113.742	100.253	108.974	118.201	120.077	118.56	109.632	102.798	116.068	124.086	107.077	110.399	91.3107	107.656	118.946	9	27	109.775	0.0870366
Cytochrome b-c1 complex subunit Rieske, mitochondrial OS=Mus musculus GN=Uqcrfs1 PE=1 SV=1	8.91	29652.8	1605.85	Q9CR68	10	47.45	0	UCRI_MOUSE		125.464	113.74	127.176	143.805	124.76	115.418	139.522	186.048	146.93	82.5809	93.1919	79.7038	98.8715	107.969	98.9845	88.1332	97.1569	99.2646	98.2898	88.0071	104.217	92.0377	108.761	107.645	117.232	80.923	80.8338	122.126	127.995	157.5	85.1588	101.942	94.8516	96.8381	102.815	92.9963	9	27	109.136	0.208591
4-aminobutyrate aminotransferase, mitochondrial OS=Mus musculus GN=Abat PE=1 SV=1	8.01	57136.3	532.35	P61922	6	18	0.0017	GABT_MOUSE		76.6627	80.1885	117.861	88.2551	86.2989	182.297	102.562	74.8902	87.4027	98.9723	108.614	73.454	116.245	132.438	80.0091	118.959		196.98	131.63	118.302	95.6099	119.894	98.9443	96.5482	106.389	98.5894	90.1897	91.5709	118.95	88.2849	93.6801	109.564	157.969	115.181	105.129	98.3893	9	26	108.747	0.195884
Flotillin-2 OS=Mus musculus GN=Flot2 PE=1 SV=2	4.94	47437.3	792.262	Q60634	15	44.39	0	FLOT2_MOUSE		112.994	126.687	106.604	91.9486	97.2718	101.727	147.519	116.777	103.775	112.076	79.6036	108.983	99.8895	115.005	80.1293	101.425	88.2951	83.7661	129.762	95.4032	100.843	152.434	117.111	107.353	132.918	118.41	91.1042	115.428	96.9823	122.69	100.221	98.3414	91.1621	108.669	125.633	114.144	9	27	108.141	0.112242
Sorbitol dehydrogenase OS=Mus musculus GN=Sord PE=1 SV=3	6.59	38819.8	318.384	Q64442	2	9.24	0.0038	DHSO_MOUSE		165.855	105.4	148.31	113.14	110.692	99.3275		121.331	178.117	85.8822	156.501	85.6541	87.4896	64.9601	92.4842	168.211	105.043	120.847	73.9644	94.7888	102.255	90.4839	86.1986	101.693	65.2597	68.5228	68.6486	139.855	107.72	149.724	109.346	81.6446	131.367	90.3361	92.7919	67.477	9	26	107.807	0.257879
Guanine nucleotide-binding protein G(k) subunit alpha OS=Mus musculus GN=Gnai3 PE=1 SV=3	5.36	41108.5	7201.36	Q9DC51	17	66.38	0	GNAI3_MOUSE		116.508	123.555	103.482	106.545	125.89	107.198	122.961	124.241	115.277	91.0891	78.3803	114.804	87.2091	97.0343	105.86	93.4642	117.629	115.488	102.783	95.3577	93.3665	89.5617	92.5703	88.9311	131.745	117.146	113.584	114.515	113.211	120.827	94.7578	96.7011	108.86	97.169	90.3544	120.825	9	27	106.358	0.110589
Ig gamma-1 chain C region secreted form OS=Mus musculus GN=Ighg1 PE=1 SV=1	7.14	36274.9	763.892	P01868	3	11.73	0.0017	IGHG1_MOUSE		70.4341	66.4767	93.838	83.9652	79.0727	79.1255	217.746	145.427	176.272	99.5513	88.4599	85.3232	84.9663	75.823	89.1142	177.258	183.314	163.328	100.029	95.8787	105.242	99.932	90.1505	110.366	71.0881	72.5288	65.6771	76.9163	80.7212	179.815	91.1115	83.3012	174.633	100.383	100.149	69.7647	9	27	106.311	0.390095
Myosin regulatory light chain 12B OS=Mus musculus GN=Myl12b PE=1 SV=2	4.49	19836.2	5101.23	Q3THE2	10	62.21	0	ML12B_MOUSE		87.7418	84.7348	76.5568	104.037	100.747	89.4195	109.791	133.134	100.383	63.9072	56.8993	66.6799	82.1617	87.4759	84.9073	73.9281	76.7106	86.9182	161.744	160.801	185.079	110.667	109.222	126.654	146.389	134.263	154.056	83.0112	98.0678	114.436	62.4955	84.8483	79.1856	169.208	115.514	144.903	9	27	105.741	0.322794
Estradiol 17-beta-dehydrogenase 11 OS=Mus musculus GN=Hsd17b11 PE=2 SV=1	8.88	33165.8	1867.03	Q9EQ06	10	46.31	0	DHB11_MOUSE		92.962	102.016	91.305	96.2737	77.9625	75.5192	91.1892	150.909	128.37	106.676	64.7488	83.99	104.793	71.8514	101.132	92.3061	117.351	110.057	130.708	121.855	162.696	94.0955	110.928	130.237	109.718	123.212	107.901	95.4278	83.2518	123.49	85.1382	92.5919	106.571	138.42	111.754	113.61	9	27	105.584	0.173705
NADH dehydrogenase [ubiquinone] 1 alpha subcomplex subunit 4 OS=Mus musculus GN=Ndufa4 PE=1 SV=2	9.9	9326.81	6724.77	Q62425	5	46.34	0	NDUA4_MOUSE		100.67	152.62	118.602	103.362	102.296	143.892	120.263	151.216	166.665	66.8715	102.291	108.107	103.297	96.9093	115.305	98.3435	96.8012	96.6145	89.2373	81.9676	88.9192	82.9832	87.3789	85.5777	96.2493	83.0628	79.6987	123.964	116.516	146.048	92.4231	105.17	97.2531	86.7081	85.3133	86.3369	9	27	104.415	0.199254
Beta-actin-like protein 2 OS=Mus musculus GN=Actbl2 PE=1 SV=1	5.15	42346.5	8744.57	Q8BFZ3	14	53.46	0	ACTBL_MOUSE		81.8251	105.686	75.0883	137.906	120.924	133.119	80.1586	141.797	135.257	150.774	132.061	117.9	96.3152	81.6407	100.421	86.3495	132.088	106.079	56.9575	58.248	55.5471	71.469	71.489	80.281	141.146	148.086	117.699	87.5332	130.649	119.071	133.578	92.7924	108.172	56.9175	74.413	135.643	9	27	104.308	0.26944
Very-long-chain enoyl-CoA reductase OS=Mus musculus GN=Tecr PE=1 SV=1	9.78	36489.7	1196.77	Q9CY27	8	26.3	0	TECR_MOUSE		95.0233	86.3991	92.2309	52.9792	44.0738	66.06	125.828	112.207	130.316	81.1806	160.419	82.4914	93.5476	97.2284	96.234	112.561	122.727	95.3575	83.6753	118.139	113.555	122.242	131.272	123.965	115.585	124.198	114.696	91.2178	54.371	122.784	108.03	95.67	110.215	105.123	125.826	118.16	9	27	103.489	0.210024
Myosin light polypeptide 6 OS=Mus musculus GN=Myl6 PE=1 SV=3	4.36	17101.2	7637.24	Q60605	7	91.39	0	MYL6_MOUSE		98.3651	86.1857	76.4294	99.0444	100.546	88.7049	61.688	103.205	89.1628	75.7966	81.8386	81.515	73.8039	76.2615	88.8208	89.2068	91.6259	94.186	153.114	157.994	152.33	151.722	134.464	158.718	106.029	101.113	107.341	86.9934	96.0983	84.6854	79.7167	79.6287	91.6729	154.48	148.301	104.828	9	27	102.934	0.278228
Estradiol 17-beta-dehydrogenase 12 OS=Mus musculus GN=Hsd17b12 PE=2 SV=1	9.84	34970	1332.6	O70503	12	47.44	0	DHB12_MOUSE		79.3556	81.9186	91.762	78.7132	83.1761	97.6403	89.0777	124.49	125.251	65.8532	77.0661	75.4007	88.0172	86.1457	69.2481	110.697	107.839	107.669	143.793	146.179	121.761	115.913	128.631	114.862	129.466	116.681	113.924	84.3454	86.5099	112.94	72.7733	81.137	108.735	137.244	119.802	120.024	9	27	102.612	0.214806
ATP synthase subunit f, mitochondrial OS=Mus musculus GN=Atp5j2 PE=1 SV=3	10.23	10401.3	3087.5	P56135	2	26.14	0	ATPK_MOUSE		84.1709	161.931	158.07	175.812	177.323	176.024	79.4279	211.113	204.966	70.9601	70.2102	61.9648	79.5924	79.8023	77.7597	72.1757	81.2107	64.9318	69.6816	89.5127	70.3287	81.7744	62.3787	77.413	74.4435	74.9421	82.302	134.724	176.386	165.169	67.7117	79.0514	72.7727	76.5077	73.8554	77.2292	9	27	102.601	0.424888
Annexin A5 OS=Mus musculus GN=Anxa5 PE=1 SV=1	4.62	35809.5	2166	P48036	13	47.96	0	ANXA5_MOUSE		69.4691	86.8621	62.2466	108.356	109.343	101.513	93.3989	133.06	72.3101	78.0013	60.9781	90.9241	88.9955	97.7502	89.5191	62.5802	60.0999	64.0696	187.659	206.634	211.606	86.9867	85.7829	88.5863	118.762	125.753	101.031	72.8593	106.404	99.5897	76.6345	92.0883	62.2499	201.966	87.1186	115.182	9	27	101.566	0.405698
von Willebrand factor A domain-containing protein 5A OS=Mus musculus GN=Vwa5a PE=1 SV=2	6.13	87884.3	575.757	Q99KC8	4	7.31	0.0017	VMA5A_MOUSE		103.638	79.2427	108.096	82.6127	102.895	112.338	97.9172	76.6978	109.373	90.2199	87.2272	122.399	82.859	91.4817	103.843		84.6547		78.1959	81.0761	108.731	127.436	108.386	150.4	136.796	117.844	123.179	96.9923	99.2818	94.6626	99.9486	92.7279	84.6547	89.3345	128.741	125.94	9	25	101.365	0.152925
NADH dehydrogenase [ubiquinone] iron-sulfur protein 3, mitochondrial OS=Mus musculus GN=Ndufs3 PE=1 SV=2	6.77	30320.4	999.728	Q9DCT2	8	46.77	0	NDUS3_MOUSE		95.3089	109.056	101.158	122.452	120.671	134.096	151.295	125.389	134.727	94.624	94.2132	94.5531	96.8113	77.0333	92.5847	75.0807	82.8985	92.868	75.7242	74.1735	83.852	106.336	112.428	99.0678	98.7954	96.7541	94.7644	101.841	125.74	137.137	94.4635	88.8098	83.6157	77.9166	105.944	96.7713	9	27	101.36	0.190611
Beta-enolase OS=Mus musculus GN=Eno3 PE=1 SV=3	6.81	47367.1	8763.47	P21550	20	63.59	0	ENOB_MOUSE		58.3809	57.6833	36.5479	84.7929	84.5307	66.6206	68.0589	63.7791	65.1414	102.455	118.687	99.8583	108.044	93.373	88.399	27.0964	33.7431	29.9275	260.937	281.769	262.835	82.5644	138.456	132.704	75.4404	114.979	97.0765	50.8707	78.648	65.6598	107	96.6054	30.2557	268.513	117.908	95.832	9	27	101.255	0.677918
Isocitrate dehydrogenase [NAD] subunit alpha, mitochondrial OS=Mus musculus GN=Idh3a PE=1 SV=1	6.27	40095	929.382	Q9D6R2	6	19.4	0	IDH3A_MOUSE		132.888	149.765	117.92	130.313	140.722	126.139	112.183	167.783	163.658	73.898	50.0042	101.974	73.4582	58.0911	78.5523	71.9893	113.617	70.7409	66.6384	69.193	64.4341	110.493	106.047	124.461	94.8083	73.282	72.0849	133.524	132.391	147.875	75.2921	70.0339	85.4492	66.7552	113.667	80.0584	9	27	100.561	0.31194
NADH dehydrogenase [ubiquinone] 1 alpha subcomplex subunit 10, mitochondrial OS=Mus musculus GN=Ndufa10 PE=1 SV=1	7.73	40888.6	1161.75	Q99LC3	12	63.1	0	NDUAA_MOUSE		113.825	108.477	120.108	120.193	118.996	126.854	131.704	142.565	154.397	74.8322	62.8602	72.5396	76.1427	78.6958	88.5568	73.6148	83.5403	77.7653	96.4164	73.8377	88.8522	101.498	98.1226	99.9234	111.223	95.4731	112.673	114.137	122.015	142.889	70.0773	81.1318	78.3068	86.3688	99.8481	106.457	9	27	100.137	0.236143
Neprilysin OS=Mus musculus GN=Mme PE=1 SV=3	5.46	86386.4	413.46	Q61391	4	8.13	0.0028	NEP_MOUSE		125.77	108.883	85.4886	103.446	97.206	95.5484		118.909	99.6231	84.5142	78.0542	109.572	63.86	87.5826	85.5827	83.7823	93.938	100.192	104.929	86.0678	107.36	120.063	109.205	96.1181	123.136	111.167	82.5944	106.714	98.7335	109.266	90.7134	79.0084	92.6373	99.4523	108.462	105.633	9	26	98.9577	0.101525
Sorting and assembly machinery component 50 homolog OS=Mus musculus GN=Samm50 PE=1 SV=1	6.35	52263.2	388.893	Q8BGH2	8	22.81	0.0028	SAM50_MOUSE		114.442	113.889	114.974	134.166	118.389	94.8413	105.66	134.625	127.295	74.208	68.9696	80.9821	88.1819	87.9587	83.593	79.5989	71.9506	75.0084	86.0799	77.7946	79.311	101.406	115.102	102.413	96.913	95.797	100.009	114.435	115.799	122.526	74.7199	86.5779	75.5193	81.0618	106.307	97.5731	9	27	97.1688	0.189628
Glycine amidinotransferase, mitochondrial OS=Mus musculus GN=Gatm PE=1 SV=1	7.8	48810.6	1107.82	Q9D964	10	45.39	0	GATM_MOUSE		101.994	104.714	84.637	122.61	112.3	99.0494	54.5674	105.956	89.3571	109.278		71.7139	61.1546	45.3698	63.2028		84.8119	70.4513	122.416	120.798	110.683	143.469	125.397	131.094	108.395	105.128	105.37	97.1151	111.32	83.2934	90.4961	56.5757	77.6316	117.966	133.32	106.298	9	25	97.1128	0.238443
Cytochrome c oxidase subunit 5A, mitochondrial OS=Mus musculus GN=Cox5a PE=1 SV=2	6.08	16329.6	2408.46	P12787	6	58.9	0	COX5A_MOUSE		121.994	118.866	108.274	118.862	112.645	106.252	89.0298	153.513	131.117	80.8142	74.664	75.7614	63.5729	74.4984	77.6221	86.3527	90.2699	82.3167	97.388	102.123	100.222	78.2133	77.0262	78.6134	93.3288	99.9468	93.1908	116.378	112.586	124.553	77.0799	71.8978	86.3131	99.9112	77.951	95.4888	9	27	95.7955	0.198041
Redox-regulatory protein FAM213A OS=Mus musculus GN=Fam213a PE=1 SV=2	9.58	24508.7	887.564	Q9CYH2	5	28.9	0	F213A_MOUSE		68.9455	63.9499	68.3811	65.1795	48.649	68.295	68.9113	79.4396	78.502	117.583	99.9368	110.61	132.08	77.2752	127.569	85.4652	138.701	140.656	104.689	102.903	109.225	90.0576	92.0023	97.2616	113.496	108.302	114.017	67.0921	60.7079	75.6176	109.376	112.308	121.607	105.606	93.1072	111.939	9	27	95.2623	0.233168
Long-chain fatty acid transport protein 1 OS=Mus musculus GN=Slc27a1 PE=1 SV=1	8.32	72245.7	386.595	Q60714	3	8.51	0.0028	S27A1_MOUSE		76.3447	76.8324	121.357	110.451	76.1576	138.347		99.1631	108.874	51.3527		85.296	86.0371	78.8144	96.57	94.9816	108.095	90.4898	82.5182	122.117	95.0595	98.1075	104.107	86.9131	95.6728	99.1224	115.644	91.5113	108.319	104.018	68.3243	87.1405	97.8555	99.8983	96.3759	103.48	9	25	95.2136	0.125912
Heat shock 70 kDa protein 1B OS=Mus musculus GN=Hspa1b PE=1 SV=3	5.38	70461.5	4002.76	P17879	20	54.36	0	HS71B_MOUSE		115.992	66.4697	77.874	116.498	80.6808	79.622	41.9987	70.382	70.0108				70.3975	72.7703	59.625	62.0054	55.5633	56.0734	312.878	165.186	98.6434	253.166	135.32	100.401	218.969	94.6031	84.8403	86.7787	92.267	60.7972	0	67.5976	57.8807	192.236	162.963	132.804	8	24	94.8138	0.622867
Junctional adhesion molecule C OS=Mus musculus GN=Jam3 PE=1 SV=2	6.64	35407.9	1451.58	Q9D8B7	7	51.29	0	JAM3_MOUSE		98.6336	91.1202	111.856	77.2736	72.9318	72.4574	86.9308	104.307	104.732	86.2506	77.9735	78.4729	73.5651	78.081	82.5591	191.037	90.6326	82.3712	96.6832	94.1596	90.0294	131.303	98.8665	98.5813	96.4096	97.1168	94.2971	100.536	74.2209	98.6566	80.899	78.0684	121.347	93.6241	109.584	95.9412	9	27	94.7641	0.161355
Guanine nucleotide-binding protein subunit alpha-13 OS=Mus musculus GN=Gna13 PE=1 SV=1	8.25	44396.9	1815.84	P27601	17	41.64	0	GNA13_MOUSE		116.573	112.834	110	110.283	107.602	101.962	59.094	112.07	111.271	53.8774	50.0627	79.4853	56.0615	54.5276	65.5834	73.6128	90.7338	81.2944	115.228	105.464	113.47	104.412	108.351	103.996	121.687	119.819	109.973	113.136	106.615	94.1451	61.1418	58.7242	81.8804	111.387	105.586	117.16	9	27	94.4196	0.235863
BAG family molecular chaperone regulator 3 OS=Mus musculus GN=Bag3 PE=1 SV=2	6.84	62088.4	360.195	Q9JLV1	3	8.15	0.0028	BAG3_MOUSE		74.8876	79.5833	67.0941	99.5936	92.8269	103.133	90.5044	100.359	91.021	88.328	88.2377	94.9804	78.0149	84.3046	84.3463	82.3756	81.753	84.9183	104.838	98.725	101.81	104.946	107.113	116.978	115.658	106.731	110.603	73.855	98.5177	93.9614	90.5154	82.2219	83.0157	101.791	109.679	110.997	9	27	93.8394	0.135476
Synaptophysin-like protein 1 OS=Mus musculus GN=Sypl1 PE=1 SV=2	8.94	29241.6	523.792	O09117	2	6.13	0.0017	SYPL1_MOUSE		68.4082	67.0914	76.132	81.1441	134.791	80.5646	109.871	137.193	123.505	99.0254	93.1832	58.7579	101.939	95.7009	93.3564	111.275	102.859	102.729	89.2789	81.6446	83.2825	66.7338	115.456	139.592	65.3258	80.3986	72.5964	70.5439	98.8332	123.523	83.6555	96.9987	105.621	84.7354	107.261	72.7736	9	27	93.7716	0.185016
Ras-related protein R-Ras2 OS=Mus musculus GN=Rras2 PE=1 SV=1	5.64	23627.7	931.347	P62071	6	34.31	0	RRAS2_MOUSE		145.574	147.044	47.2766	164.21	38.1311	44.4226	51.137	221.241	45.3615	30.7228	29.6166	23.835	19.6294	21.5319	29.7192	30.0183	34.27	26.6235	125.689	142.935	85.4704	139.288	155.01	159.229	196.254	113.093	224.543	113.298	82.2545	105.913	28.0581	23.6268	30.304	118.031	151.175	177.963	9	27	92.2916	0.604255
SPARC OS=Mus musculus GN=Sparc PE=1 SV=1	4.58	35305.5	818.383	P07214	8	45.03	0	SPRC_MOUSE		62.3704	56.9024	53.9465	80.2094	60.2199	56.2192	116.69	70.7756	70.4644	86.5714	108.533	89.916	95.1246	107.508	88.0822	112.142	48.7819		140.883	130.671	129.975	112.65	122.402	123.851	94.7501	88.0893	100.771	57.7398	65.5495	85.9767	95.0068	96.9048	80.4622	133.843	119.634	94.5369	9	26	92.1838	0.260025
Elongation factor Tu, mitochondrial OS=Mus musculus GN=Tufm PE=1 SV=1	7.32	49907.6	504.094	Q8BFR5	7	29.65	0.0017	EFTU_MOUSE		109.64	94.9362	99.5397	106.518	100.878	104.733	117.813	102.789	116.754	76.0448	72.3072	76.1874	63.8	58.6582	76.0174	84.4273	77.1005	67.5865	101.68	105.608	92.2308	101.308	94.6577	99.8663	90.2091	94.408	95.5695	101.372	104.043	112.452	74.8465	66.1586	76.3714	99.8397	98.6106	93.3955	9	27	91.8989	0.170517
Rab GDP dissociation inhibitor beta OS=Mus musculus GN=Gdi2 PE=1 SV=1	5.85	51050.5	1008.77	Q61598	11	44.04	0	GDIB_MOUSE		66.7226	74.3107	83.4595	74.8584	71.282	73.6423	138.264	87.6991	88.8821	103.231	93.154	107.042	156.464	83.6392	98.4441	62.2197	87.5548	76.0567	121.755	118.854	106.232	82.1865	68.905	55.3143	117.274	101.937	77.4059	74.8309	73.2609	104.948	101.142	112.849	75.2771	115.613	68.802	98.8722	9	27	91.7329	0.202255
Quinone oxidoreductase-like protein 2 OS=Mus musculus PE=2 SV=1	9.05	38322.1	1218.74	Q3UNZ8	6	40.86	0	QORL2_MOUSE		86.9952	114.092	122.07	82.4106	101.034	98.5415	54.0684	71.3362	72.9456	83.6916	125.598	125.211	75.913	69.8995	68.1501	69.9828	96.9093	98.2704	63.2148	59.9831	68.8445	130.377	143.214	113.131	87.8294	95.6277	94.7231	107.719	93.9952	66.1167	111.5	71.3209	88.3875	64.0141	128.907	92.7267	9	27	91.632	0.240544
Myosin-3 OS=Mus musculus GN=Myh3 PE=2 SV=2	5.49	224875	711.829	P13541	18	10.26	0.0017	MYH3_MOUSE					32.9074	100.5	45.0943		63.4681	67.8552										105.437	118.141	201.508	393.977	338.927	318.39	194.625	221.643	197.18	0	59.5004	65.6617	0	0	0	141.695	350.432	204.483	5	14	91.308	1.32735
Calcium/calmodulin-dependent protein kinase type II subunit beta OS=Mus musculus GN=Camk2b PE=1 SV=2	6.89	61202.3	750.764	P28652	13	26.94	0.0017	KCC2B_MOUSE		59.6291	59.2773	63.9942	60.1738	70.0096	66.6664	98.9883	98.1305	124.616	110.126	101.118	130.02	121.604	120.599	119.537	85.5519	105.258	88.0324	111.401	110.755	111.13	51.5549	56.3294	53.0563	95.099	97.2153	93.8596	60.9669	65.6166	107.245	113.755	120.58	92.9476	111.095	53.6468	95.3913	9	27	91.2494	0.274647
T-complex protein 1 subunit gamma OS=Mus musculus GN=Cct3 PE=1 SV=1	6.26	61200.4	378.525	P80318	6	15.23	0.0028	TCPG_MOUSE		94.4331	92.6202	82.9846	93.2222	90.7177	102.177	86.3328	107.439	111.713	64.8658	70.6806	93.5244	65.6175	64.4333	97.9418	74.0852	81.3926	114.811	104.754	102.674	94.7791	92.5593	93.8659	89.2983	107.93	89.1421	98.7961	90.0127	95.3721	101.828	76.3569	75.9975	90.0964	100.736	91.9078	98.6227	9	27	91.2144	0.104794
Cell adhesion molecule 1 OS=Mus musculus GN=Cadm1 PE=1 SV=2	4.72	50244.8	609.451	Q8R5M8	4	14.69	0.0017	CADM1_MOUSE		80.1733	85.6612	64.0509	82.1989	101.888	77.2024	82.6298	122.659	108.565	85.6782	77.3183	99.561	75.6741	81.1169	95.6988	78.5533	94.4983	79.1353	92.6875	114.378	99.1484	92.3626	97.1256	84.1413	101.803	92.4551	98.5605	76.6284	87.0964	104.618	87.5192	84.1633	84.0623	102.071	91.2098	97.6061	9	27	90.5528	0.101715
Dynamin-3 OS=Mus musculus GN=Dnm3 PE=1 SV=1	8.46	97589.8	413.633	Q8BZ98	10	19.58	0.0028	DYN3_MOUSE		90.2462	74.9646	45.7905	61.3941	66.4221	34.613	63.0002	100.473	82.1853	120.381	90.7793	134.164	77.3715	81.0439	84.2216	69.2261	80.8758	64.4206	120.307	109.27	115.352	96.3773	104.249	118.444	124.841	119.867	113.669	70.3337	54.1431	81.8861	115.108	80.879	71.5075	114.977	106.357	119.459	9	27	90.5166	0.263491
Histone H1.0 OS=Mus musculus GN=H1f0 PE=2 SV=4	11.38	20860.9	2916.18	P10922	3	15.98	0	H10_MOUSE		112.479	100.31	88.7397	164.643	115.27	132.33	72.6055	80.8516	66.7731	139.555	79.5067	76.1801	47.4362	58.8786	64.8643	60.5381	45.7735	53.1992	73.1383	77.0777	96.9154	136.67	122.834	127.264	73.169	71.2778	93.8709	100.509	137.414	73.4101	98.4139	57.0597	53.1703	82.3771	128.923	79.4392	9	27	90.0796	0.324383
Mitochondrial dicarboxylate carrier OS=Mus musculus GN=Slc25a10 PE=2 SV=2	9.53	32171.2	1836.13	Q9QZD8	9	44.6	0	DIC_MOUSE		99.9118	91.275	75.4962	113.931	107.698	109.647	110.982	121.508	112.524	62.7864	56.4667	56.5652	82.4671	86.586	75.6236	82.6202	91.1497	88.9691	86.2101	81.6705	88.0759	102.092	87.1596	88.6279	98.4901	73.7436	87.0575	88.8943	110.425	115.005	58.6061	81.5589	87.5797	85.3188	92.6265	86.4304	9	27	89.6049	0.182804
Ras suppressor protein 1 OS=Mus musculus GN=Rsu1 PE=2 SV=3	9.33	31550.3	1676.55	Q01730	10	57.76	0	RSU1_MOUSE		72.277	76.6754	61.9183	125.088	108.024	77.5637	104.443	104.966	119.013	53.3969	58.8251	64.4412	102.678	106.694	88.7329	44.6415	55.1279	60.1324	88.062	104.856	91.7405	99.0535	79.1898	107.626	115.869	129.125	112.84	70.2902	103.558	109.474	58.8877	99.3683	53.3006	94.886	95.2896	119.278	9	27	89.3703	0.258194
Methylglutaconyl-CoA hydratase, mitochondrial OS=Mus musculus GN=Auh PE=2 SV=1	9.9	33680.2	1321.56	Q9JLZ3	8	37.58	0	AUHM_MOUSE		82.6051	93.3984	87.825	92.8711	88.1383	87.1566		129.596	83.8937	77.4208	54.8174	114.672	67.3318	69.1832	83.6354	78.0212	84.9727	78.2964	82.3633	88.5949	83.7243	96.2101	100.838	93.4406	94.3184	108.179	99.419	87.9428	89.3887	106.745	82.3034	73.3834	80.4301	84.8942	96.8295	100.639	9	26	89.1729	0.118392
Guanine nucleotide-binding protein G(I)/G(S)/G(O) subunit gamma-2 OS=Mus musculus GN=Gng2 PE=1 SV=2	8.25	7964.22	20877.4	P63213	4	61.97	0	GBG2_MOUSE		96.5101	92.8202	95.5238	109.875	102.471	107.384	120.432	117.451	102.051	69.4738	65.3125	76.1789	78.2802	81.0701	74.996	98.2264	99.8955	96.7156	83.804	84.9411	77.6069	69.9155	78.1343	76.5815	68.6003	84.5222	75.9104	94.9513	106.577	113.311	70.3217	78.1154	98.2792	82.1173	74.8771	76.3443	9	27	88.3216	0.174107
CD82 antigen OS=Mus musculus GN=Cd82 PE=1 SV=1	4.76	30312.9	630.815	P40237	4	16.17	0.0017	CD82_MOUSE		82.0732	100.305	74.6984	131.472	102.716	92.6657	126.801	112.151	77.7651	72.1093	73.748	82.9301	68.6726	73.316	70.5096	95.901	80.0121	83.3717	78.1714	84.286	95.4609	90.6175	76.9929	84.1842	82.8795	84.6066	84.9915	85.6923	108.951	105.572	76.2625	70.8327	86.4283	85.9727	83.9315	84.1592	9	27	87.5336	0.141163
Guanine nucleotide-binding protein subunit alpha-12 OS=Mus musculus GN=Gna12 PE=1 SV=3	10.25	44266.2	1643.94	P27600	10	31.4	0	GNA12_MOUSE		64.5486	72.5564	68.7436	59.3609	54.7481	75.8259	112.8	88.8601	110.447	64.6775	99.6602	110.655	80.415	87.7699	115.524	83.6651	129.642	130.156	83.5808	89.7609	70.6437	109.381	92.1288	85.2223	80.8465	87.7872	50.3478	68.6162	63.3117	104.036	91.6643	94.5695	114.488	81.3284	95.5772	72.9938	9	27	87.3982	0.195033
Histone H3.2 OS=Mus musculus GN=Hist1h3b PE=1 SV=2	11.68	15445.1	13263.2	P84228	6	54.41	0	H32_MOUSE		106.335	104.98	89.5658	101.318	83.8875	89.1636	64.4714	78.0791	77.0359										154.106	134.08	116.942	206.395	198.699	184.362	238.012	167.029	159.687	100.294	91.4565	73.1954	0	0	0	135.043	196.485	188.243	6	18	87.1907	0.885047
Very long-chain specific acyl-CoA dehydrogenase, mitochondrial OS=Mus musculus GN=Acadvl PE=1 SV=3	8.97	71274.8	286.338	P50544	2	5.34	0.0038	ACADV_MOUSE		80.3655	101.533	98.4346	105.965	94.3729	101.311	102.717	111.092	119.633	88.982	86.628	85.3448	81.2765	71.5555	83.2727		70.7982	103.851	55.2586	69.8597	73.1159	79.7167	95.4661	83.155	67.3482	73.3511	72.6792	93.4444	100.55	111.147	86.9849	78.7016	87.3248	66.0781	86.1126	71.1262	9	26	86.83	0.161205
S-phase kinase-associated protein 1 OS=Mus musculus GN=Skp1 PE=1 SV=3	4.2	18843.1	7105.48	Q9WTX5	9	74.23	0	SKP1_MOUSE		81.6085	101.121	83.5971	146.484	143.392	148.125	55.8869	83.666	61.4638	74.4183	68.4576	58.0778	65.9942	60.7729	63.3474	57.4453	54.4986	58.7212	77.5483	88.5649	86.9313	118.269	135.851	111.974	79.9592	94.7822	80.8628	88.7755	146	67.0056	66.9846	63.3715	56.8884	84.3482	122.031	85.2014	9	27	86.7341	0.340716
Potassium voltage-gated channel subfamily A member 1 OS=Mus musculus GN=Kcna1 PE=2 SV=1	4.85	56865.7	322.179	P16388	5	15.56	0.0038	KCNA1_MOUSE		77.9022	85.2044	80.2506	73.2004	71.3157	57.6021	126.312	132.321	107.63	109.27	111.604	100.15	87.9375	89.4602	77.7708	106.396	86.7185	86.2781	69.1647	62.6568	50.107	79.609	56.9779	86.6417	95.6413	67.8775	101.265	81.119	67.3727	122.088	107.008	85.0562	93.131	60.6428	74.4095	88.2614	9	27	86.5653	0.221671
Actin-related protein 2 OS=Mus musculus GN=Actr2 PE=1 SV=1	6.3	45046	519.909	P61161	7	24.37	0.0017	ARP2_MOUSE		69.41	71.0389	49.6866	91.8364	128.238	80.9806	101.494	112.059	82.4588	47.1844	58.9376	53.9939	60.8506	72.5717	73.0247	92.8222	65.1613	64.8996	121.379	112.805	130.885	93.2059	95.8173	97.4693	99.0657	94.9832	97.8011	63.3785	100.352	98.6708	53.3719	68.8157	74.2944	121.69	95.4975	97.2834	9	27	85.9282	0.255842
14-3-3 protein theta OS=Mus musculus GN=Ywhaq PE=1 SV=1	4.49	28063.5	4330.41	P68254	13	65.31	0	1433T_MOUSE		66.5211	87.826	103.204	62.7388	85.077	88.6894	78.0022	81.882	92.7262	105.058	74.3845	89.0792	100.499	86.5757	88.0284	80.4256	81.8302	77.0007	100.744	102.514	113.914	68.1832	71.8473	60.5918	101.08	82.0651	82.8816	85.8505	78.8351	84.2035	89.5072	91.7012	79.7522	105.724	66.8741	88.6757	9	27	85.6804	0.123759
Neuronal membrane glycoprotein M6-a OS=Mus musculus GN=Gpm6a PE=1 SV=1	5	31890.9	280.534	P35802	2	7.55	0.0038	GPM6A_MOUSE		98.8221	102.419	90.5702	82.2477	87.2688	99.8762	49.0631	91.9781	112.906	76.7354	76.1872	74.449	78.5253	68.689	68.0783	81.6631	89.2878	87.5566	99.8626	75.0016		85.3263	90.3878		96.8178	82.0311	91.5091	97.2703	89.7976	84.6491	75.7905	71.7642	86.1692	87.4321	87.8571	90.1194	9	25	85.6499	0.0896382
Myosin light chain 6B OS=Mus musculus GN=Myl6b PE=2 SV=1	5.25	22863	3055.55	Q8CI43	4	28.02	0	MYL6B_MOUSE		67.0498	66.6404	95.436	106.297	104.881	113.34	109.773	121.083	118.535	53.4786	94.7254	77.67	102.331	139.932	108.029	110.579	118.718	111.15	57.2866	66.1808	60.1856	43.964	44.7372	29.151	62.7777	55.8896	70.3966	76.3754	108.173	116.464	75.2913	116.764	113.482	61.2177	39.2841	63.0213	9	27	85.5636	0.336998
Voltage-gated potassium channel subunit beta-2 OS=Mus musculus GN=Kcnab2 PE=1 SV=1	9.23	41306.5	1120.97	P62482	8	40.6	0	KCAB2_MOUSE		114.078	40.584		105.641	43.7717	53.8504	79.3774	72.1034	65.6359	41.1498		63.6898	45.3038	59.6068	46.9273		50.1001	40.0621	156.144	123.9	119.774	160.54	150.591	120.143	145.653	119.333	109.856	77.3311	67.7542	72.3722	52.4198	50.6127	45.0811	133.273	143.758	124.947	9	24	85.2832	0.449012
Major vault protein OS=Mus musculus GN=Mvp PE=1 SV=4	5.29	96209.6	325.32	Q9EQK5	4	11.27	0.0038	MVP_MOUSE		75.8847		67.6089	75.7236	86.9598	96.0632		78.6923	71.8361			101.396	72.8339	69.7878	89.2351		88.8598	81.1288	56.2207	69.0807		104.708	153.947	66.7083	117.767	106.036	72.8159	71.7468	86.2489	75.2642	101.396	77.2856	84.9943	62.6507	108.455	98.8731	9	21	85.2127	0.178072
14-3-3 protein eta OS=Mus musculus GN=Ywhah PE=1 SV=2	4.61	28382.9	3850.95	P68510	11	57.32	0	1433F_MOUSE		79.5597	58.4324	66.8012	110.419	94.8319	97.3075	108.23	124.098	94.7707	65.3228	61.6584	71.8533	70.3988	66.9666	71.2878	71.9626	74.1758	80.8332	82.3815	116.924	113.516	85.5697	85.8964	88.3945	71.2175	91.1382	94.9251	68.2644	100.853	109.033	66.2782	69.5511	75.6572	104.274	86.6202	85.7603	9	27	85.1434	0.192985
Beta-2-syntrophin OS=Mus musculus GN=Sntb2 PE=1 SV=2	8.81	56838	682.788	Q61235	7	20.96	0.0017	SNTB2_MOUSE		106.093	103.574	87.7481	105.995	107.401	83.3287	59.4908	90.9626	88.5328	56.8333	62.6903	54.3045	59.5292	60.2524	61.7103	71.8944	79.9574	68.4498	92.8147	97.2849	90.4104	107.217	101.928	107.01	93.9433	94.8097	91.0154	99.1382	98.9083	79.6621	57.9427	60.4973	73.4339	93.5033	105.385	93.2562	9	27	84.6363	0.206467
EH domain-containing protein 3 OS=Mus musculus GN=Ehd3 PE=1 SV=2	6	60878.2	692.804	Q9QXY6	16	38.13	0.0017	EHD3_MOUSE		84.6666	86.0106	75.5077	49.3594	64.6195	69.0536	108.184	88.3954	80.4813	104.626	88.3014	93.1289	102.11	93.28	86.2101	106.258	99.3655	101.394	62.7827	81.8777	71.3613	76.4612	73.5104	91.9327	80.3155	78.7122	85.3596	82.0616	61.0108	92.3537	95.352	93.8668	102.339	72.0073	80.6348	81.4625	9	27	84.5654	0.152087
Phosphoglycerate kinase 1 OS=Mus musculus GN=Pgk1 PE=1 SV=4	7.9	44949.8	1071.34	P09411	7	28.78	0	PGK1_MOUSE		84.1274	66.5513	79.3819	85.5333	96.7193	93.5013	50.1238	68.2622	49.5933	44.0143		25.4874	35.9309		43.6841		42.5342	46.2396	104.128	100.554	88.231	196.653	189.38	175.482	122.277	164.094	100.818	76.6869	91.918	55.9931	34.7509	39.8075	44.3869	97.6376	187.171	129.063	9	24	84.1573	0.589788
Superoxide dismutase [Mn], mitochondrial OS=Mus musculus GN=Sod2 PE=1 SV=3	8.82	24831.1	836.18	P09671	5	19.82	0	SODM_MOUSE		83.0193	76.1583	61.8168	80.5133	86.2477	101.433	125.669	78.9916	75.5799	92.695	90.9262	57.065	74.3511	68.5913	59.0789	75.15	78.3655	67.6665	97.7539	126.792	74.4143	95.0463	92.0883	79.2276	98.0797	85.6773	78.7668	73.6648	89.3978	93.4136	80.2287	67.3404	73.7273	99.6534	88.7874	87.508	9	27	83.7468	0.126759
Thioredoxin-dependent peroxide reductase, mitochondrial OS=Mus musculus GN=Prdx3 PE=1 SV=1	7.37	28355.2	2077.95	P20108	6	35.8	0	PRDX3_MOUSE		88.8514	88.3691	95.5844	123.961	123.071	123.821	43.0697	115.95	108.098	64.777	61.4121	57.0754	59.9172	68.3062	54.604	75.3668	67.2061	71.7655	81.2447	80.5802	92.2935	85.6946	103.403	89.2497	67.6539	66.309	62.6338	90.935	123.618	89.0393	61.0882	60.9425	71.4462	84.7061	92.7826	65.5323	9	27	82.2322	0.245024
Cathepsin D OS=Mus musculus GN=Ctsd PE=1 SV=1	6.77	45410.1	881.466	P18242	5	20.24	0	CATD_MOUSE		59.9483	97.1395	103.04	81.3992	92.1742	82.4084	70.656	108.47	71.9932	58.0414		71.5201	65.909	111.378	63.3546		58.8692		107.294	100.416	104.024	103.236	79.3451	81.2083	102.345	74.0597	74.0466	86.7092	85.3273	83.7065	64.7808	80.2137	58.8692	103.911	87.9299	83.4837	9	24	81.6591	0.161264
Protein lin-7 homolog B OS=Mus musculus GN=Lin7b PE=1 SV=2	9.11	22971.1	834.894	O88951	2	8.7	0	LIN7B_MOUSE		79.1482	75.9462	63.4443	70.7877	72.0321	66.4996	74.8119	71.0635	56.8807	96.4675	107.049	95.2802	116.081	119.284	93.4495	93.143	111.818	101.365	59.7542	66.4581	65.1797	53.177	58.2042	60.8672	89.2254	86.4717	96.5559	72.8462	69.7731	67.5853	99.599	109.605	102.109	63.7973	57.4162	90.751	9	27	81.4979	0.234711
Microtubule-associated protein RP/EB family member 2 OS=Mus musculus GN=Mapre2 PE=1 SV=1	5.09	37174.3	318.113	Q8R001	3	11.66	0.0038	MARE2_MOUSE		76.4187	75.5311	69.3441	80.0109	80.0679	85.5269	128.295	65.0245	61.0113	84.0222	118.594	89.0632	74.3359	81.4251	73.6679	147.863	66.8767	69.0765	55.8845	47.9916	53.2204	82.904	74.5927	76.9891	89.1281	83.4907	84.6866	73.7646	81.8686	84.7768	97.2266	76.4763	94.6055	52.3655	78.1619	85.7685	9	27	80.5571	0.163346
Annexin A1 OS=Mus musculus GN=Anxa1 PE=1 SV=2	7.17	39019.5	851.499	P10107	10	43.93	0	ANXA1_MOUSE		90.9785	79.6268	95.6026	110.294	105.062	109.808	66.7167	102.794	71.9996	75.625	49.7073	54.5134	52.9524	54.0411	62.893	49.0535	50.4598	50.3127	99.1034	111.041	98.2065	90.7193	68.0141	85.3341	96.2422	94.468	97.5138	88.736	108.388	80.5035	59.9486	56.6288	49.942	102.784	81.3558	96.0747	9	27	80.4846	0.260306
Isocitrate dehydrogenase [NAD] subunit gamma 1, mitochondrial OS=Mus musculus GN=Idh3g PE=1 SV=1	9.25	43184.7	410.101	P70404	2	6.11	0.0028	IDHG1_MOUSE		108.894	98.1631	81.5784	99.1572	113.992	90.6409		105.956	101.356	68.1637			71.2894						86.5429	74.2299	86.6022	100.34	99.4554	96.1346	103.382	86.398	109.032	96.2117	101.263	103.656	68.1637	71.2894	0	82.4583	98.6435	99.6042	8	19	80.1433	0.409779
Enoyl-CoA hydratase, mitochondrial OS=Mus musculus GN=Echs1 PE=1 SV=1	8.58	31873.6	904.231	Q8BH95	9	43.1	0	ECHM_MOUSE		64.1816	89.0921	79.7631	66.1658	63.9648	91.0215	93.7358	99.9934	95.0487	66.691	51.8062	89.2312	76.7096	48.669	88.2431	70.8833	81.5211	84.3726	87.3538	90.4666	81.103	93.2225	86.1491	66.8686	93.9297	76.0176	82.299	77.6789	73.7174	96.2593	69.2428	71.2072	78.9257	86.3078	82.0801	84.0821	9	27	79.9446	0.105043
L-lactate dehydrogenase B chain OS=Mus musculus GN=Ldhb PE=1 SV=2	5.63	36857.5	1265.71	P16125	11	43.71	0	LDHB_MOUSE		63.6338	64.547	55.9284	60.4123	66.1827	57.925	90.5219	99.4489	89.507	57.9743	60.1028	70.9726	58.9399	58.0638	66.3967	53.463	58.5104	58.4926	131.361	131.414	147.304	83.4877	78.7861	90.7509	98.9767	102.231	96.8857	61.3697	61.5067	93.1592	63.0166	61.1335	56.822	136.693	84.3416	99.3645	9	27	79.7119	0.333424
OX-2 membrane glycoprotein OS=Mus musculus GN=Cd200 PE=1 SV=1	8.94	31655.3	983.113	O54901	4	16.55	0	OX2G_MOUSE		80.0975	89.6479	60.9231	83.1261	86.4333	76.5586	99.4705	87.6566	85.1164	72.2344	73.5965	60.451	70.9214	70.3356	58.0543	86.6145	90.2395	70.9549	71.5574	82.0682	89.8772	83.6606	84.7019	91.9115	76.1394	76.8546	82.3761	76.8895	82.0393	90.7478	68.7606	66.4371	82.603	81.1676	86.758	78.4567	9	27	79.3177	0.0988332
Four and a half LIM domains protein 1 OS=Mus musculus GN=Fhl1 PE=2 SV=3	8.26	33827.7	1320.66	P97447	13	59.64	0	FHL1_MOUSE		72.6697	71.0294	63.9844	67.7755	68.3086	64.0764	55.1276	75.9238	79.4917	70.216	74.8146	81.6246	65.725	62.8365	80.8576	56.4104	66.7412	57.6479	129.457	133.778	123.373	70.7296	75.2245	75.5886	103.232	99.2669	91.5399	69.2278	66.7202	70.181	75.5517	69.8064	60.2665	128.869	73.8476	98.0128	9	27	79.1648	0.269675
Ras-related protein Rab-7a OS=Mus musculus GN=Rab7a PE=1 SV=2	6.57	23774.9	2978.55	P51150	12	66.18	0	RAB7A_MOUSE		77.3933	65.7802	77.7975	78.4847	75.0349	83.2716	80.2349	91.6672	79.059	75.0571	52.1197	61.9235	61.8833	52.9586	66.8266	69.6732	72.9539	62.1588	101.981	107.933	108.833	95.5529	97.6129	97.3533	93.516	79.9201	69.8173	73.657	78.9304	83.6537	63.0334	60.5562	68.262	106.249	96.8397	81.0845	9	27	79.1406	0.190876
Paralemmin-1 OS=Mus musculus GN=Palm PE=1 SV=1	4.59	41785.5	510.024	Q9Z0P4	9	28.72	0.0017	PALM_MOUSE		83.4351	83.4088	91.0895	78.007	78.0981	88.7637	74.118	82.0547	92.1442	77.0136	62.5163	79.9903	62.7642	64.6749	61.7012	62.2304	91.8534	79.0207	88.4322	92.8861	86.468	87.6246	68.8572	77.0677	70.3241	74.767	85.2302	85.9778	81.6229	82.7723	73.1734	63.0468	77.7015	89.2621	77.8498	76.7738	9	27	78.6867	0.0974768
Keratin, type I cuticular Ha5 OS=Mus musculus GN=Krt35 PE=2 SV=1	4.7	51841.5	973.66	Q497I4	8	25.71	0	KRT35_MOUSE		80.7188	80.4552	78.3703	79.5323	74.6083	73.4454	78.8591	85.4514	78.9167	74.5918	70.5117	76.4454	65.4178	66.8331	65.6545	84.0985	85.5988	83.3494	110.248	95.5083	93.9727	93.2615	93.9124	97.302	46.4464	43.979	42.1285	79.8481	75.862	81.0757	73.8496	65.9685	84.3489	99.9098	94.8253	44.1846	9	27	77.7636	0.209625
Malectin OS=Mus musculus GN=Mlec PE=2 SV=2	5.65	32513.2	654.988	Q6ZQI3	8	29.9	0.0017	MLEC_MOUSE		49.787	52.9985	32.1707	51.5261	29.4842	57.0575	95.1712	73.658	62.0288	62.8188	77.1749	69.3625	80.7892	61.5308	56.5771	94.7686	81.3108	87.8564	109.891	106.641	93.0382	111.326	84.6878	87.0667	123.419	94.5034	72.5209	44.9854	46.0226	76.9527	69.7854	66.299	87.9786	103.19	94.3603	96.8145	9	27	76.2654	0.279948
Glutathione S-transferase Mu 1 OS=Mus musculus GN=Gstm1 PE=1 SV=2	8.12	26084.1	5750.95	P10649	12	68.35	0	GSTM1_MOUSE		63.2095	58.8226	67.1382	72.5034	66.1884	67.0607	59.5022	52.4502	59.5914	49.7906	47.8669	36.7146	75.8504	66.7551	76.2834	35.2414	42.6156	43.276	118.254	122.296	117.838	125.669	123.24	125.076	81.6163	98.3949	99.1468	63.0568	68.5842	57.1812	44.7907	72.963	40.3776	119.463	124.662	93.0527	9	27	76.0145	0.399473
60S acidic ribosomal protein P0 OS=Mus musculus GN=Rplp0 PE=1 SV=3	5.85	34387.6	683.084	P14869	6	41.64	0.0017	RLA0_MOUSE		76.1598	76.3205	89.0367	84.2002	88.3253	92.3448	67.3163	87.8202	99.9283	79.8962	79.7142	80.8141	71.2213	72.393	77.8754	74.04	78.7723	89.4111	63.5577	58.3226	60.1676	68.8026	68.9808	69.6843	66.0664	58.3565	56.3587	80.5057	88.2901	85.0216	80.1415	73.8299	80.7411	60.6827	69.1559	60.2605	9	27	75.4032	0.134519
T-complex protein 1 subunit delta OS=Mus musculus GN=Cct4 PE=1 SV=3	8	58579.7	445.365	P80315	4	15.58	0.0028	TCPD_MOUSE		78.5073	50.9557		87.4027	56.3563			74.6791		54.9885	111.15		73.9707	80.4177	69.1913		92.2331	63.4696	92.638	81.0669	77.6295	69.1122	62.8567	67.6081	86.7019	83.9916	71.2648	64.7315	71.8795	74.6791	83.069	74.5266	77.8514	83.7782	66.5257	80.6528	9	21	75.2993	0.0901651
Mitochondrial carrier homolog 2 OS=Mus musculus GN=Mtch2 PE=1 SV=1	8.2	34126.5	763.78	Q791V5	9	36.3	0.0017	MTCH2_MOUSE		62.8602	76.0101	90.0452	82.7625	95.4231	96.3576	104.763	97.6928	114.88	56.9582	52.5403	64.9422	62.7652	64.7392	64.4814	50.8088	56.2692	59.7354	64.8553	65.7292	62.108	82.684	88.2789	78.9853	87.4429	65.512	73.1602	76.3052	91.5144	105.779	58.1469	63.9953	55.6045	64.2308	83.316	75.3717	9	27	74.9182	0.22076
Alpha-centractin OS=Mus musculus GN=Actr1a PE=2 SV=1	6.18	42727.9	848.94	P61164	10	50.27	0	ACTZ_MOUSE		59.1454	50.6767	42.2046	74.7733	65.1367	58.5451	56.7956	67.2598	69.271	67.3014	51.8874	80.1196	66.6403	61.3411	75.4533	62.217	72.6853	64.3225	110.263	120.91	110.404	83.3232	82.9932	84.2102	82.6466	92.907	85.6226	50.6756	66.1517	64.4421	66.4362	67.8116	66.4083	113.859	83.5089	87.0587	9	27	74.0391	0.248119
Vesicle-associated membrane protein-associated protein B OS=Mus musculus GN=Vapb PE=2 SV=3	7.84	27174.4	1945.88	Q9QY76	6	51.44	0	VAPB_MOUSE		82.4478	73.6332	60.5584	64.89	60.1387	59.6449	58.243	75.0367	82.2652	59.2763	59.374	62.2234	63.3141	65.3957	70.2176	72.7248	78.5297	79.5173	101.959	84.3536	93.2575	94.3995	65.0842	85.3321	88.0793	76.2489	82.4602	72.2131	61.5579	71.8483	60.2912	66.3091	76.924	93.19	81.6053	82.2628	9	27	74.0224	0.14429
Dermatopontin OS=Mus musculus GN=Dpt PE=2 SV=1	4.5	24565.1	1273.66	Q9QZZ6	8	37.81	0	DERM_MOUSE		76.4061	81.9866	76.0204	64.3542	63.2914	62.4738	58.3334	49.7406	54.1068	86.6422	90.4406	86.109	93.2996	97.6089	83.5644	58.2429	59.3969	57.5185	53.022	86.5798	81.9604	41.4651	34.4905	39.436	112.446	131.506	115.53	78.1377	63.3732	54.0603	87.7306	91.491	58.3861	73.854	38.4639	119.828	9	27	73.9249	0.325388
Phosphatidylinositol 5-phosphate 4-kinase type-2 beta OS=Mus musculus GN=Pip4k2b PE=1 SV=1	6.98	47718.2	367.683	Q80XI4	2	6.01	0.0028	PI42B_MOUSE		72.4081	67.7913	80.1152	86.5448	61.5502	82.1296		52.8724	55.4693	90.7061	58.2094	73.9604	85.3292	101.781	86.6941	129.004	94.3617	100.81	79.1668	52.6513	81.7298	64.3467	41.6265	69.183	41.8181	69.0907	59.9256	73.4382	76.7415	54.1709	74.292	91.268	108.059	71.1827	58.3854	56.9448	9	26	73.8314	0.234678
ATP synthase subunit delta, mitochondrial OS=Mus musculus GN=Atp5d PE=1 SV=1	4.79	17600.1	2988.21	Q9D3D9	4	41.07	0	ATPD_MOUSE		79.791	79.9982	71.5228	91.9655	88.985	78.5177	149.976	106.892	97.3901	56.1495	75.7581	59.0088	47.759	63.271	49.167	68.3252	71.4707	74.9334	58.6204	57.0184	59.6037	75.2306	76.1167	86.7256	52.8725	61.1607	54.9626	77.104	86.4894	118.086	63.6388	53.399	71.5765	58.4142	79.3576	56.3319	9	27	73.8219	0.272203
Cytoplasmic dynein 1 intermediate chain 2 OS=Mus musculus GN=Dync1i2 PE=2 SV=1	5	68793.4	424.79	O88487	4	15.52	0.0028	DC1I2_MOUSE		65.2719	57.9865		51.2331	88.5392		82.2703	75.1032	64.2217			46.3323	86.9874			64.2338	50.9504	62.8289	109.412	103.27	92.6791	95.3902	71.7331	86.2466	75.8023	80.1763	71.9988	61.6292	69.8862	73.8651	46.3323	86.9874	59.3377	101.787	84.4567	75.9925	9	21	73.3638	0.226087
60S ribosomal protein L6 OS=Mus musculus GN=Rpl6 PE=1 SV=3	11.13	33566.7	1126.17	P47911	6	26.69	0	RL6_MOUSE		83.8248	85.5207	87.7445	66.8242	70.6494	68.5523	61.7206	77.4966	79.8346	66.6136	68.7445	65.1243	65.524	52.5355	70.9783	67.618	72.8898	61.3429	83.0159	91.3994	89.7135	71.6907	71.126	71.0342	75.987	71.0744	72.5635	85.6967	68.6753	73.0172	66.8275	63.0126	67.2836	88.0429	71.2836	73.2083	9	27	73.0053	0.116602
Serine--tRNA ligase, cytoplasmic OS=Mus musculus GN=Sars PE=2 SV=3	5.89	58902.1	564.032	P26638	5	13.28	0.0017	SYSC_MOUSE		59.8722	69.0324	70.7092	73.3825	68.9626	100.965		67.6591	61.555	63.1318		65.8054	39.5539	49.6783	61.8678		50.7926	67.2307	78.3272	73.2284	83.96	96.8889	91.1211	96.2227	94.6998	98.6084	97.9955	66.5379	81.1035	64.6071	64.4686	50.3667	59.0117	78.5052	94.7442	97.1013	9	24	72.9385	0.219071
14-3-3 protein beta/alpha OS=Mus musculus GN=Ywhab PE=1 SV=3	4.57	28200.5	4113.48	Q9CQV8	11	66.26	0	1433B_MOUSE		68.0763	69.3712	64.6494	72.3743	70.3407	60.5981	46.8979	69.0311	58.6452	58.6776	55.547	68.3332	58.705	58.0099	68.8735	46.6914	61.2987	53.1655	103.409	93.6814	87.6406	112.683	105.492	86.5625	101.973	80.9813	86.4262	67.3657	67.771	58.1914	60.8526	61.8628	53.7185	94.9103	101.579	89.7934	9	27	72.8939	0.242536
Keratin, type I cytoskeletal 24 OS=Mus musculus GN=Krt24 PE=2 SV=2	4.74	55067.5	875.661	A1L317	3	4.69	0	K1C24_MOUSE		107.69	98.7648	100.808	150.929	163.267	156.97	39.1947	88.6402	89.2409	11.1586	9.66364	54.121	93.1387	25.4142	89.9796	21.798	83.8834	22.5965	23.2886	69.2246	67.7066	95.0873	89.4598	80.4373	8.50563	52.0328	73.5174	102.421	157.055	72.3586	24.9811	69.5108	42.7593	53.4066	88.3281	44.6853	9	27	72.834	0.544543
Cytosolic acyl coenzyme A thioester hydrolase OS=Mus musculus GN=Acot7 PE=1 SV=2	8.79	42993.2	567.789	Q91V12	4	21.78	0.0017	BACH_MOUSE		68.4916	70.5684	63.559	72.4056	61.5479	70.4058	48.8562	46.5585	45.2637	79.0667	63.5965	49.7952	72.6032	65.648	68.6837	59.9565	56.4228	63.0972	99.3149	128.093	104.123	64.1204	62.4797	75.6784	98.5418	95.794	99.4364	67.5397	68.1198	46.8928	64.1528	68.9783	59.8255	110.51	67.4262	97.924	9	27	72.3744	0.270185
Multifunctional protein ADE2 OS=Mus musculus GN=Paics PE=1 SV=4	6.97	47747.5	454.117	Q9DCL9	7	25.18	0.0028	PUR6_MOUSE		69.9391	63.1314	62.8087	76.1363	71.637	69.0661	86.5208	76.2422	75.4104	74.8172	75.281	66.1179	72.9009	69.5498	74.5417	60.1183	62.3224	65.5687	65.3619	71.7466	69.54	80.9618	82.8037	75.7651	78.2059	71.5359	84.9485	65.2931	72.2798	79.3911	72.072	72.3308	62.6698	68.8828	79.8435	78.2301	9	27	72.3326	0.084082
Ras-related protein Rap-1b OS=Mus musculus GN=Rap1b PE=2 SV=2	5.46	21052.9	7159.22	Q99JI6	12	80.43	0	RAP1B_MOUSE		75.9042	74.4826	56.3296	73.2007	69.6467	76.2036	105.357	104.742	83.1495	97.1713	68.7656	76.1515	72.9832	65.7147	62.4884	83.2947	77.5265	73.0712	48.2007	53.7963	65.4777	58.4472	68.7525	62.1816	62.9698	66.1688	70.7894	68.9055	73.017	97.7494	80.6961	67.0621	77.9642	55.8249	63.1271	66.6427	9	27	72.3321	0.167713
LIM and senescent cell antigen-like-containing domain protein 1 OS=Mus musculus GN=Lims1 PE=1 SV=3	7.91	39122.3	598.824	Q99JW4	5	19.69	0.0017	LIMS1_MOUSE		75.6812	81.3505	91.0602	69.3734	65.3642	64.7329	72.9112	81.823	71.8853	73.0222	65.7344	60.3589	60.8515	57.1736	66.7292	74.7067	81.9028	80.074	89.0743	81.5036	79.0588	65.6234	71.6672	64.3755	62.7821	69.0083	63.4389	82.6973	66.4902	75.5398	66.3718	61.5848	78.8945	83.2122	67.222	65.0764	9	27	71.8988	0.114417
Cytoplasmic dynein 1 light intermediate chain 1 OS=Mus musculus GN=Dync1li1 PE=1 SV=1	5.97	56899.4	323.416	Q8R1Q8	3	5.93	0.0038	DC1L1_MOUSE		66.3664	68.0147	68.6339	69.7175	65.6005	73.6547	77.2544	83.1198	89.93	79.2712	80.2939	61.9119	67.5267	68.7136	65.9621	81.2787	76.722	65.0088	67.7048	65.7797	72.7946	68.8297	66.9553	65.2545	70.4666	74.3624	78.9466	67.6716	69.6576	83.4348	73.8257	67.4008	74.3365	68.7597	67.0132	74.5919	9	27	71.8546	0.0741032
Guanine nucleotide-binding protein subunit beta-4 OS=Mus musculus GN=Gnb4 PE=2 SV=4	5.7	38120.4	3643.38	P29387	11	56.76	0	GBB4_MOUSE		102.876	106.601	93.3355	84.9496	86.5876	77.0452	76.8271	88.5545	87.1266	76.332	65.8967	74.7637	45.8227	45.9712	47.8552	53.7699	58.5481	58.6404	57.7289	56.0617	58.7389	67.7523	67.0966	76.754	64.7099	76.1752	67.4902	100.938	82.8608	84.1694	72.3308	46.5497	56.9862	57.5098	70.5343	69.4585	9	27	71.2597	0.232201
6-phosphogluconate dehydrogenase, decarboxylating OS=Mus musculus GN=Pgd PE=2 SV=3	6.86	53760.6	535.879	Q9DCD0	6	19.05	0.0017	6PGD_MOUSE		80.0157	98.9598	81.6089	99.3562	101.487	94.9575	56.4941	74.8759	67.0022	47.5351		56.8616	38.0966	37.2798	49.9188		38.3527		79.5202	93.9928	75.0662	80.566	87.8159	88.295	79.7296	76.2244	70.5105	86.8615	98.6002	66.1241	52.1983	41.765	38.3527	82.8597	85.559	75.4882	9	24	69.7565	0.307046
GTP-binding nuclear protein Ran OS=Mus musculus GN=Ran PE=1 SV=3	7.31	24594.2	1283.47	P62827	7	45.37	0	RAN_MOUSE		60.2396	72.2277	73.879	66.0034	67.2057	68.3266	71.1815	70.9618	68.9643	65.0921	74.6206	63.5255	64.2507	76.1295	64.4021	73.5774	60.503	62.994	78.6795	69.6212	71.7632	78.8648	68.1031	68.339	75.9193	66.1546	70.0349	68.7821	67.1786	70.3692	67.7461	68.2608	65.6914	73.3547	71.769	70.7029	9	27	69.3172	0.0349414
Ciliary neurotrophic factor OS=Mus musculus GN=Cntf PE=2 SV=1	6.05	22643.8	988.264	P51642	9	46.97	0	CNTF_MOUSE		88.122	83.9962	81.4227	75.0174	66.8731	66.3586	60.7719	66.6631	65.7659	87.0939	88.461	87.1975	70.3149	74.6531	74.6605	60.1089	61.8049	62.5772	58.7466	57.4808	43.3682	60.9443	65.8141	73.4437	55.606	64.5197	66.0887	84.5136	69.4164	64.4003	87.5842	73.2095	61.497	53.1985	66.734	62.0715	9	27	69.1806	0.160306
Tetraspanin-15 OS=Mus musculus GN=Tspan15 PE=2 SV=2	5.56	33869.3	916.802	F7BWT7	5	22.79	0	TSN15_MOUSE		70.4627	67.5974	76.0601	76.25	80.8609	73.1357	61.1434	82.4875	80.681	53.6594	50.1152	53.3312	49.5994	52.6063	50.4859	63.6316	53.2678	59.8073	81.6914	83.0194	74.8056	76.6748	67.453	78.2591	88.9063	80.6408	64.059	71.3734	76.7489	74.7706	52.3686	50.8972	58.9022	79.8388	74.129	77.8687	9	27	68.5442	0.165204
Glutathione S-transferase P 1 OS=Mus musculus GN=Gstp1 PE=1 SV=2	7.96	23780.3	4389.72	P19157	7	57.62	0	GSTP1_MOUSE		40.3977	30.8457	40.4087	15.0847	26.2525	37.2794		25.598	39.1142	51.9389	24.8086	24.6791		18.6321	33.1319		35.3283	44.4514	135.131	218.109	206.539	99.8079	157.8	140.21	84.4431	106.398	78.4981	37.2174	26.2055	32.3561	33.8088	25.882	39.8899	186.593	132.606	89.7796	9	24	67.1488	0.855565
Peptidyl-prolyl cis-trans isomerase B OS=Mus musculus GN=Ppib PE=2 SV=2	10	23713.5	2376.46	P24369	12	59.72	0	PPIB_MOUSE		58.4251	56.9638	56.4536	66.1049	72.7277	72.6476	56.3783	77.693	76.4087	65.5058	71.53	68.2112	34.7132	61.3685	65.0927	68.0299	63.7258	57.1819	83.0937	86.7671	101.772	67.7649	72.4925	62.4095	65.3275	56.9562	66.3054	57.2808	70.4934	70.16	68.4157	53.7248	62.9792	90.5444	67.5557	62.8631	9	27	67.113	0.156515
Heat shock protein beta-1 OS=Mus musculus GN=Hspb1 PE=1 SV=3	6.12	23070.9	1633.69	P14602	6	48.33	0	HSPB1_MOUSE		42.5983	46.5284	50.9512	58.1854	54.9298	62.545	58.3752	79.9184	75.4666	58.6221	54.0523	51.1042	59.5033	59.9493	59.5533	59.486	59.4525	39.0162	84.7255	108.551	102.409	64.5996	61.3022	76.5262	82.2211	101.37	93.1364	46.6926	58.5534	71.2534	54.5928	59.6686	52.6516	98.5619	67.476	92.2424	9	27	66.8548	0.266985
Ig gamma-2A chain C region secreted form OS=Mus musculus PE=1 SV=1	8.2	37109.2	1654.1	P01864	2	9.55	0	GCAB_MOUSE		53.6642	49.2392	32.6864	66.3542	65.9871	48.5388	172.691	175.169	186.628				44.1094	31.898	53.6522	175.842	201.514	194.353	54.3493	54.8814	55.3484				27.006	15.5344	30.4005	45.1966	60.2933	178.163	0	43.2198	190.57	54.8597	0	24.3136	7	21	66.2906	1.06207
CD151 antigen OS=Mus musculus GN=Cd151 PE=2 SV=2	7.3	29101.6	804.004	O35566	5	19.76	0	CD151_MOUSE		96.0295	77.2352	77.2183	78.3349	62.3252	75.1082	60.8256	72.6087	63.8474	59.2527	29.4666	25.2523	63.5598	38.1496	36.1135	35.553	40.8416	77.4876	66.2762	106.608	89.9265	74.6332	62.4208	56.6022	126.104	78.5197	59.4071	83.4944	71.9228	65.7606	37.9905	45.9409	51.2941	87.6036	64.552	88.0103	9	27	66.2855	0.276992
Membrane-associated progesterone receptor component 1 OS=Mus musculus GN=Pgrmc1 PE=1 SV=4	4.34	21808.3	1080.17	O55022	8	60.51	0	PGRC1_MOUSE		68.0028	66.7466	69.928	54.3578	52.9109	57.2859	65.4917	77.296	72.1491	65.936	70.4205	65.2603	62.4316	64.2049	67.6846	78.1823	70.6563	74.3787	58.5404	57.3565	54.1808	62.9719	44.2835	52.8606	77.4576	84.8273	71.8929	68.2258	54.8515	71.6456	67.2056	64.7737	74.4058	56.6926	53.372	78.0592	9	27	65.4702	0.134868
Guanine nucleotide-binding protein subunit beta-2-like 1 OS=Mus musculus GN=Gnb2l1 PE=1 SV=3	7.56	35533	1191	P68040	9	52.05	0	GBLP_MOUSE		57.537	56.7037	41.2668	75.803	75.1964	66.834	59.166	76.6365	57.2797	39.8552	40.2784	41.3481	41.0693	34.3662	53.7195	54.6307	51.2402	42.7856	87.7946	93.6253	78.9845	86.5218	93.0811	96.1832	97.2413	85.0201	76.2667	51.8359	72.6111	64.3607	40.4939	43.0517	49.5522	86.8015	91.9287	86.176	9	27	65.2013	0.306793
Poly(rC)-binding protein 1 OS=Mus musculus GN=Pcbp1 PE=1 SV=1	6.71	38011.1	791.336	P60335	4	15.17	0	PCBP1_MOUSE		57.2326	60.544	61.1716	72.0498	73.9783	62.5388	60.4277	65.9949	65.5564	64.5334	60.477	68.5107	51.3475	56.0541	61.5028	49.6964	46.8705	51.3621	74.519	54.016	69.8329	92.8879	68.8848	86.6373	74.5563	69.5615	77.325	59.6494	69.5223	63.993	64.507	56.3014	49.3097	66.1226	82.8033	73.8143	9	27	65.1137	0.150473
Delta(3,5)-Delta(2,4)-dienoyl-CoA isomerase, mitochondrial OS=Mus musculus GN=Ech1 PE=2 SV=1	7.65	36460.7	822.696	O35459	4	21.71	0	ECH1_MOUSE		57.0705	73.7154	91.0498	60.2071	71.7629	103.844	59.2895	81.0766	79.1302	46.5241	32.2465	76.9319	55.0932	58.1944	69.2786	61.7609	77.0086	41.0759	66.8601	61.0028	68.2413	62.1756	74.7372	76.6275	48.4041	49.5393	52.2546	73.9452	78.6046	73.1654	51.9008	60.8554	59.9485	65.3681	71.1801	50.066	9	27	65.0038	0.154548
Actin-related protein 2/3 complex subunit 3 OS=Mus musculus GN=Arpc3 PE=1 SV=3	8.8	20752.8	1131.97	Q9JM76	5	27.53	0	ARPC3_MOUSE		46.556	43.6203	63.6942	50.4233	38.9054	56.1577		39.8341	45.3994	109.302	107.291	108.129	106.236	96.8289	66.8284	90.3227	76.1726	84.4708	56.3162	52.5554	53.4161	52.7644	46.4514	46.9526	56.653	54.1188	49.7379	51.2902	48.4954	42.6167	108.241	89.9643	83.6554	54.0959	48.7228	53.5033	9	26	64.5094	0.360067
Keratin, type I cytoskeletal 15 OS=Mus musculus GN=Krt15 PE=1 SV=2	4.59	49308.7	2548.29	Q61414	8	22.79	0	K1C15_MOUSE		22.7487	59.4892	50.0173	83.4804	81.0872	58.2738	68.4768	78.492	73.8464	56.1392	52.1149	52.3544	56.2964	51.2534	67.1723	40.9318	57.0475	52.0413	79.0108	73.3247	72.006	84.8976	82.4527	88.3142	59.5726	70.4053	65.8534	44.0851	74.2805	73.605	53.5362	58.2407	50.0069	74.7805	85.2215	65.2771	9	27	64.3371	0.212847
V-type proton ATPase catalytic subunit A OS=Mus musculus GN=Atp6v1a PE=1 SV=2	5.26	68668.4	365.7	P50516	3	8.75	0.0028	VATA_MOUSE		36.6874	40.7756		59.0133	49.3979	62.6922		55.4924	56.2956	77.4747		63.279	71.5976	44.7898	54.9061		61.1789	80.1046	71.0856	67.3958	77.1105	70.458	86.1722	46.0966	98.0102	87.2554	83.2632	38.7315	57.0345	55.894	70.3768	57.0978	70.6417	71.864	67.5756	89.5096	9	23	64.3028	0.220594
Cysteine and glycine-rich protein 1 OS=Mus musculus GN=Csrp1 PE=1 SV=3	8.55	21438.8	1598.46	P97315	4	58.03	0	CSRP1_MOUSE		70.2334	72.8062	63.1404	48.1376	61.0949	45.5419	60.1885	70.6329	65.81	52.2954	57.2769	60.137	47.7995	50.5467	56.2594	48.7902	55.0631	50.0154	114.802	113.041	102.353	56.4234	50.6084	56.8563	71.6033	67.0946	63.7539	68.7266	51.5915	65.5438	56.5698	51.5352	51.2896	110.065	54.6294	67.4839	9	27	64.1594	0.290158
60S ribosomal protein L4 OS=Mus musculus GN=Rpl4 PE=1 SV=3	11.44	47438.9	335.823	Q9D8E6	3	8.59	0.0038	RL4_MOUSE		90.6452	76.0295	63.7156	57.712	61.3986	63.1036	53.6839	77.9996	82.1572	45.0347		56.2767	54.1575	53.8205	77.0086	50.8976	64.9989	65.1165	72.7001	52.5488	66.5243	47.0835	70.0038	69.8673	72.0231	66.13	70.0449	76.7968	60.738	71.2802	50.6557	61.6622	60.3377	63.9244	62.3182	69.3994	9	26	64.1236	0.117764
B-cell receptor-associated protein 31 OS=Mus musculus GN=Bcap31 PE=1 SV=4	9.15	28013.6	364.179	Q61335	2	11.84	0.0028	BAP31_MOUSE		51.4462	50.2411	53.6387	61.5993	55.4412	49.0261	71.5301	73.6829	71.4857	43.0165	52.2746	45.7679	64.6797	66.3032	59.3744	69.1352	65.0013	68.5091	91.7377	83.8977	95.3405	60.4551	56.7841	56.2537	71.7556	63.3914	67.2307	51.7753	55.3555	72.2329	47.0197	63.4524	67.5485	90.3253	57.831	67.4593	9	27	63.6667	0.202917
Calcium-binding mitochondrial carrier protein Aralar2 OS=Mus musculus GN=Slc25a13 PE=1 SV=1	8.76	74866.2	590.963	Q9QXX4	6	13.17	0.0017	CMC2_MOUSE		51.8696	58.5315	37.4908	76.4791	64.0643	49.928	80.1911	100.834	89.9604				49.169	53.0553	59.2724	41.7281	56.1275	41.782	94.3564	84.3956	74.4017	99.0511	95.8398	98.0846	88.9797	79.6184	91.3389	49.2973	63.4905	90.3286	0	53.8322	46.5459	84.3846	97.6585	86.6456	8	24	63.5759	0.480749
Very-long-chain (3R)-3-hydroxyacyl-[acyl-carrier protein] dehydratase 3 OS=Mus musculus GN=ptplad1 PE=1 SV=2	9.37	43302.6	420.861	Q8K2C9	3	10.77	0.0028	HACD3_MOUSE		56.1812	58.0489	64.4642	58.5108	52.8373	93.917	52.1131	72.2726	72.7013			54.0414	39.8679		41.0437		45.4844	42.6008	89.9297	82.9955	85.1045	81.5317	77.6357	73.8545	80.2223	75.3093	69.6485	59.5647	68.4217	65.6957	54.0414	40.4558	44.0426	86.0099	77.674	75.06	9	23	63.4407	0.241948
Erlin-2 OS=Mus musculus GN=Erlin2 PE=1 SV=1	5.22	38100.7	940.393	Q8BFZ9	9	42.35	0	ERLN2_MOUSE		59.5639	50.4312	46.6187	55.6533	70.2271	54.9952	61.6652	66.5295	67.3498	36.8537	43.5111	46.2055	51.3527	49.9886	58.9933	56.0119	68.3164	60.4933	88.1713	93.3522	85.6303	72.0059	65.4253	68.3519	75.4142	81.6659	75.8726	52.2046	60.2919	65.1815	42.1901	53.4449	61.6072	89.0513	68.5944	77.6509	9	27	63.3574	0.2217
Myotubularin-related protein 2 OS=Mus musculus GN=Mtmr2 PE=1 SV=3	6.86	73802.5	321.401	Q9Z2D1	3	9.02	0.0038	MTMR2_MOUSE		60.254	60.6907		57.3812	48.1843			66.909	59.7561						56.3207		65.6887		104.933	94.6815	72.9191	91.4137	85.6263	90.7604	97.4563	81.1804	81.2995	60.4724	52.7828	63.3326	0	56.3207	65.6887	90.8445	89.2668	86.6454	8	17	62.8171	0.44159
Myeloid-associated differentiation marker OS=Mus musculus GN=Myadm PE=2 SV=2	8.23	36026	505.115	O35682	3	13.13	0.0017	MYADM_MOUSE		49.2037	60.1961	54.9421	64.7796	87.3188	59.557	91.3591	74.7027	67.6058	59.5698	48.7867	50.5404	87.1669	49.6624	55.2396	55.0619	71.1255	51.9634	66.215	50.2578	52.1191	55.7329	70.883	59.784	83.3337	59.5304	52.5458	54.7806	70.5518	77.8892	52.9656	64.023	59.3836	56.1973	62.1333	65.1366	9	27	62.5623	0.127742
Tubulin alpha-8 chain OS=Mus musculus GN=Tuba8 PE=1 SV=1	4.8	50735.9	22832.2	Q9JJZ2	14	40.98	0	TBA8_MOUSE					207.709	177.655	240.405	52.2989	52.8306	61.3436	205.506	163.39	188.904				94.2306	113.779	129.032										0	208.59	55.491	185.933	0	112.347	0	0	0	4	12	62.4845	1.37022
60S ribosomal protein L7a OS=Mus musculus GN=Rpl7a PE=2 SV=2	11.01	30147.7	440.325	P12970	2	5.26	0.0028	RL7A_MOUSE		71.6081	40.3277	81.9811	42.1723	41.8429	78.3546	74.6431	41.8192	71.7072	61.703	52.1326	68.7449	69.8033	65.4456	83.5536	71.6851	76.4939	59.1422	86.2154	51.8804	48.3152	61.3333	55.488	54.9738	65.5957	49.5322	42.5124	64.639	54.1233	62.7231	60.8602	72.9341	69.1071	62.137	57.265	52.5467	9	27	61.8151	0.107367
Endophilin-A1 OS=Mus musculus GN=Sh3gl2 PE=1 SV=2	5.1	40126.5	454.299	Q62420	5	21.31	0.0028	SH3G2_MOUSE		78.1022	70.2339	63.8489	77.0439	81.9847	51.9074		76.3035	63.9399	32.498	42.0579	58.0696	110.631	35.0623	47.4958		42.4105	41.5182	90.2252	28.3253	18.8206	79.1602	79.4007	67.4356	77.2372	74.0727	64.7097	70.7283	70.312	70.1217	44.2085	64.3964	41.9644	45.7904	75.3322	72.0065	9	25	61.6511	0.220208
Nucleoside diphosphate kinase A OS=Mus musculus GN=Nme1 PE=1 SV=1	7.26	17321.9	4338.56	P15532	8	55.92	0	NDKA_MOUSE		63.7318	66.1057	57.7085	84.247	81.8469	71.0823	34.4662	80.2059	68.6989	37.5892	36.095	38.5056	46.536	51.5267	53.5142	46.7659	53.5989	55.1014	74.2174	66.973	82.3571	66.0086	65.3886	76.0014	65.7911	66.61	64.2644	62.5153	79.0587	61.1237	37.3966	50.5256	51.8221	74.5158	69.1329	65.5552	9	27	61.294	0.211801
Dehydrogenase/reductase SDR family member 1 OS=Mus musculus GN=Dhrs1 PE=2 SV=1	8.36	34518.6	1222.37	Q99L04	12	51.76	0	DHRS1_MOUSE		50.9913	72.8908	61.2533	50.3572	76.6796	74.5579	73.2868	78.2559	65.8099	41.0322	43.6075	58.1168	53.2474	51.6232	58.4854	54.1593	69.7084	75.9418	60.1529	64.1608	62.7415	70.8257	66.907	63.0286	49.2086	50.8716	50.1125	61.7118	67.1982	72.4509	47.5855	54.452	66.6031	62.3517	66.9205	50.0643	9	27	61.0376	0.139586
Cysteine-rich protein 2 OS=Mus musculus GN=Crip2 PE=1 SV=1	8.62	23525.4	743.616	Q9DCT8	2	28.85	0.0017	CRIP2_MOUSE		61.7995	64.2182	68.6496	49.1728	57.8064	57.45		63.2056	64.0584	33.4288		57.8244	32.1674	30.275	39.9912		39.7104	41.1967	99.7392	87.5551	92.1677	97.4784	64.2068	76.5442	72.0694	73.3478	70.0956	64.8891	54.8097	63.632	45.6266	34.1445	40.4535	93.154	79.4098	71.8376	9	24	60.8841	0.314341
Keratin, type I cytoskeletal 13 OS=Mus musculus GN=Krt13 PE=1 SV=2	4.6	48096.3	3120.49	P08730	14	35.7	0	K1C13_MOUSE		61.674	51.5988	53.318	67.0269	69.6611	65.3686	21.8113	63.7971	66.9315	34.8559	36.3286	43.6106	35.8652	40.5642	50.4563	36.3391	46.1505	38.0119	66.5236	69.5069	65.9243	93.7732	91.5771	89.8944	98.9757	96.2393	87.7488	55.5303	67.3522	50.8466	38.265	42.2952	40.1672	67.3182	91.7482	94.3213	9	27	60.8716	0.347019
Cytochrome b5 OS=Mus musculus GN=Cyb5a PE=1 SV=2	4.76	15241	3006.22	P56395	6	50	0	CYB5_MOUSE		44.6731	53.3574	43.9281	55.3231	58.516	50.2783	40.0435	69.0432	69.7112	41.7863	45.3473	41.0902	51.8922	54.6438	54.9642	59.1286	61.0367	60.7425	94.9768	93.5683	89.963	72.0257	70.3472	69.3677	67.3548	65.0054	64.6312	47.3196	54.7058	59.5993	42.7413	53.8334	60.3026	92.836	70.5802	65.6638	9	27	60.8424	0.24245
Complement component 1 Q subcomponent-binding protein, mitochondrial OS=Mus musculus GN=C1qbp PE=1 SV=1	4.63	31355.1	504.883	O35658	3	15.11	0.0017	C1QBP_MOUSE		66.3937	61.0829	72.0869	85.7216	82.5876	68.4674	67.4469	90.3921	64.3573	48.6135	46.7856	38.4186	35.7414	38.4822	45.4243	50.5106	39.0889	39.2661	73.6177	95.8888	80.0106	48.3268	56.4208	58.4081	52.0165	59.5217	61.9848	66.5212	78.9255	74.0654	44.6059	39.8826	42.9552	83.1724	54.3852	57.841	9	27	60.2616	0.269069
Acylglycerol kinase, mitochondrial OS=Mus musculus GN=Agk PE=1 SV=1	8.44	47432.3	405.873	Q9ESW4	3	13.06	0.0028	AGK_MOUSE		68.9481	60.0633	50.9722	66.7546	63.2816	88.4181		74.6652	79.2457	36.1876		37.1408	36.9373	41.6759	55.4167	43.4209	40.3992		79.796	67.9617	55.3829	85.2524	65.651	64.7112	75.1717	63.308	56.7505	59.9946	72.8181	76.9555	36.6642	44.6766	41.91	67.7135	71.8715	65.0767	9	24	59.7423	0.249961
Electron transfer flavoprotein subunit alpha, mitochondrial OS=Mus musculus GN=Etfa PE=1 SV=2	8.49	35351.6	641.394	Q99LC5	7	33.03	0.0017	ETFA_MOUSE		69.754	64.5821	71.6983	61.6193	61.8237	60.2508	65.5789	71.1535	60.3644	47.642	44.8303	40.4237	46.2971	43.4703	48.9465	45.8618	58.2174	50.6468	57.0052	66.7588	63.4826	74.0461	58.1727	58.6649	71.5108	61.9029	68.7105	68.6781	61.2313	65.6989	44.2987	46.2379	51.5754	62.4155	63.6279	67.3747	9	27	59.0154	0.156322
Glycogen phosphorylase, muscle form OS=Mus musculus GN=Pygm PE=1 SV=3	6.67	97742.7	353.722	Q9WUB3	6	10.69	0.0028	PYGM_MOUSE		49.5856	42.9521	38.9855	63.7175	57.4347	59.7181	43.2192	47.0619	44.2194										107.351	104.773	111.826	132.357	137.084	138.949	129.537	136.305	141.756	43.8411	60.2901	44.8335	0	0	0	107.983	136.13	135.866	6	18	58.7716	0.953667
NADH-cytochrome b5 reductase 1 OS=Mus musculus GN=Cyb5r1 PE=2 SV=1	9.13	34306	399.691	Q9DB73	4	19.67	0.0028	NB5R1_MOUSE		52.12	59.8397	110.746	59.9962	66.1148	67.5222	74.605	71.7593	65.8044	70.6128	70.0983	66.4093	49.5291	49.5124	59.2874	47.3213	58.2964	52.8431	64.3016	29.3644	53.7595	84.8506	33.3349	55.6855	32.909	36.8112	32.4321	74.2351	64.5444	70.7229	69.0401	52.7763	52.8203	49.1419	57.957	34.0508	9	27	58.3654	0.217998
Apolipoprotein A-I OS=Mus musculus GN=Apoa1 PE=1 SV=2	5.39	30615.6	409.07	Q00623	2	8.71	0.0028	APOA1_MOUSE		54.8516	51.7153	53.7662	88.2586	50.4564	36.8721		55.3	34.3751	40.5428	42.4814	38.4792	48.6398	45.8986	51.0766	40.0182	43.989	52.3824	80.5034	105.506	75.3567	60.2308	55.5402	97.9616	72.0879	78.7934	72.6635	53.4443	58.529	44.8376	40.5011	48.5383	45.4632	87.1221	71.2442	74.5149	9	26	58.2439	0.274365
CD59A glycoprotein OS=Mus musculus GN=Cd59a PE=2 SV=1	7.34	14332.4	1877.47	O55186	2	21.14	0	CD59A_MOUSE		65.1122	62.2585	47.8961	66.3605	62.5818	52.0229	31.4835	66.9647	64.3172	34.3044	36.5451	44.7191	40.3707	42.9141	48.2655	43.5362	50.5461	46.8052	86.6037	87.826	75.6367	69.1558	59.9725	59.3316	78.2621	73.3402	69.2028	58.4222	60.3217	54.2551	38.5228	43.8501	46.9625	83.3555	62.82	73.6017	9	27	58.0124	0.246093
Monoacylglycerol lipase ABHD12 OS=Mus musculus GN=Abhd12 PE=1 SV=2	8.84	45669	605.202	Q99LR1	6	19.35	0.0017	ABD12_MOUSE		44.4875	47.4557	51.7843	44.1829	35.5166	61.961	74.0151	58.2136	59.8874	79.3053		56.7295	54.5754	33.7506	57.4667	45.3518	49.721	42.0375	63.9717	68.4221	63.8473	66.7258	71.3943	63.6971	67.7439	67.5804	63.9201	47.9092	47.2201	64.0387	68.0174	48.5975	45.7034	65.4137	67.2724	66.4148	9	26	57.843	0.173527
Keratin, type I cytoskeletal 42 OS=Mus musculus GN=Krt42 PE=1 SV=1	4.9	50475.3	2278.65	Q6IFX2	12	49.12	0	K1C42_MOUSE					187.775	174.791	193.842	55.7375	46.0086	42.6741				34.5399	16.2621	42.1843	52.9489	55.6946	37.3966	150.633	158.655	147.016	44.2043	51.9197	54.4329				0	185.469	48.1401	0	30.9954	48.68	152.101	50.1856	0	6	18	57.2857	1.17369
Aldose reductase OS=Mus musculus GN=Akr1b1 PE=1 SV=3	6.79	36074.5	418.771	P45376	2	7.28	0.0028	ALDR_MOUSE		41.9372	51.172	58.5283	59.2879	57.2567	58.9569		57.6237	65.7038	35.7589	56.2669	46.5891	45.114	42.0712	47.4313	56.8901	58.3469	40.6975	70.8104	72.3229	81.9985	66.8832	66.1995	56.0575	55.7325	59.4206	56.0607	50.5458	58.5005	61.6638	46.205	44.8722	51.9781	75.0439	63.0468	57.0713	9	26	56.5475	0.167161
Aldehyde dehydrogenase family 3 member B1 OS=Mus musculus GN=Aldh3b1 PE=2 SV=1	7.39	52976.6	473.974	Q80VQ0	2	5.34	0.0028	AL3B1_MOUSE		48.2641	53.0294	76.5418	39.2846	37.3052		68.161	64.1142	58.5446	47.5608		86.9324	48.7745	48.2272	53.5137	61.2112	65.0163	49.1208	47.8901	49.7758	57.579	58.7033	73.2245	58.7595	58.3074	53.031	52.0517	59.2785	38.2949	63.6066	67.2466	50.1718	58.4494	51.7483	63.5625	54.4634	9	25	56.3135	0.156992
Syntaxin-1B OS=Mus musculus GN=Stx1b PE=1 SV=1	5.09	33472.9	481.988	P61264	5	25	0.0028	STX1B_MOUSE		56.7197	39.8151	41.3501	59.0756	55.2224	52.4447	53.8272	76.8553	76.5247	49.4384	40.9885	49.9422	47.3335	40.563	41.9621	43.6186	52.9895	40.3251	59.2631	57.3026	46.9565	60.8855	55.6001	54.7462	107.653	92.3069	65.1398	45.9616	55.5809	69.069	46.7897	43.2862	45.6444	54.5074	57.0772	88.3666	9	27	56.2537	0.25729
40S ribosomal protein SA OS=Mus musculus GN=Rpsa PE=1 SV=4	4.6	32952.2	444.932	P14206	3	13.9	0.0028	RSSA_MOUSE		50.6524	42.2467	36.2294	71.274	56.1077	41.7887	53.732	58.9885	59.4269	49.6134	51.9687	43.8747	46.3874		49.762	50.7755	65.8585	46.9331	54.0198	59.8691	53.6234	77.6377	68.404	74.7539	61.4404	77.4062	61.5081	43.0429	56.3901	57.3825	48.4856	48.0747	54.5223	55.8375	73.5986	66.7849	9	26	56.0132	0.169069
T-complex protein 1 subunit beta OS=Mus musculus GN=Cct2 PE=1 SV=4	5.95	57819.5	287.191	P80314	4	10.65	0.0038	TCPB_MOUSE		60.7816	41.0792	74.2597	54.585	56.4537	78.7502		74.752	66.1883	41.4472		39.4996	38.4756	39.3942	46.8064		61.0602	53.5593	46.8831	46.0153	47.6732	53.2542	53.3295	63.6628	66.2984	70.0008	65.7892	58.7068	63.263	70.4701	40.4734	41.5587	57.3098	46.8572	56.7488	67.3628	9	24	55.8612	0.193417
Cytochrome b5 type B OS=Mus musculus GN=Cyb5b PE=1 SV=1	4.6	16375.1	3343.78	Q9CQX2	5	54.79	0	CYB5B_MOUSE		48.5944	52.6242	46.914	67.8854	62.3262	55.5201	38.6708	81.4381	68.726	34.8338	35.1375	39.6478	47.9937	52.1229	50.453	43.7896	41.6365	48.5692	79.4628	67.4511	66.8103	71.0329	59.8178	63.6986	65.2813	58.9271	49.4499	49.3776	61.9106	62.9449	36.5397	50.1898	44.6651	71.2414	64.8498	57.8861	9	27	55.5117	0.19938
ATP synthase protein 8 OS=Mus musculus GN=Mtatp8 PE=1 SV=1	10.35	7766.3	4974.52	P03930	3	43.28	0	ATP8_MOUSE		56.8559	55.547	57.6203	61.5569	52.4913	60.6578	111.824	75.6863	73.0181	63.6963	33.8907	44.5472	63.6885	36.6842	63.7539	50.0853	46.0934	62.9996	38.097	38.6438	37.8763	56.6608	53.1972	54.3971	47.8472	44.225	46.3415	56.6744	58.2353	86.8427	47.3781	54.7089	53.0594	38.2057	54.7517	46.1379	9	27	55.1104	0.244265
Keratin, type I cuticular Ha1 OS=Mus musculus GN=Krt31 PE=2 SV=2	4.67	48942.3	892.957	Q61765	9	29.09	0	K1H1_MOUSE		44.6631	60.9296	47.3685	27.5549	50.893	42.3274	52.0062	79.8936	50.709	35.5324	39.9765	42.3217	106.591	126.717	122.591	43.3725	45.7042	45.6303	50.072	46.8666	47.4528	50.9005	37.806	37.7386	54.1129	49.2926	46.8236	50.9871	40.2584	60.8696	39.2768	118.633	44.9023	48.1305	42.1484	50.0764	9	27	55.0314	0.449848
Enoyl-CoA delta isomerase 1, mitochondrial OS=Mus musculus GN=Eci1 PE=2 SV=2	9.26	32535.7	1308.73	P42125	3	22.84	0	ECI1_MOUSE		70.1176	71.3476		69.7917	72.4456			36.9905	63.9556	44.0105	39.3414	61.7921	24.913	43.4538	43.7129	30.4082	45.0327	39.1449	58.65	62.933	51.7393	57.5757	81.3456	57.846	47.8356	43.7755	74.0652	70.7326	71.1186	50.473	48.3813	37.3599	38.1953	57.7741	65.5891	55.2254	9	24	54.9833	0.230509
Serine/threonine-protein phosphatase PP1-beta catalytic subunit OS=Mus musculus GN=Ppp1cb PE=1 SV=3	5.77	37985.3	1900.17	P62141	8	37.92	0	PP1B_MOUSE		37.5229	42.6585	36.847	280.446	69.3497	73.4796	14.6975	42.0633	36.9373	17.2923	28.2476	38.4827	31.6197	18.4117	36.802	29.6306	30.094	27.1059	77.4285	67.4448	71.2252	55.6747	44.7325	57.7497	60.1128	73.647	64.9301	39.0095	141.092	31.2327	28.0075	28.9445	28.9435	72.0328	52.719	66.2299	9	27	54.2457	0.675294
Ras-related protein Rab-2A OS=Mus musculus GN=Rab2a PE=1 SV=1	6.08	23718.6	1913.75	P53994	10	57.08	0	RAB2A_MOUSE		49.6028	50.7006	51.3464	49.9333	60.7368	48.2492	36.8033	52.5413	51.5151	48.8343	33.5164	48.0905	43.5065	34.5629	44.4631	42.4943	63.9635	56.7647	69.1584	69.154	64.0419	68.8806	65.7304	67.1787	61.8066	63.0943	66.6243	50.5499	52.9731	46.9532	43.4804	40.8442	54.4075	67.4514	67.2632	63.8417	9	27	54.1961	0.184502
Lipid phosphate phosphohydrolase 3 OS=Mus musculus GN=Ppap2b PE=1 SV=1	9.21	35843.5	330.798	Q99JY8	2	9.94	0.0038	LPP3_MOUSE		57.4732	50.5284	53.1681	45.0542	51.404	43.1291	55.2965	56.6191	68.7948	49.2879		51.3562	53.367		46.0109	61.8666	63.2904	53.8193	55.3869	52.4844	48.7377	68.333	59.2482	51.3114	57.7568	55.6103	53.5413	53.7232	46.5291	60.2368	50.3221	49.689	59.6588	52.203	59.6309	55.6361	9	25	54.181	0.0914118
Ras-related protein Rap-2a OS=Mus musculus GN=Rap2a PE=1 SV=2	4.53	20870.6	3362.14	Q80ZJ1	9	58.47	0	RAP2A_MOUSE		64.7749	62.0484	65.4532	56.3597	55.7274	57.8431	57.4959	54.7384	58.3655	49.7921	51.0926	46.9935	49.7729	57.3143	46.4098	65.4016	60.8718	61.1099	50.4761	45.3745	48.2004	52.0887	50.534	50.47	48.4567	45.3204	45.6075	64.0922	56.6434	56.8666	49.2927	51.1657	62.4611	48.017	51.0309	46.4615	9	27	54.0035	0.117165
Ras-related protein Rab-8A OS=Mus musculus GN=Rab8a PE=1 SV=2	9.43	23839.3	2176.6	P55258	8	61.84	0	RAB8A_MOUSE		38.5108	37.5829	83.7319	71.8479	27.5097	32.8546	29.2791	30.6966	26.1862	94.2048	63.6503	99.8022	81.3572	95.4389	33.8521	80.2099	40.2562	87.7747	35.4662	39.023	38.393	37.0332	39.2321	38.9039	45.8259	45.0032	46.9419	53.2752	44.0708	28.7206	85.8858	70.2161	69.4136	37.6274	38.3898	45.9236	9	27	52.6136	0.356535
60S ribosomal protein L18 OS=Mus musculus GN=Rpl18 PE=2 SV=3	12.19	21701.6	574.449	P35980	5	29.79	0.0017	RL18_MOUSE		61.5393	59.4715	43.2525	70.1924	55.7134	57.9257	56.1513	52.6126	48.424	53.153	37.0832	49.2745	47.9065	48.8023	47.8581	42.4579	49.1041	43.1545	38.6956	54.5467	59.7744	58.2088	53.0989	55.7824	58.1354	58.5722	55.0608	54.7544	61.2772	52.396	46.5036	48.189	44.9055	51.0056	55.6967	57.2561	9	27	52.4427	0.102108
Actin-related protein 2/3 complex subunit 4 OS=Mus musculus GN=Arpc4 PE=1 SV=3	8.78	19781.1	1167.33	P59999	6	47.02	0	ARPC4_MOUSE		46.8492	40.4409	41.2167	54.6126	54.9827	55.4596	47.3594	51.9609	56.316	50.4362	46.8112	48.7331	42.9414	45.8426	49.5755	45.5029	46.2093	38.625	69.3173	69.2999	71.7915	57.0488	57.508	59.7015	54.5223	52.9845	56.2424	42.8356	55.0183	51.8788	48.6602	46.1198	43.4457	70.1362	58.0861	54.5831	9	27	52.3071	0.163316
Glutathione S-transferase Mu 2 OS=Mus musculus GN=Gstm2 PE=1 SV=2	7.44	25887.9	3956.09	P15626	9	65.6	0	GSTM2_MOUSE		59.4758	51.8292	56.0232	45.973	48.9155	38.6472	46.6552	45.8385	46.7413	57.8599	57.9424	61.237	54.0589	57.2821	58.1995	50.4872	57.755	52.9735	54.3851	58.4868	52.1218	53.53	59.4453	50.1364	41.2437	43.4988	46.1904	55.776	44.5119	46.4117	59.0131	56.5135	53.7386	54.9979	54.3706	43.6443	9	27	52.1086	0.109079
Peroxiredoxin-2 OS=Mus musculus GN=Prdx2 PE=1 SV=3	5.04	21949.8	1317.07	Q61171	8	61.11	0	PRDX2_MOUSE		59.8756	52.8528	62.0556	60.9111	59.8486	67.7159	39.7429	63.721	63.8448	36.6884	34.0114	48.7291	41.2432	35.9843	51.0047	34.6152	47.702	37.1596	58.969	60.1449	57.5587	53.3764	65.2282	53.5787	47.5241	57.4611	55.246	58.2613	62.8252	55.7696	39.8096	42.7441	39.8256	58.8909	57.3945	53.4104	9	27	52.1035	0.170529
Tubulin beta-1 chain OS=Mus musculus GN=Tubb1 PE=1 SV=1	4.78	51125.4	3277.9	A2AQ07	12	26.61	0	TBB1_MOUSE		60.2514	59.4357	47.0243	52.9708	52.6457	43.5015	53.885	68.4577	74.4113	37.2412	45.9176	41.1192	51.0187	52.5524	54.2461	52.7865	60.7263	54.5716	42.5256	42.32	47.2153	49.5511	55.5587	49.8343	44.558	51.0249	47.0704	55.5705	49.706	65.5847	41.426	52.6058	56.0281	44.0203	51.648	47.5511	9	27	51.5712	0.139305
Epoxide hydrolase 1 OS=Mus musculus GN=Ephx1 PE=1 SV=2	8.54	52747.7	534.044	Q9D379	6	18.68	0.0017	HYEP_MOUSE		36.1869	36.4703		64.9671	38.5963	47.6482	57.6728	53.6007	48.4379				36.9323	42.4201	35.0322		42.6399		76.7323	86.2371	73.5068	85.1573	71.549	82.8212	84.2418	83.7642	81.4773	36.3286	50.4039	53.2371	0	38.1282	42.6399	78.8254	79.8425	83.1611	8	21	51.3963	0.51918
Sterol-4-alpha-carboxylate 3-dehydrogenase, decarboxylating OS=Mus musculus GN=Nsdhl PE=2 SV=1	7.78	40971.1	866.749	Q9R1J0	7	33.15	0	NSDHL_MOUSE		37.8013	30.4243	50.99	32.1658	36.5902	50.1164	68.0661	49.756	47.9858	34.5411		43.2571	32.8394	34.862	31.8516	55.3636	50.3716	56.5513	69.1144	68.1999	64.1389	68.2539	67.1037	64.7506	62.802	62.5316	62.4076	39.7385	39.6241	55.2693	38.8991	33.1843	54.0955	67.1511	66.7027	62.5804	9	26	50.805	0.259364
Mitochondrial glutamate carrier 1 OS=Mus musculus GN=Slc25a22 PE=1 SV=1	9.31	35126.7	541.142	Q9D6M3	4	27.55	0.0017	GHC1_MOUSE		56.3716	49.3643	49.2936	64.7541	62.841	37.3683	86.7216	76.8743	45.4135	39.0791	47.647	52.0731		30.5542	42.3331		50.7231	42.5934	44.7851	45.2397	40.3125	56.2466	49.7795	51.4887	55.5591	53.4865	46.851	51.6765	54.9878	69.6698	46.2664	36.4437	46.6583	43.4457	52.5049	51.9655	9	25	50.4021	0.182261
NAD-dependent protein deacetylase sirtuin-2 OS=Mus musculus GN=Sirt2 PE=1 SV=2	5.06	43883.6	635.166	Q8VDQ8	6	25.71	0.0017	SIR2_MOUSE		50.6389	49.5378	57.2065	47.5898	43.3514	51.9472	54.2846	44.0935	45.333	34.6807	46.6987	40.9841	44.365	38.8285	42.1277		52.4994	48.2759	44.3554	43.9927	55.1926	58.1808	47.5604	65.1106	69.5891	60.148	67.4075	52.4611	47.6295	47.9037	40.7879	41.7737	50.3877	47.8469	56.9506	65.7149	9	26	50.1618	0.152546
NADH dehydrogenase [ubiquinone] iron-sulfur protein 8, mitochondrial OS=Mus musculus GN=Ndufs8 PE=1 SV=1	5.83	24494.6	996.793	Q8K3J1	2	12.74	0	NDUS8_MOUSE		51.2957	48.6958	76.2319	55.9038	99.3312	87.3783	19.3398	51.3689	57.9599	44.3081	41.4526	35.0423	55.6403	52.7637	56.8568	44.9336	50.3584	50.6479	30.0863	39.1012	45.5027	49.4722	34.2952	44.2886	43.1628	41.365	45.9026	58.7411	80.8711	42.8895	40.2677	55.087	48.6466	38.2301	42.6853	43.4768	9	27	50.0995	0.267509
ATP-dependent (S)-NAD(P)H-hydrate dehydratase OS=Mus musculus GN=Carkd PE=1 SV=1	7.64	37116.4	593.153	Q9CZ42	6	35.28	0.0017	NNRD_MOUSE		47.6136	49.8198	59.8958	67.5456	54.5385	53.1241	39.8191	54.7608	42.1789	30.1161		39.6614	33.2137	33.5028	36.7137	41.1306	30.5025	41.3313	66.7809	58.7995	65.082	77.2819	71.2075	74.2321	50.9709	53.2807	43.651	52.4431	58.4027	45.5863	34.8888	34.4767	37.6548	63.5541	74.2405	49.3008	9	26	50.0609	0.272574
Dihydropteridine reductase OS=Mus musculus GN=Qdpr PE=1 SV=2	7.88	25798.4	1150.68	Q8BVI4	9	55.6	0	DHPR_MOUSE		51.4134	53.9852	45.2825	75.3559	71.4262	69.5359	27.9757	58.0627	53.1488			21.3525	34.1332	15.4753	36.1869	63.277	32.0362	29.817	71.0595	67.4223	63.3243	66.9526	65.4739	65.6995	60.2896	51.6219	53.6034	50.227	72.106	46.3957	21.3525	28.5984	41.71	67.2687	66.042	55.1716	9	25	49.8747	0.349538
Neuronal-specific septin-3 OS=Mus musculus GN=Sept3 PE=1 SV=2	6.36	40266.1	647.045	Q9Z1S5	2	5.43	0.0017	SEPT3_MOUSE		50.4128	57.0918	61.2965	60.712	43.2006	68.0321	48.3731	54.9666	48.504	42.7239	41.0219	42.8839	43.1373	37.2325	44.4553	47.4052	43.4264	41.2768	48.0529	44.5442	47.9456	64.2263	60.1137	63.0468	42.6105	52.2407	44.5084	56.267	57.3149	50.6146	42.2099	41.6084	44.0361	46.8476	62.4623	46.4532	9	27	49.7571	0.148561
Microtubule-associated proteins 1A/1B light chain 3A OS=Mus musculus GN=Map1lc3a PE=2 SV=1	9.16	14329.5	2760.02	Q91VR7	3	23.14	0	MLP3A_MOUSE		49.1393	46.5707	55.6508	66.2104	48.892	72.2241	25.2251	80.8865	68.0654	45.5742	38.8198	41.5825	42.5188	43.8572	41.6988	19.665	42.8516	41.86	52.0191	59.4892	58.6625	51.3676	54.2498	51.8802	41.5421	49.5693	49.1973	50.4536	62.4422	58.059	41.9922	42.6916	34.7922	56.7236	52.4992	46.7696	9	27	49.6026	0.178797
3-hydroxyisobutyrate dehydrogenase, mitochondrial OS=Mus musculus GN=Hibadh PE=2 SV=1	8.15	35839.2	379.991	Q99L13	2	8.06	0.0028	3HIDH_MOUSE		51.1146	42.0005	34.48	69.0562	58.7296	60.9299	44.1303	52.8765	43.7129			40.487		35.7831	36.7094	39.7952	37.1766	39.9734	54.9183	43.7713	53.855	70.4251	72.9441	72.8311	65.7033	53.4228	46.2908	42.5317	62.9052	46.9066	40.487	36.2462	38.9818	50.8482	72.0667	55.139	9	24	49.568	0.241391
CKLF-like MARVEL transmembrane domain-containing protein 6 OS=Mus musculus GN=Cmtm6 PE=2 SV=1	5.88	20223.5	1062	Q9CZ69	2	11.48	0	CKLF6_MOUSE		61.418	52.07	54.7892	51.1848	56.7102	52.2805	29.8853	54.9948	56.3767	55.1694	46.6704	46.4468	40.9126	59.8361	39.743	46.3325	41.8916	37.1701	42.8207	39.6795	48.8054	50.0367	61.3862	55.8951	56.4879	46.8639	51.4449	56.0924	53.3918	47.0856	49.4288	46.8305	41.7981	43.7685	55.7727	51.5989	9	27	49.5297	0.10282
Up-regulated during skeletal muscle growth protein 5 OS=Mus musculus GN=Usmg5 PE=1 SV=1	10.16	6438.56	15494.2	Q78IK2	2	43.1	0	USMG5_MOUSE		69.5472	45.0941	63.8423	73.661	70.487	70.4454	57.6261	58.5722	52.9763	35.5946	35.6185	21.4028	33.8959	40.2807	21.432	38.5698	19.9916	32.7812	45.6928	60.2202	50.9367	51.6879	47.5507	52.6669	67.6156	63.8057	54.2187	59.4946	71.5311	56.3915	30.872	31.8695	30.4475	52.2832	50.6352	61.88	9	27	49.4894	0.30443
Extracellular superoxide dismutase [Cu-Zn] OS=Mus musculus GN=Sod3 PE=1 SV=1	6.39	27734.1	835.214	O09164	3	11.16	0	SODE_MOUSE		43.3932	43.5686	42.421	48.2945	43.96	61.1241	67.881	47.5042	41.5956	48.2684	50.476	53.6633	56.6064	53.7079	49.854		48.7418	51.7673	39.6545	57.6502	42.1074	51.318	46.4735	49.7503	41.057	44.8131	54.2358	43.1276	51.1262	52.3269	50.8026	53.3894	50.2545	46.4707	49.1806	46.702	9	26	49.2645	0.0662609
Glutathione S-transferase Mu 6 OS=Mus musculus GN=Gstm6 PE=2 SV=3	6.12	25776.5	3689.95	O35660	3	15.6	0	GSTM6_MOUSE		56.5105	59.7507	70.1796	39.4323	56.3651	40.6078	24.811	37.8945	31.9169	58.0057	41.2808	62.9819	62.7133	52.0534	52.6663	36.7628	49.7495	54.6437	23.4541	29.8509	31.1678	52.6322	67.8332	52.7002	49.3187	60.0169	61.8429	62.1469	45.4684	31.5408	54.0895	55.811	47.052	28.1576	57.7218	57.0595	9	27	48.7831	0.244835
Keratin, type II cytoskeletal 1b OS=Mus musculus GN=Krt77 PE=1 SV=1	8.29	61415.9	4178.86	Q6IFZ6	9	31.82	0	K2C1B_MOUSE		34.6602	61.585	42.9174	57.2023	61.5839	53.6696	60.0528	63.8326	64.7528	36.9869	32.8926	49.497	24.1658	25.4039	45.9377	42.4734	49.909	49.6643	52.186	44.7951	41.4163	53.1258	68.0836	58.9231	48.9199	44.8327	44.1073	46.3875	57.4853	62.8794	39.7922	31.8358	47.3489	46.1325	60.0442	45.9533	9	27	48.651	0.204511
Microtubule-associated proteins 1A/1B light chain 3B OS=Mus musculus GN=Map1lc3b PE=1 SV=3	9.12	14616.9	2568.35	Q9CQV6	3	22.4	0	MLP3B_MOUSE		42.0007	36.4866	38.4306	47.8904	36.2639	44.0996	22.3384	85.9414	56.2728	47.9665	53.1437	47.5683	42.7243	52.1595	41.7646	30.0439	37.9317	34.8886	51.4238	66.2428	68.2586	54.7132	57.4255	56.5378	52.7486	50.9094	52.481	38.9726	42.7513	54.8509	49.5595	45.5495	34.288	61.9751	56.2255	52.0463	9	27	48.4688	0.183059
Coiled-coil-helix-coiled-coil-helix domain-containing protein 3, mitochondrial OS=Mus musculus GN=Chchd3 PE=1 SV=1	8.53	26562.7	477.498	Q9CRB9	4	18.06	0.0028	CHCH3_MOUSE		49.7675	51.7507	55.0856	60.8403	60.959	52.3845	68.754	73.1946	52.1094	32.2063	35.3569	29.4927	29.0852	31.4755	30.8541	38.6311	39.0915	34.9343	56.5541	56.8021	70.4668	44.8694	60.1864	32.7312	60.1774	49.4536	41.556	52.2013	58.0613	64.686	32.352	30.4716	37.5523	61.2744	45.929	50.3957	9	27	48.1026	0.25931
14-3-3 protein sigma OS=Mus musculus GN=Sfn PE=1 SV=2	4.53	27820.1	3218.33	O70456	6	21.37	0	1433S_MOUSE		30.6271	35.388	29.2395	27.5572	30.1419	29.9391	66.5417	74.5731	70.6406	39.4979	39.3154	40.0216	38.1267	43.6729	36.0329	36.5394	42.1888	43.2314	60.818	54.4683	64.894	61.1396	48.4146	62.8886	70.7778	58.5849	58.7762	31.7515	29.2127	70.5852	39.6116	39.2775	40.6532	60.0601	57.4809	62.713	9	27	47.9273	0.311164
Prenylcysteine oxidase OS=Mus musculus GN=Pcyox1 PE=1 SV=1	6.46	56722.9	522.214	Q9CQF9	5	18.42	0.0017	PCYOX_MOUSE		42.7317	36.475		44.7294	46.8743			53.5347					40.8236	58.7825	60.6066	32.0108	60.693		83.238	66.8844	58.4839	66.852	52.4006	71.5901	60.6847	52.3019	63.4447	39.6033	45.8018	53.5347	0	53.4042	46.3519	69.5354	63.6143	58.8104	8	19	47.8507	0.422264
Transgelin OS=Mus musculus GN=Tagln PE=1 SV=3	9.22	22632.9	1084.47	P37804	7	38.31	0	TAGL_MOUSE		44.7066	40.6819	37.1853	50.7256	47.0648	41.7233	27.8528	41.4555	32.4828	33.069	33.0763	32.356	27.9211	30.1565	33.0935	24.0357	27.8127	24.5425	46.5842	53.1952	54.938	64.5174	66.6159	72.5101	90.7338	97.5739	94.3908	40.8579	46.5046	33.9304	32.8337	30.3904	25.4636	51.5725	67.8811	94.2328	9	27	47.0741	0.46523
Tubulin alpha chain-like 3 OS=Mus musculus GN=Tubal3 PE=2 SV=2	5.24	50729.6	2619.27	Q3UX10	8	24.66	0	TBAL3_MOUSE		57.2083	60.7612	46.662	65.1303	69.427	29.7328	30.7657	53.8345	46.4316	7.60103	9.31855	22.182	22.7352	23.0867	39.4063	27.1907	30.8441	49.6052	75.3977	49.6167	44.3385	89.2203	69.5353	79.449	60.4302	39.4217	59.0866	54.8772	54.7634	43.6773	13.0339	28.4094	35.88	56.451	79.4015	52.9795	9	27	46.6081	0.410599
NADH dehydrogenase [ubiquinone] 1 beta subcomplex subunit 10 OS=Mus musculus GN=Ndufb10 PE=1 SV=3	8.08	21309	2410.41	Q9DCS9	6	47.73	0	NDUBA_MOUSE		50.5835	51.3281	48.8506	60.2571	58.422	53.0715	64.5948	55.9128	64.2863	35.8927	30.0134	48.5006	42.9652	35.7096	47.2841	33.1008	45.5513	43.2827	44.1339	36.8392	38.8612	47.6852	34.5127	40.5589	47.4821	43.8957	53.5527	50.2541	57.2502	61.5979	38.1356	41.9863	40.6449	39.9448	40.919	48.3102	9	27	46.5603	0.179628
ADP-ribosylation factor 1 OS=Mus musculus GN=Arf1 PE=1 SV=2	6.37	20753.8	1592.15	P84078	5	37.57	0	ARF1_MOUSE		27.6031	44.0953	51.1603	32.587	28.8138	55.408	38.5647	42.7445	59.5302	47.543	33.3586	64.8798	41.3774	40.9064	49.6381	45.3796	50.1422	38.1449	65.2805	52.683	71.6908	23.7747	39.4203	35.2022	52.8716	54.8927	54.5874	40.9529	38.9363	46.9464	48.5938	43.974	44.5556	63.2181	32.7991	54.1172	9	27	46.0104	0.192228
40S ribosomal protein S3 OS=Mus musculus GN=Rps3 PE=1 SV=1	10.04	26845.4	332.485	P62908	3	14.4	0.0038	RS3_MOUSE		49.3411	56.457	54.0673	49.5908	55.6608	53.4208	42.1697	59.2773	50.3719	37.1692	38.524	34.5707	40.4244	42.351	34.2707	38.2958	37.344	40.4653	35.5634	43.635	37.7216	52.3057	51.1432	42.0693	53.2247	47.9141	55.4503	53.2885	52.8908	50.6063	36.7546	39.0153	38.7017	38.9734	48.5061	52.1964	9	27	45.6592	0.155321
3-ketoacyl-CoA thiolase A, peroxisomal OS=Mus musculus GN=Acaa1a PE=2 SV=1	8.47	44409.6	339.764	Q921H8	5	32.78	0.0038	THIKA_MOUSE		33.9796	36.4402	36.5674	39.3053	43.9971	35.8125		53.9062	35.7146			52.7991	32.4629	27.8323	34.6555		46.6343	49.672	44.5778	44.3307	45.6018	64.4027	56.1209	51.9934	60.1006	50.3963	51.8325	35.6624	39.705	44.8104	52.7991	31.6503	48.1532	44.8367	57.5056	54.1098	9	23	45.4703	0.190723
Dual specificity protein phosphatase 15 OS=Mus musculus GN=Dusp15 PE=2 SV=3	9.57	26642.5	888.567	Q8R4V2	5	29.36	0	DUS15_MOUSE		47.1617	50.0847	49.0179	52.1403	47.1752	57.5207	35.3741	46.6446	44.6001	33.38		43.5723	38.226	34.6893	38.242	30.8254	40.7682	41.4514	53.6881	49.1415	49.0586	54.5063	55.0577	51.4035	53.0357	45.3284	45.1784	48.7547	52.2788	42.2063	38.4761	37.0524	37.6817	50.6294	53.6558	47.8475	9	26	45.3981	0.145168
Dynein light chain 1, cytoplasmic OS=Mus musculus GN=Dynll1 PE=1 SV=1	7.23	10537	5489.42	P63168	2	37.08	0	DYL1_MOUSE		33.522	33.8693	25.3569	49.1728	54.4857	38.5861	58.6547	60.1629	48.3901	16.4457	38.5163	47.5611	57.3268	58.6353	59.7097	43.5921	44.4322	52.8152	56.5919	50.0244	52.3885	37.8321	32.6672	39.9714	41.9558	44.7021	46.1134	30.9161	47.4149	55.7359	34.1744	58.5573	46.9465	53.0016	36.8236	44.2571	9	27	45.3141	0.214353
40S ribosomal protein S2 OS=Mus musculus GN=Rps2 PE=1 SV=3	10.65	31516.5	849.046	P25444	5	25.26	0	RS2_MOUSE		43.7254	39.9047	43.0989	34.8352	33.6792	45.5974	49.9614	46.5806	53.3487	39.5771	43.1426	40.5585	49.9343	53.7731	46.7653	50.9042	53.6591	41.7961	44.6376	38.3112	45.5404	39.9014	43.7458	53.3639	45.5774	46.3937	49.7583	42.243	38.0373	49.9636	41.0928	50.1576	48.7865	42.8297	45.6704	47.2431	9	27	45.1138	0.0950167
Ras-related protein Rab-11A OS=Mus musculus GN=Rab11a PE=1 SV=3	6.12	24507.6	1429.56	P62492	7	44.91	0	RB11A_MOUSE		51.9154	49.9879	51.114	46.1516	49.6624	47.8624	49.1567	58.5073	68.1221	32.3734	35.8524	26.6363	31.3296	39.6307	32.0551	47.3919	37.4196	31.6777	47.6574	49.0001	50.3133	45.7496	44.3099	47.4849	50.7182	44.4133	48.4408	51.0058	47.8921	58.5954	31.6207	34.3385	38.8297	48.9903	45.8481	47.8574	9	27	44.9976	0.19001
NADH dehydrogenase [ubiquinone] 1 beta subcomplex subunit 4 OS=Mus musculus GN=Ndufb4 PE=1 SV=3	10.16	15081.3	1341.93	Q9CQC7	3	35.66	0	NDUB4_MOUSE		40.4491	29.1876	33.47	39.7464	40.3976	38.0173	33.5668	42.7596	45.5091	27.4072	45.5095	25.7264	47.5209	45.6977	50.8674	44.0752	26.1698	27.2766	59.5815	57.8242	46.4388	62.3825	64.1698	56.6889	74.4037	57.7671	51.4256	34.3689	39.3871	40.6118	32.881	48.0287	32.5072	54.6148	61.0804	61.1988	9	27	44.9643	0.259515
Creatine kinase S-type, mitochondrial OS=Mus musculus GN=Ckmt2 PE=1 SV=1	8.43	47929.6	1208.31	Q6P8J7	9	30.55	0	KCRS_MOUSE		39.5927	55.9894	36.85	30.9208	42.1444	33.6243	37.9548	75.8399	72.2358	29.0835	16.1801	35.1512	42.1923	18.3195	42.7524	12.6745	27.7552	23.4418	59.8387	59.8984	58.7054	60.1146	50.1727	68.7165	56.3976	60.3942	60.4452	44.1441	35.5632	62.0102	26.805	34.4214	21.2905	59.4808	59.6679	59.079	9	27	44.718	0.354161
Protein scribble homolog OS=Mus musculus GN=Scrib PE=1 SV=2	4.86	175257	676.937	Q80U72	2	2.23	0.0017	SCRIB_MOUSE																				127.811	113.861	140.758	147.404	198.309	168.639		98.9123	101.666	0	0	0	0	0	0	127.477	171.45	100.289	3	8	44.3574	1.55365
Cytoplasmic dynein 1 light intermediate chain 2 OS=Mus musculus GN=Dync1li2 PE=1 SV=2	5.84	54503.7	315.918	Q6PDL0	2	10.37	0.0038	DC1L2_MOUSE		37.8204	35.7275		49.53	43.3			58.7956	52.8458			34.1565			37.4749		38.2536			55.8967	41.0634	52.129	36.418	31.5451	49.5365		66.1003	36.774	46.415	55.8207	34.1565	37.4749	38.2536	48.4801	40.0307	57.8184	9	16	43.9138	0.196713
GTP:AMP phosphotransferase, mitochondrial OS=Mus musculus GN=Ak3 PE=1 SV=3	9.26	25483.4	639.187	Q9WTP7	7	45.37	0.0017	KAD3_MOUSE		59.6288	53.5962	47.7142	61.0389	58.4098	45.842	31.445	55.0316	48.1626	39.0342	45.229	38.4508	31.6072	32.8565	43.725	49.6123	44.9749	41.4826	32.9321	39.7976	41.0818	34.3441	31.1909	31.2593	36.0201	37.2049	46.2426	53.6464	55.0969	44.8797	40.9047	36.0629	45.3566	37.9372	32.2647	39.8225	9	27	42.8857	0.179134
Rho-related GTP-binding protein RhoB OS=Mus musculus GN=Rhob PE=1 SV=1	4.91	22579.6	2509.54	P62746	7	56.63	0	RHOB_MOUSE		41.6184	41.5349	37.519	41.7944	39.6352	44.7176	45.5955	49.6936	54.6387	40.8915	38.9419	49.2687	33.6611	32.1142	42.5374	43.9591	57.1439	44.3361	41.664	33.5004	35.9348	57.8055	40.147	55.5525	35.2988	41.0149	35.6325	40.2241	42.0491	49.9759	43.034	36.1042	48.4797	37.0331	51.1684	37.3154	9	27	42.8204	0.135471
Keratin, type I cuticular Ha6 OS=Mus musculus GN=Krt36 PE=1 SV=1	4.8	54045.2	916.831	B1AQ75	5	9.3	0	KRT36_MOUSE		23.6713	51.5977	48.2142	32.26	46.7545	34.9366	13.379	60.8467	44.7461	52.3092	9.74352	56.518	44.0118	61.2173	39.9014	6.97702	46.0638	45.396	55.6854	53.7306	22.3854	27.3175	24.0921	67.3875	76.3293	70.834	39.4264	41.161	37.9837	39.6573	39.5236	48.3768	32.8123	43.9338	39.599	62.1966	9	27	42.8049	0.196349
Cytochrome c oxidase subunit 6C OS=Mus musculus GN=Cox6c PE=1 SV=3	10.5	8469.03	2820.59	Q9CPQ1	4	46.05	0	COX6C_MOUSE		49.3311	30.6617	58.4575	33.3778	34.6239	39.228	53.0777	72.2998	59.162	45.4626	46.3218	38.2693	47.7909	49.4458	35.9598	43.2732	33.0433	50.0686	48.897	33.8943	26.6871	51.0226	25.5201	26.7116	37.6933	37.9262	47.3695	46.1501	35.7433	61.5132	43.3512	44.3988	42.1284	36.4928	34.4181	40.9963	9	27	42.7991	0.189783
Nucleoside diphosphate kinase B OS=Mus musculus GN=Nme2 PE=1 SV=1	7.37	17477.2	4046.54	Q01768	10	78.95	0	NDKB_MOUSE		27.572	23.9705	19.2725	45.4369	44.6403	37.3932	12.2037	46.5662	38.1014	27.4584	28.2142	28.1326	31.9866	35.6169	37.1894	30.1135	31.1866	33.576	92.9887	84.2324	89.3109	58.6376	51.8286	51.6102	48.3562	46.2094	47.2133	23.605	42.4901	32.2904	27.9351	34.931	31.6254	88.844	54.0255	47.2596	9	27	42.5562	0.466441
NADH dehydrogenase [ubiquinone] iron-sulfur protein 4, mitochondrial OS=Mus musculus GN=Ndufs4 PE=1 SV=3	10.45	19841.8	883.703	Q9CXZ1	2	14.29	0	NDUS4_MOUSE		47.6569	48.677	47.1415	56.2713	53.9587	56.6505	76.2117	65.0108	61.1873	18.292		33.1817		18.028	37.4687	43.0814	24.2647	18.9767	52.95	50.8985	43.4199	34.8358	33.4997	36.1988	43.4477	44.1391	44.3142	47.8252	55.6269	67.4699	25.7369	27.7484	28.7742	49.0895	34.8448	43.967	9	25	42.3425	0.335569
Microtubule-associated protein RP/EB family member 1 OS=Mus musculus GN=Mapre1 PE=1 SV=3	4.93	30187.3	1367.1	Q61166	9	62.31	0	MARE1_MOUSE		34.5967	32.8654	32.6642	47.9129	47.1202	45.6071	21.4215	43.0406	41.2187	26.1054	27.2219	36.7359	24.5857	28.908	43.5125	22.7797	34.3737	34.7946	48.6643	48.2751	47.1699	69.7639	57.7692	58.3282	66.3457	59.0859	56.6027	33.3754	46.8801	35.2269	30.021	32.3354	30.6493	48.0364	61.9538	60.6781	9	27	42.1285	0.301786
Proliferation-associated protein 2G4 OS=Mus musculus GN=Pa2g4 PE=1 SV=3	6.42	44041.1	316.131	P50580	2	7.36	0.0038	PA2G4_MOUSE		50.1307	59.1398	48.9771	61.4198	60.2354	63.2961		64.8726	49.5444										54.3396	57.5653	59.0997	82.4937	80.415	65.7468	90.9903	58.4783	59.2498	52.7492	61.6504	57.2085	0	0	0	57.0016	76.2185	69.5728	6	17	41.6001	0.768654
NADH dehydrogenase [ubiquinone] flavoprotein 2, mitochondrial OS=Mus musculus GN=Ndufv2 PE=1 SV=2	7.17	27627.6	513.821	Q9D6J6	4	35.48	0.0017	NDUV2_MOUSE		39.5571	44.3773	46.018	55.8038	49.7468	51.4639	35.481	60.7534	49.3573	28.2666		27.1136	22.2761		28.5852		23.9523		36.7777	46.3072	39.1967	72.2286	56.6711	54.8481	51.122	44.6815	44.4824	43.3174	52.3382	48.5306	27.6901	25.4307	23.9523	40.7605	61.2493	46.762	9	23	41.1146	0.315252
Ras-related protein Rab-15 OS=Mus musculus GN=Rab15 PE=1 SV=1	5.37	24603.6	1456.42	Q8K386	3	20.28	0	RAB15_MOUSE		46.4508	55.26		33.7366	35.7822		21.0057	53.4226	15.1531	16.4391	4.7221	25.6514	30.897	40.4126	39.9161	65.2527	45.2445	38.8482	62.8795	58.8233	59.784		56.797	53.2294	29.421	40.4862	34.399	50.8554	34.7594	29.8605	15.6042	37.0752	49.7818	60.4956	55.0132	34.7688	9	24	40.9127	0.347051
Mitogen-activated protein kinase 1 OS=Mus musculus GN=Mapk1 PE=1 SV=3	6.53	41674.9	944.845	P63085	9	27.09	0	MK01_MOUSE		42.2284	38.2924	32.1755	39.7088	39.9902	34.3394	59.5543	58.6163	56.0607	33.5334	33.03	35.5904	41.6244	38.4787	38.7094				38.9141	43.0588	41.0649	61.9245	47.0843	69.2492	57.7464	60.0116	55.7952	37.5654	38.0128	58.0771	34.0513	39.6041	0	41.0126	59.4193	57.8511	8	24	40.6215	0.449355
N(G),N(G)-dimethylarginine dimethylaminohydrolase 2 OS=Mus musculus GN=Ddah2 PE=1 SV=1	5.59	29988	1079.07	Q99LD8	9	43.86	0	DDAH2_MOUSE		37.314	36.8692	34.3453	36.4139	39.9361	35.9314	42.1417	43.4871	38.8498	38.5617	31.9444	43.7111	36.873	33.95	38.7253	24.7452	28.8773	30.0945	53.0266	48.1724	47.8356	57.0965	41.7866	41.6505	53.2762	49.3024	46.0247	36.1762	37.4271	41.4929	38.0724	36.5161	27.9057	49.6782	46.8445	49.5344	9	27	40.4053	0.17837
Ig kappa chain C region OS=Mus musculus PE=1 SV=1	5.07	11949	6048.21	P01837	5	70.75	0	IGKC_MOUSE		30.1268	29.9947	22.828	34.3364	35.2714	32.6643	63.9043	76.3626	69.41	15.9316	19.4879	28.1593	20.704	25.5831	26.7873	87.9464	82.6532	102.402	36.9246	35.2581	37.1484	28.0465	28.1406	24.2068	27.7496	26.0779	27.3851	27.6498	34.0907	69.8923	21.1929	24.3581	91.0004	36.4437	26.7979	27.0709	9	27	39.833	0.60423
Protein FAM177A1 OS=Mus musculus GN=Fam177a1 PE=2 SV=1	4.33	23749.3	680.263	Q8BR63	4	23.19	0.0017	F177A_MOUSE		40.6203	39.6149	47.8012	28.3248	32.4771	35.9707	50.4019	44.3153	34.3926	35.7625	30.0062	37.6892	36.757	32.6133	27.6946	40.9442	35.6513	39.2375	41.8559	46.4997	42.2419	36.0312	34.3511	31.7937	49.2309	49.1434	48.0542	42.6788	32.2576	43.0366	34.486	32.355	38.611	43.5325	34.0587	48.8095	9	27	38.8695	0.152477
Cytochrome b-c1 complex subunit 9 OS=Mus musculus GN=Uqcr10 PE=1 SV=1	9.64	7445.54	1270.3	Q8R1I1	2	37.5	0	QCR9_MOUSE		44.8179	46.5138	38.3522	57.4992	55.7492	52.9275	32.9235	53.8977	54.5776	29.8841	33.266	25.4344	19.6212		19.6004	18.2537	15.9852	32.4788	38.2921	41.8395	38.8784	57.811	45.9904	42.3489	48.0284	44.6015	39.149	43.228	55.392	47.1329	29.5281	19.6108	22.2392	39.67	48.7167	43.9263	9	26	38.8271	0.317813
Ubiquitin carboxyl-terminal hydrolase isozyme L1 OS=Mus musculus GN=Uchl1 PE=1 SV=1	4.97	25180.5	594.103	Q9R0P9	3	16.59	0.0017	UCHL1_MOUSE		32.6225	27.5984	22.6126	43.612	29.7279	27.8143		43.319	38.3634	26.8585		24.0595	25.883	28.1298	24.6569		20.4485		70.7753	69.9448	64.5718	50.9038	41.3953	46.3765	60.0259	54.8691	53.7649	27.6112	33.7181	40.8412	25.459	26.2232	20.4485	68.4306	46.2252	56.22	9	23	38.353	0.41869
Keratin, type II cytoskeletal 8 OS=Mus musculus GN=Krt8 PE=1 SV=4	5.55	54565.4	2194.75	P11679	6	26.12	0	K2C8_MOUSE		44.7717	48.4406	45.8141	41.4555	39.0672	41.8636	9.28263	35.2999	31.9371	38.5876	46.6746	57.9785	38.3037	32.3563	43.7408	8.03038	38.0377	34.7575	34.5905	35.445	30.178	9.77874	26.9533	37.6784	60.7909	64.6044	57.1907	46.3421	40.7954	25.5066	47.7469	38.1336	26.9419	33.4045	24.8035	60.862	9	27	38.2818	0.315636
40S ribosomal protein S4, X isoform OS=Mus musculus GN=Rps4x PE=2 SV=2	10.59	29825.9	742.586	P62702	7	32.7	0.0017	RS4X_MOUSE		41.2988	39.4228	36.0556	34.1002	31.0938	29.4317	44.1809	39.3947	39.1632	36.8695	43.4954	36.3999	34.3953	36.8901	43.6197	44.3948	38.3584	42.6879	32.6083	33.0868	32.281	38.844	34.2005	39.831	45.7276	38.9497	38.5283	38.9257	31.5419	40.9129	38.9216	38.3017	41.8137	32.6587	37.6251	41.0685	9	27	37.9744	0.0952268
60S ribosomal protein L11 OS=Mus musculus GN=Rpl11 PE=1 SV=4	9.95	20480.5	776.558	Q9CXW4	3	16.85	0.0017	RL11_MOUSE		38.8467	36.8718	34.6394	33.9034	31.5951	42.9554	61.2173	43.6196	43.021	49.0903	45.4565	37.9157	49.1004	45.9932	31.4938	53.5775	39.4112	40.0305	22.6248	33.5468	13.161	32.032	31.5998	33.1375	14.5033	43.6669	41.2994	36.786	36.1513	49.286	44.1542	42.1958	44.3397	23.1109	32.2564	33.1565	9	27	37.9374	0.209642
60S ribosomal protein L30 OS=Mus musculus GN=Rpl30 PE=2 SV=2	9.95	12955.2	1413.58	P62889	2	24.35	0	RL30_MOUSE		31.7529	38.3416	39.3127	46.2927	41.4608	44.6719	40.3703	45.6804	45.5365	28.7253	18.4604	25.6484	25.2948	24.1552	22.9844	21.6471	27.1933	25.3159	31.9807	31.0052	25.0429	80.3194	80.5123	69.6286	27.6203	39.6607	42.7255	36.4691	44.1418	43.8624	24.278	24.1448	24.7188	29.3429	76.8201	36.6688	9	27	37.8274	0.439835
Retinal dehydrogenase 2 OS=Mus musculus GN=Aldh1a2 PE=1 SV=2	5.43	57139.3	360.182	Q62148	3	4.44	0.0028	AL1A2_MOUSE		33.7932	31.2933	30.7793	33.9596	36.3884	51.6155	34.7795	43.3701	43.1471	46.1771	33.2857	46.0518	36.3395	37.1922	45.7779	6.29196	33.3191	37.3032	48.5144	37.4369	43.6557	29.1504	39.5563	32.4782	41.561	40.5275	42.2568	31.9553	40.6545	40.4322	41.8382	39.7699	25.6381	43.2024	33.7283	41.4484	9	27	37.6297	0.156134
NADH dehydrogenase [ubiquinone] 1 alpha subcomplex subunit 13 OS=Mus musculus GN=Ndufa13 PE=1 SV=3	9.79	16859.7	1163.23	Q9ERS2	6	48.61	0	NDUAD_MOUSE		36.8334	40.8404	32.8806	39.0895	51.4658	46.9041	43.1425	53.4825	50.8803	27.022	28.6244	30.7621	32.6719	36.8915	34.0364	29.8598	33.6897	30.011	30.4993	31.1245	30.2073	32.5188	31.7168	34.9945	40.8406	31.7438	36.9816	36.8515	45.8198	49.1684	28.8028	34.5333	31.1868	30.6104	33.0767	36.522	9	27	36.2857	0.191136
Complement decay-accelerating factor, GPI-anchored OS=Mus musculus GN=Cd55 PE=2 SV=2	8.34	43587.3	499.395	Q61475	2	13.33	0.0017	DAF1_MOUSE		70.3109	56.422		68.835	28.7635		62.2179	49.3197												43.4522	49.8549	105.873	41.1447	38.0252		55.436	40.4756	63.3665	48.7993	55.7688	0	0	0	46.6536	61.6811	47.9558	6	13	36.025	0.766978
Myosin regulatory light polypeptide 9 OS=Mus musculus GN=Myl9 PE=1 SV=3	4.59	19911.3	4146.39	Q9CQ19	10	62.21	0	MYL9_MOUSE		26.0859	32.0002	19.8066	40.6175	39.3329	36.9789	25.725	26.9483	18.5236	27.862	30.5468	36.0977	16.5059	18.1765	17.876	40.4993	42.0961	45.3999	56.4725	65.4512	73.9343	41.517	36.2972	41.2415	38.3734	37.5208	39.1835	25.9642	38.9765	23.7323	31.5021	17.5195	42.6651	65.286	39.6852	38.3592	9	27	35.9656	0.386153
Endoplasmic reticulum resident protein 29 OS=Mus musculus GN=Erp29 PE=1 SV=2	5.8	28880.3	755.913	P57759	4	20.99	0.0017	ERP29_MOUSE		25.8899	38.9801	32.7537	21.7049	21.499	41.7666	52.7828	36.0763	29.7033	25.5795	32.8144	38.5999	35.365	28.6952	23.1369	46.743	39.6525		47.5373	44.1731	45.5751	40.3292	40.1918	35.2931	35.8596	33.0911	33.3411	32.5413	28.3235	39.5208	32.3313	29.0657	43.1978	45.7618	38.6047	34.0972	9	26	35.9382	0.171049
Ras-related protein Rab-5C OS=Mus musculus GN=Rab5c PE=1 SV=2	8.58	23640.7	662.64	P35278	3	20.37	0.0017	RAB5C_MOUSE		32.4707	35.925	36.6938	29.1049	29.3938	33.1709	41.4498	41.523	41.6935	54.1036	52.8753	38.7179	28.4018	30.2268	28.601	38.8526	37.2378	34.2167	32.8629	40.1366	38.4352	29.4704	32.3256	25.8922	43.5091	30.7541	30.8049	35.0298	30.5565	41.5554	48.5656	29.0765	36.769	37.1449	29.2294	35.0227	9	27	35.8833	0.175104
GTPase HRas OS=Mus musculus GN=Hras1 PE=1 SV=2	4.98	21640.3	1457.49	Q61411	8	67.72	0	RASH_MOUSE		43.2152	44.2921	38.7776	39.4687	41.1777	39.3091	49.4578	42.0763	45.2597	40.406	41.1225	37.9238	38.6935	36.6403	34.0024	30.1158	42.4268	41.1374	23.426	22.2984	22.4505	25.2797	25.4318	24.2714	35.984	29.3678	30.0262	42.095	39.9851	45.5979	39.8174	36.4454	37.8934	22.725	24.9943	31.7926	9	27	35.7051	0.21644
Cytochrome c oxidase subunit 7A2, mitochondrial OS=Mus musculus GN=Cox7a2 PE=1 SV=2	10.66	9290.91	1763.5	P48771	2	27.71	0	CX7A2_MOUSE		39.3659	38.8227	37.79	50.1526	43.6774	43.365	49.4685	49.11	42.1083	28.3173	29.6525	27.6921	27.4768	28.2096	30.6638	32.7151	30.8254	29.4235	36.4907	34.8609	32.4882	39.4709	31.2589	32.4606	33.7592	28.9091	28.7883	38.6595	45.7316	46.8956	28.554	28.7834	30.988	34.6133	34.3968	30.4855	9	27	35.4564	0.195751
Transgelin-2 OS=Mus musculus GN=Tagln2 PE=1 SV=4	8.44	22566.6	462.751	Q9WVA4	7	53.27	0.0028	TAGL2_MOUSE		27.0991	35.1547	51.3988	48.3976	42.3664	38.8798		23.4196	25.5893	15.3308		35.8122	45.8633	14.9678	40.1063		45.9816	71.8107	22.749	34.9372	32.1602	29.8703	28.4552	32.5079	29.8701	31.6117	32.7339	37.8842	43.2146	24.5044	25.5715	33.6458	58.8962	29.9488	30.2778	31.4052	9	24	35.0387	0.304126
Phosphoglycerate mutase 2 OS=Mus musculus GN=Pgam2 PE=1 SV=3	8.77	28998.2	1031.41	O70250	7	29.25	0	PGAM2_MOUSE		21.3416	20.1744		20.0355	24.1979			19.2156		22.1362		23.2494	40.8465	29.0422	29.7023		20.6936		91.518	88.0164	104.059	35.0206	46.3629	44.4366	37.7958	40.1947	40.8236	20.758	22.1167	19.2156	22.6928	33.197	20.6936	94.5311	41.94	39.6047	9	20	34.9722	0.684968
Ras-related protein Rab-14 OS=Mus musculus GN=Rab14 PE=1 SV=3	5.8	24125.1	1391.92	Q91V41	7	50.7	0	RAB14_MOUSE		31.9765	31.6145	28.7804	32.3106	33.1142	27.7699	37.1955	39.0651	35.8496	37.5807	32.7563	27.8158	25.8401	34.84	22.9658	33.6008	19.0008	42.2469	38.3981	41.7397	39.6224	47.9664	37.4759	37.7363	44.7092	36.6301	39.1056	30.7904	31.0649	37.3701	32.7176	27.882	31.6162	39.9201	41.0595	40.1483	9	27	34.7299	0.141398
Vesicle-associated membrane protein-associated protein A OS=Mus musculus GN=Vapa PE=1 SV=2	8.59	28083.4	1695.91	Q9WV55	4	32.93	0	VAPA_MOUSE		22.2136	23.1984	28.5143	26.9094	25.4102	28.7896	40.1263	51.2002	44.2059	20.3415	11.5744	16.5199	26.0651	33.4046	31.8306	36.0577	34.0228	32.5012	59.3291	51.8777	59.1978	39.5185	35.9155	37.847	39.1041	38.724	38.8611	24.6421	27.0364	45.1774	16.1453	30.4334	34.1939	56.8016	37.7604	38.8964	9	27	34.5652	0.346521
Microsomal glutathione S-transferase 3 OS=Mus musculus GN=Mgst3 PE=1 SV=1	9.67	17128.9	1863.45	Q9CPU4	4	32.68	0	MGST3_MOUSE		29.5149	29.6617	33.5047	31.3284	31.1271	28.5873	38.0365	39.6103	35.2364	27.0108	43.6489	26.4319	23.7954	23.2302	27.9117	39.407	27.4692	33.3718	38.7811	45.4524	41.5096	36.3262	35.203	37.2183	44.2501	38.6399	38.8867	30.8938	30.3476	37.6277	32.3639	24.9791	33.416	41.9144	36.2492	40.5922	9	27	34.2649	0.156846
Obg-like ATPase 1 OS=Mus musculus GN=Ola1 PE=1 SV=1	7.83	44957.7	640.601	Q9CZ30	3	13.64	0.0017	OLA1_MOUSE		29.5083	27.8946		34.7728	28.4939			38.95	29.6875	37.4566		43.5634	29.9558		27.2362				50.271	53.5203	47.5515	46.6769	40.7335	49.5947	43.0634	54.2205	48.0372	28.7015	31.6334	34.3188	40.51	28.596	0	50.4476	45.6684	48.4404	8	19	34.2573	0.447006
Sarcospan OS=Mus musculus GN=Sspn PE=2 SV=1	7.77	24657	572.72	Q62147	3	13.89	0.0017	SSPN_MOUSE		36.7023	36.4004	43.9878	26.1799	30.0337	34.3181	50.9418	37.221	43.9084	26.8684	26.1839	24.601	24.9863	36.7375	30.9104	36.2061	35.2826	31.7915	30.9252	41.7087	36.891	35.8935	35.5491	35.9553	27.0917	32.4707	29.9814	39.0302	30.1772	44.0237	25.8844	30.8781	34.4267	36.5083	35.7993	29.8479	9	27	34.064	0.161766
Protein NipSnap homolog 1 OS=Mus musculus GN=Nipsnap1 PE=1 SV=1	9.71	33591.4	430.352	O55125	2	9.86	0.0028	NIPS1_MOUSE		60.3129	52.3439	41.1012	63.4244	36.6974	39.5943		46.0294	42.9139						19.8901				45.1572	42.981	48.3974	54.1588	28.5109	45.5936	63.0226	51.3516	51.593	51.2527	46.5721	44.4717	0	19.8901	0	45.5119	42.7544	55.3224	7	18	33.975	0.636423
Ras-related protein Rab-8B OS=Mus musculus GN=Rab8b PE=1 SV=1	9.43	23774.2	2214.08	P61028	8	58.45	0	RAB8B_MOUSE		26.3407	26.7714	59.5318	49.0051	22.4421	28.1974	8.7739	33.7978	24.6864	48.341	18.0406	56.9658	43.777	36.0714	20.3177	43.6333	22.5281	63.6977	29.8282	32.0489	30.2113	31.3488	33.7711	34.2593	30.7664	28.3489	28.6115	37.548	33.2149	22.4194	41.1158	33.3887	43.2864	30.6961	33.1264	29.2423	9	27	33.782	0.186762
Dynein light chain 2, cytoplasmic OS=Mus musculus GN=Dynll2 PE=1 SV=1	7.24	10463.9	3671.83	Q9D0M5	2	32.58	0	DYL2_MOUSE		21.1453	28.6088	22.8793	41.8291	41.4691	31.4817	38.7949	41.8431	32.2931	30.3576	31.0849	30.2245	31.9768	36.2921	33.7283	22.9485	26.6003	29.7953	45.4029	33.8296	47.0923	44.0358	26.1801	30.4046	31.2696	37.998	41.196	24.2111	38.26	37.6437	30.5556	33.9991	26.448	42.1083	33.5402	36.8212	9	27	33.7319	0.172037
Stomatin-like protein 2 OS=Mus musculus GN=Stoml2 PE=1 SV=1	9.21	38499	336.731	Q99JB2	2	9.07	0.0038	STML2_MOUSE		38.3291	37.6601	32.9528	48.5314	37.8218	36.3471	48.6061	47.7835	48.1451				27.758	28.0279	33.0373		27.5826		39.0042	33.8644	32.2087	40.1128	44.0756	38.9078	51.9143	35.8382	45.5999	36.314	40.9001	48.1782	0	29.6077	27.5826	35.0258	41.0321	44.4508	8	22	33.6768	0.423757
Cytochrome c, somatic OS=Mus musculus GN=Cycs PE=1 SV=2	10	11719.5	3582.84	P62897	5	55.24	0	CYC_MOUSE		46.8346	47.1617	44.6613	40.4131	37.0174	33.3663	32.3335	46.744	50.1284	26.1858	21.8456	24.4857	24.8781	27.5023	20.3054	22.241	22.3454	21.6857	38.4402	35.1133	39.9876	28.8257	32.7046	38.2083	28.218	43.2026	32.6273	46.2192	36.9323	43.0686	24.1724	24.2286	22.0907	37.847	33.2462	34.6826	9	27	33.6097	0.255191
NADH dehydrogenase [ubiquinone] iron-sulfur protein 7, mitochondrial OS=Mus musculus GN=Ndufs7 PE=1 SV=1	10.15	24968.1	1324.31	Q9DC70	3	22.32	0	NDUS7_MOUSE		36.4135	32.7979	34.6319	22.849	40.5377		66.703	47.5776	35.6475		50.2848			43.271	15.1703					22.1385	15.3505	73.603	48.1628	24.5819	55.2316	30.0968	28.1305	34.6145	31.6934	49.976	50.2848	29.2206	0	18.7445	48.7826	37.8197	8	19	33.4596	0.49202
3-keto-steroid reductase OS=Mus musculus GN=Hsd17b7 PE=2 SV=1	6.26	37659.1	534.258	O88736	2	6.59	0.0017	DHB7_MOUSE											39.4387			37.1241	38.0977	35.9442	62.178	61.3939	42.2907	55.9325	52.7353	43.7125	47.8572	69.1239	61.1059	47.9782	57.4651	58.0796	0	0	0	39.4387	37.0553	55.2876	50.7934	59.3624	54.5076	6	16	32.9383	0.78112
Calpain-2 catalytic subunit OS=Mus musculus GN=Capn2 PE=2 SV=4	4.67	80727.7	352.346	O08529	2	3.29	0.0028	CAN2_MOUSE			46.3745		54.4369											40.2024				68.1857	71.0807	55.2963	57.2678	33.7743		41.8771	40.2741	48.0922	46.3745	54.4369	0	0	40.2024	0	64.8542	45.5211	43.4145	6	11	32.7559	0.781076
NADH dehydrogenase [ubiquinone] 1 alpha subcomplex subunit 8 OS=Mus musculus GN=Ndufa8 PE=1 SV=3	8.48	20448.3	684.191	Q9DCJ5	3	23.84	0.0017	NDUA8_MOUSE		35.7904	37.9099	36.3264	37.8258	29.308	26.2814	36.1934	49.7776	50.1255	15.4421		28.8885	17.1133	15.2649	26.5198	24.8948	30.8816	20.6954	36.9291	34.5218	31.487	46.4077	39.8372	43.7957	37.5742	33.5456	35.7467	36.6756	31.1384	45.3655	22.1653	19.6327	25.4906	34.3126	43.3469	35.6222	9	26	32.6389	0.273358
Rho-related GTP-binding protein RhoG OS=Mus musculus GN=Rhog PE=2 SV=1	8.08	21764.7	1589.72	P84096	5	44.5	0	RHOG_MOUSE		44.8083	43.4452	37.1296	30.3558	30.9581	25.4256	21.4375	40.0007	35.2828	25.2667	26.2002	32.6012	21.2624	24.6832	26.2518	29.5323	31.9477	29.1921	35.408	38.2222	38.1427	39.0062	39.4524	37.3549	32.8991	32.4705	31.9382	41.7944	28.9132	32.2403	28.0227	24.0658	30.224	37.2576	38.6045	32.436	9	27	32.6176	0.173246
NADH dehydrogenase [ubiquinone] 1 alpha subcomplex subunit 11 OS=Mus musculus GN=Ndufa11 PE=2 SV=2	8.41	15267.4	638.009	Q9D8B4	2	24.11	0.0017	NDUAB_MOUSE		32.0347	31.143	37.6031	36.5303	42.6273	39.1315	28.4408	34.6596	32.5153	19.7839	27.5082	26.3764	22.0721	25.8508	28.6452	15.536	19.9378	15.4176	33.6504	26.4888	30.6271	36.9793		53.6307	44.7213	47.0905	43.8264	33.5936	39.4297	31.8719	24.5562	25.5227	16.9638	30.2554	45.305	45.2127	9	26	32.5235	0.294391
Rho GDP-dissociation inhibitor 1 OS=Mus musculus GN=Arhgdia PE=1 SV=3	4.91	23464.5	708.837	Q99PT1	3	27.45	0.0017	GDIR1_MOUSE		40.0156	21.8585	49.1108	42.357	19.4903	29.6435		24.8859	41.1468	39.9531	57.6641	44.5895	18.0995	27.9489	28.4408		28.9198	23.8006	39.299	16.4135	37.9631		28.5797	27.7679	38.6721	27.3198	32.0974	36.9949	30.497	33.0164	47.4022	24.8297	26.3602	31.2252	28.1738	32.6964	9	24	32.3551	0.208273
Ras-related protein Rab-35 OS=Mus musculus GN=Rab35 PE=1 SV=1	8.39	23310.4	2196.45	Q6PHN9	7	51.74	0	RAB35_MOUSE		31.4135	35.3813	23.4638	25.2592	42.9458	31.0912	19.0766	34.7379	29.4108	31.6572	45.453	35.0435	27.4769	22.432	35.1725	56.0825	43.0186	33.8232	27.6438	26.7394	27.2683	33.3582	35.776	22.6588	33.6443	28.9829	24.1817	30.0862	33.0987	27.7417	37.3845	28.3605	44.3081	27.2172	30.5977	28.9363	9	27	31.9701	0.175189
GTPase NRas OS=Mus musculus GN=Nras PE=2 SV=1	4.82	21484.3	1029.82	P08556	8	58.73	0	RASN_MOUSE		56.9783	58.0562	56.2279	22.9976	21.9476	20.0434	63.3812	58.5008	62.7093	32.2884	28.2572	30.4501	24.1516	22.8832	24.3983	24.6138	26.6767	24.8941	18.2314	19.7328	21.1317	26.2652	25.7316	19.8586	24.3849	22.7463	24.3727	57.0875	21.6629	61.5304	30.3319	23.811	25.3949	19.6987	23.9518	23.8347	9	27	31.9226	0.495856
Protein lin-7 homolog C OS=Mus musculus GN=Lin7c PE=1 SV=2	8.76	21948.1	837.686	O88952	5	28.43	0	LIN7C_MOUSE		29.1529	28.4623	28.1697	40.8211	29.6379	36.9461	36.4377	48.2135	41.5726	30.4608	29.457	29.9718	21.6884	13.5573	18.3145	8.43834	32.2908	29.126	37.5772	37.7667	44.4642	37.4981	27.2124	35.6522	36.5521	35.9278	36.5051	28.595	35.8017	42.0746	29.9632	17.8534	23.285	39.936	33.4542	36.3283	9	27	31.9213	0.245559
Catechol O-methyltransferase domain-containing protein 1 OS=Mus musculus GN=Comtd1 PE=2 SV=1	8.42	29246	952.698	Q8BIG7	4	26.34	0	CMTD1_MOUSE		31.8529	32.5322	31.6915	33.0349	34.5069	43.8408		37.6927	37.9853			24.2972		29.329	33.7038		19.9913		39.0492	37.5456	35.5375	35.5797	30.1211	35.866	28.8313	35.5796	31.3244	32.0255	37.1275	37.839	24.2972	31.5164	19.9913	37.3774	33.8556	31.9118	9	21	31.7713	0.191474
Ras-related protein Rab-1A OS=Mus musculus GN=Rab1A PE=1 SV=3	5.85	22905.9	1913.58	P62821	11	57.07	0	RAB1A_MOUSE		36.8284	26.4685	30.3305	40.0299	33.0206	33.6788	20.6611	35.2612	39.6895	22.0542	19.1895	28.495	25.8119	25.8897	28.1855	30.2115	22.5199	20.7005	36.6477	43.3031	48.9525	35.1586	33.6985	42.3739	34.9779	31.9504	29.6286	31.2091	35.5764	31.8706	23.2462	26.6291	24.4773	42.9678	37.077	32.1856	9	27	31.6932	0.19979
Cytochrome b-c1 complex subunit 6, mitochondrial OS=Mus musculus GN=Uqcrh PE=1 SV=2	4.62	10719.8	1043.86	P99028	3	70.79	0	QCR6_MOUSE		30.9011	30.6182	27.4714	24.8784	26.4175	31.577	63.5573	37.0171	24.3392	24.928	25.147	21.4119	18.5432	20.6443	19.5096	31.1326	20.2922	23.3689	25.214	31.5611	24.5582	75.3216	70.5831	27.0494	25.7436	32.9294	28.9162	29.6636	27.6243	41.6379	23.829	19.5657	24.9312	27.1111	57.6514	29.1964	9	27	31.2456	0.370733
Protein S100-B OS=Mus musculus GN=S100b PE=2 SV=2	4.28	10842.1	3822.72	P50114	3	40.22	0	S100B_MOUSE		23.559	23.4914	26.3001	21.9058	31.3195	25.8351	14.4928	43.8971	30.3508	24.5913	20.8903	21.5665	26.2026	25.1552	24.6493	16.5033	16.1922	16.8175	64.4798	69.0149	60.5597	27.0954	38.5282	25.2551	37.2911	32.2644	41.9701	24.4502	26.3535	29.5802	22.3494	25.3357	16.5044	64.6848	30.2929	37.1752	9	27	30.7474	0.453618
Keratin, type I cytoskeletal 17 OS=Mus musculus GN=Krt17 PE=1 SV=3	4.81	48447.1	2314.77	Q9QWL7	18	55.43	0	K1C17_MOUSE		39.5896	28.5412	31.0985	32.3174	35.8977	30.9736	18.0195	33.9512	28.5708	28.1519	26.793	48.5942	33.8244	26.3354	58.7288				41.0344	42.0475	39.2343	38.2227	31.7204	40.3547	23.2936	33.5044	39.1902	33.0764	33.0629	26.8472	34.513	39.6295	0	40.7721	36.7659	31.9961	8	24	30.7404	0.398872
Keratin, type II cytoskeletal 79 OS=Mus musculus GN=Krt79 PE=1 SV=2	7.7	57837.5	1438.45	Q8VED5	9	29.19	0	K2C79_MOUSE		19.1748	19.9999	22.9798	125.015	56.9871	58.414	14.5704	22.3197	11.1051				12.4715	13.888	28.3686	12.9342	22.7003	9.14053	25.9608	44.1313	17.8943	48.4067	20.2787	43.5339	84.5025	60.7359	29.8797	20.7182	80.1386	15.9984	0	18.2427	14.925	29.3288	37.4064	58.3727	8	24	30.5701	0.811138
10 kDa heat shock protein, mitochondrial OS=Mus musculus GN=Hspe1 PE=1 SV=2	9.12	10962.7	4146.9	Q64433	5	51.96	0	CH10_MOUSE		24.6866	41.0082	33.5473	38.2006	45.1004	37.0829	27.5744	44.1206	42.0691	28.2194	19.6497	24.7068	27.8843	18.3327	20.5007	23.8492	20.4893	24.645	37.3744	38.1628	40.4728	27.5681	27.2127	34.8774	27.2747	26.6609	23.2294	33.0807	40.128	37.9214	24.192	22.2392	22.9945	38.67	29.886	25.7217	9	27	30.5371	0.234075
Cytochrome c oxidase subunit 6B1 OS=Mus musculus GN=Cox6b1 PE=1 SV=2	8.97	10299.6	2208.86	P56391	5	77.91	0	CX6B1_MOUSE		31.6213	31.1362	28.0313	32.9313	31.3762	29.539	31.2726	39.2837	32.0874	23.9774	29.7009	27.1804	25.442	42.4009	23.8998	25.5961	29.7364	26.0446	36.5742	36.2766	37.1684	32.8456	27.0554	28.5563	28.6603	28.8796	24.6335	30.2629	31.2821	34.2146	26.9529	30.5809	27.1257	36.6731	29.4858	27.3911	9	27	30.441	0.108462
Aspartyl aminopeptidase OS=Mus musculus GN=Dnpep PE=2 SV=2	6.85	52777.2	584.455	Q9Z2W0	6	21.78	0.0017	DNPEP_MOUSE						29.3229			33.0664											110.623	92.7002	96.0816	52.2404	62.0393	53.5063	52.3107	56.4189	47.2315	0	29.3229	33.0664	0	0	0	99.8016	55.9287	51.987	5	11	30.0119	1.15652
ADP-ribosylation factor-like protein 8B OS=Mus musculus GN=Arl8b PE=2 SV=1	8.6	21767.2	1595.37	Q9CQW2	2	25.27	0	ARL8B_MOUSE		20.1578	31.3122	20.215	25.0409	24.6556	24.8267		38.1829	34.0932	23.7616		19.9545		18.5982	29.0959		28.6961	23.0466	38.3336	38.7591	40.734	33.6592	24.3213	26.7833	49.3355	44.0947	34.7985	23.895	24.8411	36.138	21.8581	23.8471	25.8713	39.2755	28.2546	42.7429	9	23	29.636	0.259465
Synaptosomal-associated protein 25 OS=Mus musculus GN=Snap25 PE=1 SV=1	4.46	23543.3	715.98	P60879	3	17.48	0.0017	SNP25_MOUSE		27.2836	30.4505	18.9123	26.2227	29.5441		35.7311	39.4434	34.6345	18.753	24.6136	24.6894	23.6891	25.4298	25.8002	28.2636	31.1572	30.7942	32.9891	25.1346	25.9006	30.6275	28.4444	30.3071	39.8484	39.403	38.2567	25.5488	27.8834	36.603	22.6854	24.9731	30.0717	28.0081	29.793	39.1694	9	26	29.4151	0.182949
Myosin light chain 1/3, skeletal muscle isoform OS=Mus musculus GN=Myl1 PE=1 SV=2	4.79	20708.6	3130.65	P05977	6	40.96	0	MYL1_MOUSE		17.9245	24.6294	18.0089	22.5133	17.5627	28.414		29.0841	24.1409	29.3103	32.77	28.2221			16.4256				15.1683	15.3273	19.0211	102.125	85.1231	110.369	26.8384	32.7189	31.4497	20.1876	22.83	26.6125	30.1008	16.4256	0	16.5056	99.2057	30.3357	8	21	29.1337	0.956195
AP-2 complex subunit sigma OS=Mus musculus GN=Ap2s1 PE=1 SV=1	5.76	17188.8	785.912	P62743	2	13.38	0	AP2S1_MOUSE		28.5019	28.1112	31.0251	28.3191	29.5943	24.8169		34.6424	34.4781	24.9394	24.7913	26.6229	24.2119	29.8762	26.7852	29.883	30.1227	28.6455	27.6804	29.3941	31.8078	30.4585	32.2597	31.6117	25.5432	28.8238	28.231	29.2127	27.5767	34.5603	25.4512	26.9578	29.5504	29.6274	31.4433	27.5327	9	26	29.1014	0.0929054
40S ribosomal protein S9 OS=Mus musculus GN=Rps9 PE=2 SV=3	11.09	22648.5	345.613	Q6ZWN5	4	18.56	0.0028	RS9_MOUSE		25.9567	29.1828	25.8831	24.436	22.4252	28.563	26.743	36.132	28.7027	25.1725	36.6659	25.2338	26.9572	23.4243	23.8122	28.1038	26.4768	28.6069	33.1549	28.9693	30.709	33.2108	30.4411	32.9827	36.0147	29.6959	30.5432	27.0076	25.1414	30.5259	29.0241	24.7312	27.7292	30.9444	32.2115	32.0846	9	27	28.8222	0.0984016
Gamma-synuclein OS=Mus musculus GN=Sncg PE=1 SV=1	4.45	13159.6	3614.75	Q9Z0F7	8	74.8	0	SYUG_MOUSE		19.9101	20.8455	18.5646	18.2777	17.794	16.1383	28.6854	32.1484	27.5595	14.3597	13.6778	15.9837	27.3733	27.8312	26.0433	16.5534	21.3139	18.1421	52.0205	52.2759	47.476	45.8451	38.2443	44.4953	36.4161	34.2215	38.3263	19.7734	17.4033	29.4644	14.6737	27.0826	18.6698	50.5908	42.8616	36.3213	9	27	28.5379	0.437215
Guanine nucleotide-binding protein G(t) subunit alpha-1 OS=Mus musculus GN=Gnat1 PE=1 SV=3	5.27	40423	1792.32	P20612	3	15.14	0	GNAT1_MOUSE		24.3435	24.4553	26.6314	26.8234	29.7913	28.3091	16.5577	22.9223	24.8861	25.8619	25.4085	40.2495	29.2222	29.9938	34.4896	25.8616	34.3514	35.6237	20.2233	22.5948	19.3356	37.6268	37.1086	40.3075	23.9733	28.7471	25.9832	25.1434	28.3079	21.4554	30.5066	31.2352	31.9456	20.7179	38.3476	26.2345	9	27	28.2105	0.196657
Histone H3.1 OS=Mus musculus GN=Hist1h3a PE=1 SV=2	11.54	15518.2	11819.4	P68433	6	54.41	0	H31_MOUSE		33.4481	36.3099	29.6193	38.9008	37.6075	31.5543	20.9225	26.1993	22.6616										56.3579	30.4493	30.1295	65.0365	50.6041	55.1589	66.2357	64.6242	58.198	33.1258	36.0209	23.2611	0	0	0	38.9789	56.9332	63.0193	6	18	27.9266	0.863214
60S ribosomal protein L12 OS=Mus musculus GN=Rpl12 PE=1 SV=2	9.9	17975.7	1151.3	P35979	6	54.55	0	RL12_MOUSE		27.1479	26.05	32.7954	35.3244	25.4567	33.4137	36.2292	28.9727	24.6169	21.7935	32.0679	20.3434	19.8973	20.1774	20.9195	31.6639	22.1235	22.2204	22.3615	22.7863	23.0272	34.8201	36.611	34.1048	32.3559	33.0157	32.361	28.6644	31.3982	29.9396	24.7349	20.3314	25.336	22.725	35.1786	32.5775	9	27	27.8762	0.175965
Mitochondrial pyruvate carrier 2 OS=Mus musculus GN=Mpc2 PE=1 SV=1	11	14343	556.653	Q9D023	2	22.05	0.0017	MPC2_MOUSE		30.2212	26.0041	48.7508	25.9706	19.4857		20.5482	21.0993	12.5789	38.0555	38.8213	58.0474	23.8922	26.1806	27.7061	34.5846	20.9457	35.3117	32.9199	24.4801	17.845	22.09	20.752	17.1558	30.8664	28.4822	25.2893	34.992	22.7282	18.0754	44.9747	25.9263	30.2807	25.0817	19.9993	28.2126	9	26	27.8079	0.296831
CDGSH iron-sulfur domain-containing protein 1 OS=Mus musculus GN=Cisd1 PE=1 SV=1	9.43	12268.1	2234.43	Q91WS0	3	38.89	0	CISD1_MOUSE		26.5942	24.0384	23.6896	34.406	31.2105	19.8777	34.1174	42.9605	35.5126	19.0629	27.6956	18.6889	24.3553	28.7283	25.9802	30.0704	17.7713	24.5718	35.8528	33.0281	29.0931	20.8734	25.99	24.7365	30.7623	27.3537	25.937	24.7741	28.4981	37.5302	21.8158	26.3546	24.1378	32.658	23.8666	28.0176	9	27	27.517	0.178973
Leucine-rich repeat-containing protein 57 OS=Mus musculus GN=Lrrc57 PE=2 SV=1	8.4	27159.4	576.419	Q9D1G5	2	9.62	0.0017	LRC57_MOUSE		30.9788	24.4888	31.8829	25.5996	25.4501	28.047		27.906	33.6888			24.2353			20.9901		32.9768		16.082	27.614	18.3851	32.9538	26.4855	37.7596	27.9089	23.5413	30.6732	29.1169	26.3656	30.7974	24.2353	20.9901	32.9768	20.6937	32.3996	27.3745	9	20	27.2166	0.168088
Apolipoprotein O-like OS=Mus musculus GN=Apool PE=2 SV=1	9.64	29374.8	478.937	Q78IK4	3	22.64	0.0028	APOOL_MOUSE		37.1993	30.5788	42.4163	43.3407	31.0717	40.0987		37.5495	41.0516				26.5348	25.4994	31.6457		23.6243		19.1699	16.7077	17.6896	32.2667	28.6588	29.9159	29.3274	26.7306	33.588	36.7315	38.1704	39.3006	0	27.8933	23.6243	17.8557	30.2805	29.882	8	21	27.082	0.454978
Protein kinase C delta-binding protein OS=Mus musculus GN=Prkcdbp PE=1 SV=1	5.31	27853.4	612.951	Q91VJ2	2	15	0.0017	PRDBP_MOUSE		15.6103	17.4018						37.4319	39.5145	24.526		37.2274			29.6374	25.9203			35.1343	38.4821	35.5558	22.8378	25.9033	26.6153	36.4108	36.2466	35.2819	16.5061	0	38.4732	30.8767	29.6374	25.9203	36.3907	25.1188	35.9798	8	17	26.5448	0.454494
Fumarylacetoacetase OS=Mus musculus GN=Fah PE=1 SV=2	6.76	46518.1	398.429	P35505	3	12.17	0.0028	FAAA_MOUSE		31.9198	36.3435		36.481	36.3485			32.998	33.88										44.9089	48.9513	56.0805	38.6439	53.2054	38.6322	38.1582	45.3774	37.2309	34.1316	36.4148	33.439	0	0	0	49.9802	43.4938	40.2555	6	15	26.4128	0.773677
Tropomyosin alpha-3 chain OS=Mus musculus GN=Tpm3 PE=1 SV=2	4.48	32919.9	579.454	P21107	3	10.21	0.0017	TPM3_MOUSE		21.2187	19.7603		23.6134	20.9392			25.6398	21.7456			21.4189		28.8087	29.9225				49.2888	44.8603	45.5515	37.3561	33.4401	31.0261	33.0581	35.9407	33.1409	20.4895	22.2763	23.6927	21.4189	29.3656	0	46.5669	33.9407	34.0466	8	18	25.7552	0.496495
60S acidic ribosomal protein P1 OS=Mus musculus GN=Rplp1 PE=1 SV=1	4.02	11589	2822.89	P47955	2	51.75	0	RLA1_MOUSE		23.1055	20.1166	28.8854	20.2395	23.493	17.4205	19.7622	27.4919	26.957	21.6472	13.0026	17.8184	23.9252	29.7871	20.7731	30.5135	23.5809	24.124	32.0676	29.4856	26.3749	29.5317	36.3816	27.3332	34.4023	30.1273	35.037	24.0358	20.3844	24.737	17.4894	24.8284	26.0728	29.3093	31.0822	33.1889	9	27	25.6809	0.193888
Cytochrome b-c1 complex subunit 7 OS=Mus musculus GN=Uqcrb PE=1 SV=3	9.51	13527.5	842.638	Q9D855	6	54.05	0	QCR7_MOUSE		26.3918	29.6723	21.7988	20.663	23.7033	21.95	31.2047	35.8382	31.0741	17.3894	22.6762	22.1235	19.2073	20.6576	21.8459	32.2501	19.3541	20.4048	19.8589	23.4163	23.0871	30.8729	28.733	30.6356	29.4184	28.1091	27.0915	25.9543	22.1054	32.7056	20.7297	20.5703	24.003	22.1208	30.0805	28.2063	9	27	25.164	0.173025
Ras-related protein Rab-5A OS=Mus musculus GN=Rab5a PE=1 SV=1	8.25	23826.8	654.833	Q9CQD1	4	26.05	0.0017	RAB5A_MOUSE		26.5265	22.9984	24.7576	31.8255	28.0443	29.1421	42.6411	33.9332	31.3378				27.2717	28.6521	32.1575	39.1391	29.4175	27.5657	27.257	24.596	24.3361	26.2539	23.4434	21.7306	25.6056	23.338	22.0012	24.7608	29.6706	35.9707	0	29.3604	32.0408	25.3964	23.8093	23.6482	8	24	24.9619	0.410308
Rab GDP dissociation inhibitor alpha OS=Mus musculus GN=Gdi1 PE=1 SV=3	4.76	51092	931.522	P50396	4	16.78	0	GDIA_MOUSE																				100.342	97.2979	60.0025	82.3469	78.7508	52.6227	87.9273	53.9205	55.7976	0	0	0	0	0	0	85.8809	71.2401	65.8818	3	9	24.7781	1.51448
60S ribosomal protein L23 OS=Mus musculus GN=Rpl23 PE=1 SV=1	10.94	14979.5	1071.66	P62830	2	25	0	RL23_MOUSE		29.9811	37.3896	32.4129	27.3973	29.6999	22.9245	30.0809	27.7018	20.6237	23.2052		19.4402	27.0756	16.2656	18.7289	15.4301	15.1437	24.133	20.9429	18.6614	20.3064	25.1977	30.0726	29.0949	32.3174	29.4053	19.9793	33.2612	26.6739	26.1355	21.3227	20.69	18.2356	19.9702	28.1218	27.234	9	26	24.6272	0.197353
Ras-related protein Rab-4A OS=Mus musculus GN=Rab4a PE=1 SV=1	5.72	24223.4	1243.99	P56371	2	11.74	0	RAB4A_MOUSE		24.0804	22.7565	43.7792	41.3051	14.5776	24.5638		16.3717	21.493	28.2273	34.129	45.7204	26.5921		17.5102		21.0424		19.5949	32.2974	16.6662	15.2584	21.8364	21.3213	26.229	21.7374	24.4628	30.2054	26.8155	18.9324	36.0256	22.0511	21.0424	22.8528	19.472	24.1431	9	23	24.6156	0.226053
NADH dehydrogenase [ubiquinone] 1 beta subcomplex subunit 11, mitochondrial OS=Mus musculus GN=Ndufb11 PE=1 SV=2	4.92	17500.8	634.984	O09111	3	22.52	0.0017	NDUBB_MOUSE		22.6694	19.5275	25.0384	22.1978	30.042	47.3269	42.5036	34.6013	28.0076	25.2488		19.1416	26.0264	26.715	16.5724	27.2322	25.6335	22.0224	21.7294	18.7892	13.1928	26.2322	23.3465	24.9556	25.8254	17.1205	10.0848	22.4118	33.1889	35.0375	22.1952	23.1046	24.9627	17.9038	24.8448	17.6769	9	26	24.5918	0.244186
NADH dehydrogenase [ubiquinone] 1 alpha subcomplex subunit 6 OS=Mus musculus GN=Ndufa6 PE=1 SV=1	10.52	15282.8	1080.42	Q9CQZ5	4	46.56	0	NDUA6_MOUSE		28.3627	28.0027	35.0935	28.8536	26.3735	23.2926	27.621	35.5859	35.9506	14.7541	14.6383	16.5327	16.7861	16.2652	24.7572	17.0516	22.9996	18.7888	20.2867	21.8391	21.9305	27.7613	31.4024	27.2263	21.9524	27.9752	27.7718	30.4863	26.1732	33.0525	15.3084	19.2695	19.6133	21.3521	28.7967	25.8998	9	27	24.4391	0.241122
Stathmin OS=Mus musculus GN=Stmn1 PE=1 SV=2	5.65	17274.5	488.279	P54227	2	14.77	0.0017	STMN1_MOUSE		23.5586	22.5023	22.737	22.9335	24.1008	30.9816		23.6409	25.6921	22.9242		23.3703	21.5394	27.3357	13.8544		15.5936	16.118	33.4549	25.7248	33.49	26.0094	24.9896	24.2862	27.0663	26.5402	32.474	22.9326	26.0053	24.6665	23.1472	20.9098	15.8558	30.8899	25.0951	28.6935	9	24	24.244	0.180013
Mast cell protease 4 OS=Mus musculus GN=Mcpt4 PE=1 SV=1	9.8	27545.8	375.874	P21812	2	9.76	0.0028	MCPT4_MOUSE		17.2465			43.1265	22.2119														25.7521	37.5288	32.2847	70.3015	65.5437	72.4544	63.0298	62.7998	60.6338	17.2465	32.6692	0	0	0	0	31.8552	69.4332	62.1545	5	12	23.7065	1.15576
Histone H2B type 2-E OS=Mus musculus GN=Hist2h2be PE=1 SV=3	10.74	13993.3	19589	Q64524	7	50.79	0	H2B2E_MOUSE		30.9439	33.1076	27.4263	42.2922	42.5871	42.1327	24.6657	28.5231	30.1002										31.4586	33.051	29.5091	43.5662	39.4548	45.236	39.0763	36.0455	31.6968	30.4926	42.3373	27.763	0	0	0	31.3396	42.7523	35.6062	6	18	23.3657	0.779986
Destrin OS=Mus musculus GN=Dstn PE=1 SV=3	7.99	18863.8	1347.61	Q9R0P5	6	46.06	0	DEST_MOUSE		22.7363	22.8237		20.8609	11.9504			10.9645	20.4636				41.5747	4.78157	31.9		12.7722	17.1351	53.0041	61.0265	70.4594	23.4455	26.9249	27.2805	15.93	20.5773	40.3176	22.78	16.4056	15.714	0	26.0854	14.9537	61.4967	25.8836	25.6083	8	20	23.2142	0.713799
60S ribosomal protein L27a OS=Mus musculus GN=Rpl27a PE=2 SV=5	11.53	16719.5	823.712	P14115	2	15.54	0	RL27A_MOUSE		22.6619	27.3329	25.2337	16.0581	15.0267	17.2586	21.97	26.566	27.349	27.3196	21.6227	24.742	22.8614	20.5372	24.846	25.1214	21.2004	18.0927	26.029	25.3222	28.0481	21.6314	17.1152	21.359	28.631	26.4409	25.9372	25.0762	16.1145	25.295	24.5615	22.7482	21.4715	26.4665	20.0352	27.003	9	27	23.1968	0.15112
40S ribosomal protein S16 OS=Mus musculus GN=Rps16 PE=2 SV=4	10.57	16559.4	1049.31	P14131	2	14.38	0	RS16_MOUSE		28.7409	25.3801	26.8381	17.5282	13.6137	18.0446	7.8713	22.0893	23.1098	17.2848	19.2203	17.9352	23.7818	25.2742	24.0116	23.5067	20.8963	21.4215	26.917	23.7837	24.1892	31.5426	25.3762	29.066	29.6285	27.9953	27.8276	26.9864	16.3955	17.6901	18.1468	24.3559	21.9415	24.9633	28.6616	28.4838	9	27	23.0694	0.205703
GTPase KRas OS=Mus musculus GN=Kras PE=1 SV=1	6.37	21941	1360.46	P32883	7	60.85	0	RASK_MOUSE					23.4865	22.4142	20.4695				24.2483	20.8347	24.7879	17.8176	17.151	20.4254	25.1371	27.2438	25.4233	37.8936	39.0881	39.7739	43.6531	44.6261	36.606	35.5115	31.952	33.5785	0	22.1234	0	23.2903	18.4647	25.9347	38.9185	41.6284	33.6807	7	21	22.6712	0.661918
LIM and senescent cell antigen-like-containing domain protein 2 OS=Mus musculus GN=Lims2 PE=1 SV=1	7.83	40970.3	288.111	Q91XD2	3	7.92	0.0038	LIMS2_MOUSE		38.6357	25.5713	28.8072				39.5831	35.8441	22.12	16.7584	16.0458	21.4453	23.2127	26.8639	11.6542	30.4971	15.0755	11.8393	31.7626	28.9067	31.5769	18.2791	32.0565	27.9271	22.7873	27.8727	24.912	31.0048	0	32.5157	18.0832	20.577	19.1373	30.7487	26.0876	25.1906	8	24	22.5939	0.443008
Cofilin-2 OS=Mus musculus GN=Cfl2 PE=1 SV=1	8.16	18823.7	3327.59	P45591	5	33.13	0	COF2_MOUSE		14.06	13.8757	24.1236	19.4815	14.8112	23.4898	15.1449	20.1291	24.7217	19.1014	26.8861	15.0279	13.6597	14.4567	16.1591	24.867	12.5577	26.1309	31.0864	36.5809	38.8254	28.5084	31.5193	27.3964	20.9683	22.8237	25.5464	17.3531	19.2608	19.9986	20.3385	14.7585	21.1852	35.4975	29.1414	23.1128	9	27	22.294	0.284842
Ubiquitin-conjugating enzyme E2 D2 OS=Mus musculus GN=Ube2d2 PE=1 SV=1	7.85	16963.4	1429.48	P62838	3	36.05	0	UB2D2_MOUSE		22.6927	22.5237	15.5941	26.0965	20.9007	24.6811	19.473	25.2867	21.9787	22.1021	17.3799	23.1969	16.8513	18.6215	19.8664	22.3699	17.7701	17.3283	14.3581	22.3308	23.9809	21.2088	27.7807	27.2627	23.5671	29.6094	31.9327	20.2702	23.8928	22.2462	20.893	18.4464	19.1561	20.2233	25.4174	28.3697	9	27	22.1017	0.146519
Profilin-1 OS=Mus musculus GN=Pfn1 PE=1 SV=2	8.48	15128.3	3196.69	P62962	5	59.29	0	PROF1_MOUSE		15.0832	15.0155	13.6287	14.4912	19.7261		12.0697	24.4642	27.2959	26.0578	25.1263	27.3352	21.7868	27.141	24.1415	8.40249	20.2406	15.7221	23.8702	22.2631	27.9817	21.0537	23.3418	21.6445	29.792	28.7886	26.7208	14.5758	17.1087	21.2766	26.1731	24.3564	14.7884	24.705	22.0133	28.4338	9	26	21.4923	0.233184
Mitochondrial fission 1 protein OS=Mus musculus GN=Fis1 PE=1 SV=1	8.97	17065.7	1810.9	Q9CQ92	3	35.53	0	FIS1_MOUSE		19.8465	23.9046	19.2718	24.6022	25.1755	21.0322	23.6666	28.0917	27.6624	15.0821		15.4885	17.7196	16.0919	18.3096	18.6944	18.731	17.065	26.3631	24.2175	23.5348	24.7852	19.724	19.6629	21.9389	21.6573	22.0115	21.0076	23.6033	26.4736	15.2853	17.3737	18.1635	24.7051	21.3907	21.8692	9	26	21.0969	0.17184
Eukaryotic translation initiation factor 5A-1 OS=Mus musculus GN=Eif5a PE=1 SV=2	4.9	17060.4	4190.02	P63242	6	66.88	0	IF5A1_MOUSE		16.4459	14.0179	12.1091	30.6703	19.4258	16.6531	18.8697	17.0373	13.7191	13.9094	20.6594	8.48354	19.3736	19.2616	23.0944	13.6732	21.0618	12.3667	43.0874	22.942	17.7151	37.9789	21.9449	15.696	40.2254	15.8524	27.8453	14.191	22.2497	16.542	14.3508	20.5765	15.7006	27.9148	25.2066	27.9743	9	27	20.5229	0.273678
Cytochrome c oxidase subunit 5B, mitochondrial OS=Mus musculus GN=Cox5b PE=1 SV=1	8.45	14098	1157.49	P19536	4	49.22	0	COX5B_MOUSE		19.638	22.9706	17.5033	19.9071	23.4045	23.7608	29.9695	26.4873	19.9395	20.4033	26.6368	17.9125	17.6889	21.176	17.0277	21.6606	24.2916	22.7636	14.0971	18.1237	16.8287	15.7452	19.392	17.2767	12.377	18.1968	19.0017	20.0373	22.3575	25.4654	21.6509	18.6309	22.9053	16.3498	17.4713	16.5251	9	27	20.1548	0.156946
Aspartoacylase OS=Mus musculus GN=Aspa PE=1 SV=2	6.11	35800.9	641.668	Q8R3P0	2	12.5	0.0017	ACY2_MOUSE													28.9841			18.3351				82.2098	77.094	74.2835	25.2242			26.3308	32.0294	31.2494	0	0	0	28.9841	18.3351	0	77.8624	25.2242	29.8698	5	9	20.0306	1.26744
ATP synthase subunit e, mitochondrial OS=Mus musculus GN=Atp5i PE=1 SV=2	9.74	8235.62	3303.92	Q06185	4	60.56	0	ATP5I_MOUSE		21.0742	16.7686	17.5748	24.8541	24.1916	19.1752	33.1777	24.8867	24.0768	18.4168	19.6052	15.3244	20.6737	21.868	15.7175	20.266	16.1745	19.8375	14.7091	34.6826	14.634	17.3421	16.6728	16.9717	16.6762	16.7381	18.132	18.4725	22.7403	27.3804	17.7821	19.4197	18.7593	21.3419	16.9955	17.1821	9	27	20.0082	0.16752
NADH dehydrogenase [ubiquinone] 1 alpha subcomplex subunit 2 OS=Mus musculus GN=Ndufa2 PE=1 SV=3	10.4	11029.7	1318.55	Q9CQ75	3	30.3	0	NDUA2_MOUSE		16.9622	11.9229	27.7984	22.7947	19.786	21.6801	24.1635	22.8647	20.5998	23.3062	13.6264	21.5867	18.4497	14.4161	23.5698	18.9244	21.96	18.0594	15.3226	16.6287	16.3514	19.7297	18.1403	18.883	14.5353	15.367	15.2027	18.8945	21.4203	22.5427	19.5064	18.8119	19.6479	16.1009	18.9177	15.035	9	27	18.9864	0.122481
40S ribosomal protein S25 OS=Mus musculus GN=Rps25 PE=2 SV=1	10.58	13799.2	447.318	P62852	2	15.2	0.0028	RS25_MOUSE		19.7665	18.9245	17.3419	16.1475	14.8284	14.1503	17.2458	20.6008	20.1362	17.5484	17.3978	18.1728	14.3758	17.1931	15.5854	17.4646	15.7299	14.9139	22.6358	21.9062	21.3144	24.1286	21.8183	23.6704	20.2167	19.704	19.2148	18.6776	15.0421	19.3276	17.7063	15.7181	16.0361	21.9521	23.2058	19.7119	9	27	18.5975	0.150363
40S ribosomal protein S20 OS=Mus musculus GN=Rps20 PE=1 SV=1	10.44	13486.8	431.093	P60867	2	19.33	0.0028	RS20_MOUSE		18.1557	19.5516	17.7747	17.0816	16.1952	15.758	19.9843	22.4387	19.8229	20.1084	15.087	20.0961	20.4755	16.9999	18.8888	18.6727	18.9168	16.6594	17.8996	17.0396	18.7077	19.6153	16.8981	18.8829	21.0585	20.2196	17.2671	18.494	16.3449	20.7486	18.4305	18.7881	18.083	17.8823	18.4655	19.5151	9	27	18.528	0.0643397
Peroxiredoxin-4 OS=Mus musculus GN=Prdx4 PE=1 SV=1	6.76	31280.7	2620.91	O08807	2	14.96	0	PRDX4_MOUSE		22.1481	21.8115	19.05				27.2562	31.5181	31.3158	18.4417	13.5776	16.8088	15.2877	8.7966	15.2845				26.1801	36.1593	29.4091	24.6284	22.5121	31.132	27.5785	27.8861	30.0289	21.0032	0	30.03	16.276	13.1229	0	30.5828	26.0908	28.4978	7	21	18.4004	0.654716
Ubiquitin-conjugating enzyme E2 N OS=Mus musculus GN=Ube2n PE=1 SV=1	6.15	17194.9	496.316	P61089	2	19.74	0.0017	UBE2N_MOUSE		13.5587	11.8887		18.8738	14.1581			21.4867	16.0707	21.1333	19.3612	18.6984	13.8904	13.4799	16.2599		13.4392		14.0725	11.8005	17.2767	15.3709	17.1662	17.6036	27.0469	22.7397	24.3913	12.7237	16.516	18.7787	19.731	14.5434	13.4392	14.3832	16.7136	24.726	9	22	16.8394	0.224413
Vesicle-associated membrane protein 3 OS=Mus musculus GN=Vamp3 PE=1 SV=1	8.92	11594.3	2710.34	P63024	2	38.83	0	VAMP3_MOUSE		17.1257	17.2319	15.7147	17.0697	17.3361	13.2138	18.4621	19.4305	19.3483	13.8354	12.3278	16.1376	11.9329	13.0213	14.522	16.7457	18.3688	18.7574	20.7612	20.6451	23.0295	11.5848	10.4256	15.737	18.0053	19.8303	17.101	16.6908	15.8732	19.0803	14.1003	13.1587	17.9573	21.4786	12.5825	18.3122	9	27	16.5815	0.177744
NADH dehydrogenase [ubiquinone] 1 alpha subcomplex subunit 5 OS=Mus musculus GN=Ndufa5 PE=1 SV=3	8.59	13416.8	1432.22	Q9CPP6	4	42.24	0	NDUA5_MOUSE		13.6397	21.1875	16.6575	30.1358	28.2465	29.6903	19.9376	26.221	24.147	10.6754		14.3212	11.2519	11.9067	11.0954		10.8867	11.0366	9.90684	10.8689	14.0636	17.5207	17.3787	12.8204	14.2043	13.1543	10.346	17.1615	29.3575	23.4352	12.4983	11.418	10.9616	11.6131	15.9066	12.5682	9	25	16.1022	0.395609
Keratin, type II cytoskeletal 72 OS=Mus musculus GN=Krt72 PE=2 SV=1	7.15	57263.6	566.667	Q6IME9	5	14.81	0.0017	K2C72_MOUSE																				46.1571	15.5936	40.0533	77.9493	7.06689	45.1171	73.217	76.2585	45.2034	0	0	0	0	0	0	33.9347	43.3778	64.893	3	9	15.8006	1.5818
Dynein light chain roadblock-type 1 OS=Mus musculus GN=Dynlrb1 PE=1 SV=3	7.63	10989.7	1758.61	P62627	2	57.29	0	DLRB1_MOUSE		12.9243	11.511	10.5212	15.8827	13.4446	11.6934	7.32166	17.7612	17.1796	16.7357	13.0196	13.7263	13.0041	9.30507	10.6131	13.301	12.4435	12.5288	22.3509	21.3395	22.0959	15.683	18.1345	17.6311	20.81	23.0357	18.4505	11.6522	13.6736	14.0875	14.4939	10.9741	12.7578	21.9288	17.1495	20.7654	9	27	15.2758	0.254038
FERM domain-containing protein 8 OS=Mus musculus GN=Frmd8 PE=1 SV=2	5.98	52340.9	483.025	Q3UFK8	2	8.37	0.0028	FRMD8_MOUSE		30.6819																				26.6077	53.0193	40.7788	36.1863	33.1195	44.4199	27.9907	30.6819	0	0	0	0	0	26.6077	43.3282	35.1767	4	8	15.0883	1.221
NADH dehydrogenase [ubiquinone] iron-sulfur protein 5 OS=Mus musculus GN=Ndufs5 PE=1 SV=3	9.25	12875.8	686.964	Q99LY9	3	30.19	0.0017	NDUS5_MOUSE		15.0605	15.7048	14.3107	15.3382	15.3656	17.7853	24.1468	19.9212	17.2791	10.7164	13.782	14.4951	14.5261	16.5303	15.4842	12.4934	11.5668	15.5463	12.7109	13.5172	12.6471	14.3505	11.8441	11.36	15.7569	12.263	15.3236	15.0253	16.163	20.4491	12.9979	15.5135	13.2022	12.9584	12.5182	14.4478	9	27	14.8084	0.166874
Gamma-aminobutyric acid receptor-associated protein-like 2 OS=Mus musculus GN=Gabarapl2 PE=1 SV=1	8.56	13723.9	1226.11	P60521	2	12.82	0	GBRL2_MOUSE		12.8094	12.8878	13.732	12.3489	10.6049	11.2116	21.1332	17.2621	16.3065	16.2111		12.5751	16.3467	15.6849	13.8267		12.7114	13.9267	16.7714	17.1425	17.9036	13.6621	14.5221	11.8349	14.6911	13.9771	11.2452	13.1431	11.3884	18.234	14.3931	15.2861	13.319	17.2725	13.3397	13.3044	9	25	14.4089	0.151013
Keratin, type II cytoskeletal 6A OS=Mus musculus GN=Krt6a PE=2 SV=3	7.98	59677.4	4251.56	P50446	17	39.96	0	K2C6A_MOUSE					91.8932	85.8455	85.4312	17.7636	30.6684	21.4115	16.4222	13.0059	24.414																0	87.7233	23.2812	17.9474	0	0	0	0	0	3	9	14.328	2.02158
Keratin, type I cytoskeletal 40 OS=Mus musculus GN=Krt40 PE=2 SV=1	4.28	51038	927.259	Q6IFX3	2	2.96	0	K1C40_MOUSE		17.5145	3.16954	3.14111	20.1667	26.289	22.1559	12.2219	32.5727	22.9056										17.907	6.2929	16.6369	32.0635	26.494	36.1596	18.8529	18.963	24.9901	7.94171	22.8706	22.5667	0	0	0	13.6123	31.5724	20.9353	6	18	13.2777	0.894754
40S ribosomal protein S13 OS=Mus musculus GN=Rps13 PE=1 SV=2	10.94	17222.3	468.139	P62301	2	17.88	0.0028	RS13_MOUSE		17.3064	18.7601		11.9835	21.5644			17.7293	11.8855										16.2922	15.7059	20.0518	15.443	27.0841	20.1275	38.9007	26.544	26.604	18.0332	16.774	14.8074	0	0	0	17.35	20.8848	30.6829	6	15	13.1703	0.824517
Cell cycle exit and neuronal differentiation protein 1 OS=Mus musculus GN=Cend1 PE=1 SV=1	9.55	15044	655.775	Q9JKC6	2	14.77	0.0017	CEND_MOUSE			10.1558	14.731	15.5017	20.2652	16.1162		23.3018	15.8525		12.2778	11.8093	14.5037	11.7937	9.80528		12.6822	11.7604			14.3606				9.3563	9.76942	14.3314	12.4434	17.2943	19.5772	12.0436	12.0342	12.2213	14.3606	0	11.1524	8	18	12.3474	0.43885
60S ribosomal protein L22 OS=Mus musculus GN=Rpl22 PE=2 SV=2	9.61	14816	816.361	P67984	2	30.47	0	RL22_MOUSE			12.48		16.9497	19.8382		20.2037	21.8656	16.0055										25.3642	17.9187	20.4387	21.8788	17.0883	18.9074	20.8653	16.1457	17.5252	12.48	18.394	19.3583	0	0	0	21.2406	19.2915	18.1787	6	15	12.1048	0.774908
Histone H1t OS=Mus musculus GN=Hist1h1t PE=1 SV=4	12.14	21540.4	1688.39	Q07133	2	12.98	0	H1T_MOUSE											37.2551	40.0588	39.3259	25.2574	26.0079	35.0767	21.5733	29.6235	29.9445	11.913	12.7804	13.6165							0	0	0	38.8799	28.7807	27.0471	12.77	0	0	4	12	11.942	1.30773
Ras-related protein Rab-1B OS=Mus musculus GN=Rab1b PE=1 SV=1	5.39	22358.3	1867.83	Q9D1G1	12	60.2	0	RAB1B_MOUSE		13.9962	9.53245	6.69367	8.36268	10.6373	4.46507	3.91509	16.5434	9.791				4.6669	6.73741	6.28705				15.7805	27.3428	28.1719	44.6693	14.0916	15.2116	15.4129	24.5675	14.6407	10.0741	7.82167	10.0832	0	5.89712	0	23.7651	24.6575	18.207	7	21	11.1673	0.826193
Guanine nucleotide-binding protein G(I)/G(S)/G(T) subunit beta-3 OS=Mus musculus GN=Gnb3 PE=1 SV=2	5.29	38209.7	867.794	Q61011	3	8.24	0	GBB3_MOUSE		26.4804	41.6159	40.2772																			26.7055	40.4267	22.6031	28.8407	34.0069	33.0947	36.1245	0	0	0	0	0	0	29.9117	31.9808	3	9	10.8908	1.50702
Protein NipSnap homolog 3B OS=Mus musculus GN=Nipsnap3b PE=1 SV=1	9.78	28422.4	561.232	Q9CQE1	2	13.77	0.0017	NPS3B_MOUSE		17.8807	16.6574			14.7024			18.502											21.9597	23.2965	42.963				16.9804		16.0627	17.269	14.7024	18.502	0	0	0	29.4064	0	16.5215	5	9	10.7113	1.02367
Guanine nucleotide-binding protein G(z) subunit alpha OS=Mus musculus GN=Gnaz PE=2 SV=4	7.49	41363	510.376	O70443	3	11.83	0.0017	GNAZ_MOUSE		5.86215	14.4551	5.39617				11.6399	25.357	23.441				5.90567	6.50204	14.6797				18.7489	20.979	14.3615	21.1212	16.9377	18.6895	22.4614	16.3354	20.5318	8.57114	0	20.146	0	9.02913	0	18.0298	18.9161	19.7762	6	18	10.4965	0.854285
Glutathione S-transferase Mu 5 OS=Mus musculus GN=Gstm5 PE=1 SV=1	7	27034.2	422.016	P48774	2	11.16	0.0028	GSTM5_MOUSE																				34.4107	27.0449	28.6954	37.2257	36.047	36.3754	24.4039	27.4317	24.1953	0	0	0	0	0	0	30.0503	36.5494	25.3436	3	9	10.2159	1.52507
Fructose-bisphosphate aldolase B OS=Mus musculus GN=Aldob PE=1 SV=3	8.26	39963.3	1299.3	Q91Y97	3	7.97	0	ALDOB_MOUSE		24.0845	24.9985	25.4259	53.08	38.7428	43.3849	18.7172	19.1445	17.6093																			24.8363	45.0692	18.4903	0	0	0	0	0	0	3	9	9.82176	1.65811
Sodium/potassium-transporting ATPase subunit gamma OS=Mus musculus GN=Fxyd2 PE=2 SV=2	7.17	7576.57	1032.87	Q04646	2	42.86	0	ATNG_MOUSE		7.82111	7.56784	8.37872	9.4639	8.0465	7.83416		12.5875	13.3842	8.04721	8.0053	9.79813	6.36389	7.54468	9.88982	8.55823	9.11361	9.79605	10.677	9.58249	9.02816	12.5377	10.1084	10.211	11.4929	9.93357	8.77486	7.92256	8.44819	12.9859	8.61688	7.93279	9.15597	9.76255	10.9524	10.0671	9	26	9.53825	0.17222
Guanine nucleotide-binding protein G(I)/G(S)/G(O) subunit gamma-12 OS=Mus musculus GN=Gng12 PE=1 SV=3	9.48	8111.3	4556.3	Q9DAS9	2	37.5	0	GBG12_MOUSE			10.5085	6.32834		8.93901	11.4211	14.0619	16.865	13.0388	9.12357	12.4026	9.52352	11.1896		9.44624	12.3611	9.25149	12.0371		5.17142	8.55695	8.14189	6.24868			4.83787	4.8046	8.41841	10.18	14.6552	10.3499	10.3179	11.2166	6.86419	7.19528	4.82124	9	21	9.33542	0.308729
Beta-centractin OS=Mus musculus GN=Actr1b PE=1 SV=1	5.96	42395.5	711.035	Q8R5C5	5	27.13	0.0017	ACTY_MOUSE								22.1779	33.5315	25.1226										21.232	24.5647	33.7102				22.6254	23.974	25.4052	0	0	26.944	0	0	0	26.5023	0	24.0016	3	9	8.60531	1.50283
Ras-related protein Rap-2c OS=Mus musculus GN=Rap2c PE=1 SV=1	4.67	20972.9	848.559	Q8BU31	6	39.34	0	RAP2C_MOUSE		16.7459	16.194	13.9423				16.6476	17.6413	18.6181	13.1863	14.1086	13.2503							12.9028	11.335	13.3007				10.3403	10.2507	11.1069	15.6274	0	17.6356	13.515	0	0	12.5128	0	10.5659	5	15	7.76188	0.981048
Keratin, type I cytoskeletal 28 OS=Mus musculus GN=Krt28 PE=1 SV=1	5.03	50802.4	882.431	A6BLY7	2	5.63	0	K1C28_MOUSE																				6.18719	6.61321	18.0197	45.809	39.7096	29.3526	30.0438	26.7452	5.70535	0	0	0	0	0	0	10.2734	38.2904	20.8315	3	9	7.71058	1.75837
Hemoglobin subunit zeta OS=Mus musculus GN=Hbz PE=2 SV=2	7.44	16349	4103.55	P06467	5	37.32	0	HBAZ_MOUSE					9.81511	11.4174	9.19829	8.56291	9.2589	8.58274				7.61733	8.3862	7.92979				16.5626	16.775	16.9752	13.4975	13.7695	14.72	9.72803	10.783	9.71135	0	10.1436	8.80152	0	7.97777	0	16.7709	13.9957	10.0741	6	18	7.52929	0.829989
Keratin, type II cytoskeletal 4 OS=Mus musculus GN=Krt4 PE=1 SV=2	8.21	56625.6	2889.2	P07744	7	10.48	0	K2C4_MOUSE								9.94462	24.1753	13.5265				14.8427	13.8196	29.8625							16.9036	10.0918	8.38645	16.7498	15.7612	16.0566	0	0	15.8821	0	19.5083	0	0	11.794	16.1892	4	12	7.04151	1.21727
Hemoglobin subunit epsilon-Y2 OS=Mus musculus GN=Hbb-y PE=1 SV=2	8.65	16193.7	6860.71	P02104	3	25.17	0	HBE_MOUSE		21.5019	18.5819	23.7839	16.6429	16.0344	15.4964																12.6317	15.0293	25.1624				21.2892	16.0579	0	0	0	0	0	17.6078	0	3	9	6.1061	1.51605
Histone H1.1 OS=Mus musculus GN=Hist1h1a PE=1 SV=2	11.42	21785.1	3405.42	P43275	4	27.7	0	H11_MOUSE		11.7577	13.2733	16.2261	15.3644	24.1299	26.4596	5.10455	11.9957	15.219																			13.7524	21.9846	10.7731	0	0	0	0	0	0	3	9	5.16778	1.60178
Fatty acid-binding protein, adipocyte OS=Mus musculus GN=Fabp4 PE=1 SV=3	8.8	14764	1977.56	P04117	2	14.39	0	FABP4_MOUSE								8.13002	7.62349	5.3329										16.4744	12.6733	13.6734	7.75435	7.94369	7.65488	8.40361	8.72885	7.58925	0	0	7.0288	0	0	0	14.2737	7.78431	8.24057	4	12	4.14749	1.28387

## Sheet: correlation
									WT1-TR1	WT1-TR2	WT1-TR3	WT2-TR1	WT2-TR2	WT2-TR3	WT3-TR1	WT3-TR2	WT3-TR3	WT4-TR1	WT4-TR2	WT4-TR3	WT5-TR1	WT5-TR2	WT5-TR3	WT6-TR1	WT6-TR2	WT6-TR3	WT7-TR1	WT7-TR2	WT7-TR3	WT8-TR1	WT8-TR2	WT8-TR3	WT9-TR1	WT9-TR2	WT9-TR3
								WT1-TR1	1	0.995516	0.993569	0.960472	0.95887	0.954231	0.942746	0.939453	0.939176	0.96052	0.959184	0.963625	0.948624	0.947304	0.947062	0.953908	0.959328	0.944246	0.934891	0.933216	0.931533	0.938557	0.942739	0.946358	0.936647	0.941657	0.932533		0.81
								WT1-TR2	0.995516	1	0.991371	0.961788	0.962438	0.952311	0.945788	0.946239	0.93844	0.955748	0.952232	0.95834	0.94777	0.944787	0.941822	0.950073	0.957474	0.935624	0.936913	0.939839	0.941515	0.940814	0.945162	0.952391	0.92932	0.936575	0.924675		0.82
								WT1-TR3	0.993569	0.991371	1	0.953621	0.949629	0.956036	0.93987	0.938749	0.945952	0.962312	0.959261	0.965475	0.953331	0.952084	0.953869	0.956697	0.961142	0.949913	0.933239	0.93204	0.92854	0.943887	0.943891	0.9429	0.935719	0.938948	0.931534		0.83
								WT2-TR1	0.960472	0.961788	0.953621	1	0.99606	0.990027	0.946098	0.962821	0.95547	0.950241	0.949081	0.94996	0.944226	0.943598	0.94454	0.95023	0.956295	0.941929	0.94859	0.955544	0.953853	0.961084	0.967075	0.971304	0.944375	0.951277	0.939314		0.84
								WT2-TR2	0.95887	0.962438	0.949629	0.99606	1	0.986312	0.93984	0.954183	0.943769	0.94323	0.941965	0.944286	0.934764	0.93576	0.931675	0.940873	0.949661	0.929249	0.941866	0.946148	0.946871	0.952085	0.956898	0.964128	0.930551	0.939802	0.924074		0.85
								WT2-TR3	0.954231	0.952311	0.956036	0.990027	0.986312	1	0.937262	0.94725	0.951096	0.954589	0.951103	0.952027	0.938863	0.941563	0.944961	0.946955	0.95175	0.9422	0.928757	0.934768	0.928751	0.9533	0.95408	0.955569	0.93207	0.93893	0.926909		0.86
								WT3-TR1	0.942746	0.945788	0.93987	0.946098	0.93984	0.937262	1	0.978437	0.974563	0.97794	0.975611	0.973756	0.977672	0.980008	0.972082	0.977899	0.979	0.966651	0.948704	0.954416	0.951619	0.943219	0.942791	0.942883	0.947345	0.956876	0.946305		0.87
								WT3-TR2	0.939453	0.946239	0.938749	0.962821	0.954183	0.94725	0.978437	1	0.988662	0.964202	0.961906	0.961943	0.972283	0.969387	0.969472	0.972358	0.974858	0.96316	0.967729	0.9758	0.974798	0.968632	0.971427	0.972872	0.959464	0.969195	0.959977		0.88
								WT3-TR3	0.939176	0.93844	0.945952	0.95547	0.943769	0.951096	0.974563	0.988662	1	0.974493	0.972791	0.973341	0.980037	0.979686	0.985497	0.981251	0.979549	0.98054	0.966769	0.966069	0.95988	0.966965	0.966233	0.957775	0.972585	0.976852	0.972803		0.89
								WT4-TR1	0.96052	0.955748	0.962312	0.950241	0.94323	0.954589	0.97794	0.964202	0.974493	1	0.997079	0.995759	0.983541	0.986138	0.984321	0.986714	0.98743	0.980644	0.939938	0.938816	0.930805	0.9508	0.947368	0.942008	0.961991	0.965571	0.956723		0.9
								WT4-TR2	0.959184	0.952232	0.959261	0.949081	0.941965	0.951103	0.975611	0.961906	0.972791	0.997079	1	0.993203	0.981813	0.985684	0.983121	0.986781	0.986993	0.982493	0.942151	0.938351	0.929657	0.950483	0.948705	0.941941	0.965302	0.968144	0.9593		0.91
								WT4-TR3	0.963625	0.95834	0.965475	0.94996	0.944286	0.952027	0.973756	0.961943	0.973341	0.995759	0.993203	1	0.985535	0.986803	0.9831	0.984119	0.989178	0.981662	0.94225	0.938097	0.932942	0.950701	0.94316	0.936717	0.962694	0.96355	0.954455		0.92
								WT5-TR1	0.948624	0.94777	0.953331	0.944226	0.934764	0.938863	0.977672	0.972283	0.980037	0.983541	0.981813	0.985535	1	0.996863	0.992338	0.990095	0.990385	0.988138	0.966606	0.96381	0.96067	0.961915	0.956246	0.944795	0.972448	0.972695	0.96879		0.93
								WT5-TR2	0.947304	0.944787	0.952084	0.943598	0.93576	0.941563	0.980008	0.969387	0.979686	0.986138	0.985684	0.986803	0.996863	1	0.991473	0.99099	0.990719	0.987994	0.964801	0.959672	0.954141	0.960657	0.95342	0.941438	0.969248	0.971566	0.965463		0.94
								WT5-TR3	0.947062	0.941822	0.953869	0.94454	0.931675	0.944961	0.972082	0.969472	0.985497	0.984321	0.983121	0.9831	0.992338	0.991473	1	0.990322	0.986201	0.993099	0.964251	0.959564	0.950696	0.95644	0.954972	0.943792	0.976857	0.976999	0.976508		0.95
								WT6-TR1	0.953908	0.950073	0.956697	0.95023	0.940873	0.946955	0.977899	0.972358	0.981251	0.986714	0.986781	0.984119	0.990095	0.99099	0.990322	1	0.995179	0.992667	0.961644	0.958993	0.950167	0.958501	0.957934	0.948351	0.966755	0.969588	0.965421		0.96
								WT6-TR2	0.959328	0.957474	0.961142	0.956295	0.949661	0.95175	0.979	0.974858	0.979549	0.98743	0.986993	0.989178	0.990385	0.990719	0.986201	0.995179	1	0.990216	0.959408	0.956623	0.953012	0.957121	0.954863	0.947292	0.961964	0.96505	0.956585		0.97
								WT6-TR3	0.944246	0.935624	0.949913	0.941929	0.929249	0.9422	0.966651	0.96316	0.98054	0.980644	0.982493	0.981662	0.988138	0.987994	0.993099	0.992667	0.990216	1	0.957685	0.949197	0.940815	0.948782	0.947502	0.93306	0.972597	0.970842	0.969765		0.98
								WT7-TR1	0.934891	0.936913	0.933239	0.94859	0.941866	0.928757	0.948704	0.967729	0.966769	0.939938	0.942151	0.94225	0.966606	0.964801	0.964251	0.961644	0.959408	0.957685	1	0.989887	0.987101	0.968192	0.968067	0.961095	0.967877	0.972743	0.968577		0.99
								WT7-TR2	0.933216	0.939839	0.93204	0.955544	0.946148	0.934768	0.954416	0.9758	0.966069	0.938816	0.938351	0.938097	0.96381	0.959672	0.959564	0.958993	0.956623	0.949197	0.989887	1	0.995327	0.96984	0.974195	0.970017	0.960624	0.968941	0.96467		1
								WT7-TR3	0.931533	0.941515	0.92854	0.953853	0.946871	0.928751	0.951619	0.974798	0.95988	0.930805	0.929657	0.932942	0.96067	0.954141	0.950696	0.950167	0.953012	0.940815	0.987101	0.995327	1	0.963892	0.967803	0.96743	0.954075	0.962818	0.956623
								WT8-TR1	0.938557	0.940814	0.943887	0.961084	0.952085	0.9533	0.943219	0.968632	0.966965	0.9508	0.950483	0.950701	0.961915	0.960657	0.95644	0.958501	0.957121	0.948782	0.968192	0.96984	0.963892	1	0.992877	0.985147	0.964899	0.967947	0.960629
								WT8-TR2	0.942739	0.945162	0.943891	0.967075	0.956898	0.95408	0.942791	0.971427	0.966233	0.947368	0.948705	0.94316	0.956246	0.95342	0.954972	0.957934	0.954863	0.947502	0.968067	0.974195	0.967803	0.992877	1	0.992225	0.967495	0.972258	0.965942
								WT8-TR3	0.946358	0.952391	0.9429	0.971304	0.964128	0.955569	0.942883	0.972872	0.957775	0.942008	0.941941	0.936717	0.944795	0.941438	0.943792	0.948351	0.947292	0.93306	0.961095	0.970017	0.96743	0.985147	0.992225	1	0.954108	0.9645	0.954379
								WT9-TR1	0.936647	0.92932	0.935719	0.944375	0.930551	0.93207	0.947345	0.959464	0.972585	0.961991	0.965302	0.962694	0.972448	0.969248	0.976857	0.966755	0.961964	0.972597	0.967877	0.960624	0.954075	0.964899	0.967495	0.954108	1	0.992966	0.993452
								WT9-TR2	0.941657	0.936575	0.938948	0.951277	0.939802	0.93893	0.956876	0.969195	0.976852	0.965571	0.968144	0.96355	0.972695	0.971566	0.976999	0.969588	0.96505	0.970842	0.972743	0.968941	0.962818	0.967947	0.972258	0.9645	0.992966	1	0.995802
								WT9-TR3	0.932533	0.924675	0.931534	0.939314	0.924074	0.926909	0.946305	0.959977	0.972803	0.956723	0.9593	0.954455	0.96879	0.965463	0.976508	0.965421	0.956585	0.969765	0.968577	0.96467	0.956623	0.960629	0.965942	0.954379	0.993452	0.995802	1

## Sheet: Filter Criteria
	Filter Criteria
MetaScore:	ppm/Score >5
IQ	5.5
Replication Bio	min 3

## Sheet: ISOQuant_config
	ISOQuant Configuration	time	parameter	value
		2019-05-16 17:50:01	process.emrt.minIntensity	1000
		2019-05-16 17:50:01	process.emrt.minMass	500
		2019-05-16 17:50:02	process.emrt.rt.alignment.match.maxDeltaMass.ppm	10
		2019-05-16 17:50:02	process.emrt.rt.alignment.match.maxDeltaDriftTime	2
		2019-05-16 17:50:02	process.emrt.rt.alignment.normalizeReferenceTime	false
		2019-05-16 17:50:02	process.emrt.rt.alignment.maxProcesses	8
		2019-05-16 17:50:02	process.emrt.rt.alignment.referenceRun.selectionMethod	AUTO
		2019-05-16 17:50:02	process.emrt.rt.alignment.maxProcessForkingDepth	2
		2019-05-16 17:50:02	process.emrt.rt.alignment.method	PARALLEL_FAST_RECURSIVE
		2019-05-16 17:50:02	process.emrt.rt.alignment.method.iterative.minPeaks	5000
		2019-05-16 17:50:02	process.emrt.rt.alignment.method.iterative.abstractionMethod	MASS_IN_RT_WINDOWS
		2019-05-16 17:50:02	process.emrt.rt.alignment.method.iterative.pathRefinementRadius	500
		2019-05-16 17:50:02	process.emrt.rt.alignment.method.iterative.growthFactor	2
		2019-05-16 17:50:02	process.emrt.rt.alignment.method.iterative.growthFactorLimit	2.5
		2019-05-16 17:51:02	process.emrt.clustering.preclustering.orderSequence	MTMTMT
		2019-05-16 17:51:02	process.emrt.clustering.preclustering.maxDistance.mass.ppm	6.06E-6
		2019-05-16 17:51:02	process.emrt.clustering.preclustering.maxDistance.time.min	0.202
		2019-05-16 17:51:02	process.emrt.clustering.preclustering.maxDistance.drift	2.02
		2019-05-16 17:52:07	process.emrt.clustering.distance.unit.mass.ppm	6.0E-6
		2019-05-16 17:52:07	process.emrt.clustering.distance.unit.time.min	0.2
		2019-05-16 17:52:07	process.emrt.clustering.distance.unit.drift.bin	2
		2019-05-16 17:52:07	process.emrt.clustering.dbscan.minNeighborCount	2
		2019-05-16 17:53:00	process.normalization.lowess.bandwidth	0.3
		2019-05-16 17:53:00	process.normalization.orderSequence	XPIR
		2019-05-16 17:53:00	process.normalization.minIntensity	3000
		2019-05-16 17:57:49	process.identification.peptide.minReplicationRate	2
		2019-05-16 17:57:49	process.identification.peptide.minScore	5.5
		2019-05-16 17:57:49	process.identification.peptide.minOverallMaxScore	5.5
		2019-05-16 17:57:49	process.identification.peptide.minSequenceLength	6
		2019-05-16 17:57:49	process.identification.peptide.acceptType.PEP_FRAG_1	true
		2019-05-16 17:57:49	process.identification.peptide.acceptType.IN_SOURCE	false
		2019-05-16 17:57:49	process.identification.peptide.acceptType.MISSING_CLEAVAGE	true
		2019-05-16 17:57:49	process.identification.peptide.acceptType.NEUTRAL_LOSS_H20	false
		2019-05-16 17:57:49	process.identification.peptide.acceptType.NEUTRAL_LOSS_NH3	false
		2019-05-16 17:57:49	process.identification.peptide.acceptType.PEP_FRAG_2	false
		2019-05-16 17:57:49	process.identification.peptide.acceptType.DDA	false
		2019-05-16 17:57:49	process.identification.peptide.acceptType.VAR_MOD	false
		2019-05-16 17:57:49	process.identification.peptide.acceptType.PTM	false
		2019-05-16 17:57:49	process.annotation.peptide.maxSequencesPerEMRTCluster	1
		2019-05-16 17:57:49	process.annotation.protein.resolveHomology	true
		2019-05-16 17:57:49	process.annotation.peptide.maxFDR	0.01
		2019-05-16 17:57:49	process.annotation.useSharedPeptides	all
		2019-05-16 17:58:18	process.quantification.peptide.minMaxScorePerCluster	5.5
		2019-05-16 17:58:18	process.quantification.peptide.acceptType.IN_SOURCE	false
		2019-05-16 17:58:18	process.quantification.peptide.acceptType.MISSING_CLEAVAGE	false
		2019-05-16 17:58:18	process.quantification.peptide.acceptType.NEUTRAL_LOSS_H20	false
		2019-05-16 17:58:18	process.quantification.peptide.acceptType.NEUTRAL_LOSS_NH3	false
		2019-05-16 17:58:18	process.quantification.peptide.acceptType.PEP_FRAG_1	true
		2019-05-16 17:58:18	process.quantification.peptide.acceptType.PEP_FRAG_2	false
		2019-05-16 17:58:18	process.quantification.peptide.acceptType.VAR_MOD	false
		2019-05-16 17:58:18	process.quantification.peptide.acceptType.PTM	false
		2019-05-16 17:58:18	process.quantification.peptide.acceptType.DDA	false
		2019-05-16 17:58:18	process.quantification.topx.degree	3
		2019-05-16 17:58:18	process.quantification.topx.allowDifferentPeptides	true
		2019-05-16 17:58:18	process.quantification.minPeptidesPerProtein	2
		2019-05-16 17:58:18	process.quantification.absolute.standard.entry	ENO1_YEAST
		2019-05-16 17:58:18	process.quantification.absolute.standard.fmol	5
		2019-05-16 18:06:06	process.quantification.topx.allowDifferentPeptides	true
		2019-05-16 18:06:07	process.quantification.absolute.standard.entry	ENO1_YEAST
		2019-05-16 18:06:07	process.quantification.absolute.standard.fmol	5
		2019-05-16 18:06:08	process.quantification.maxProteinFDR	0.01

## Sheet: protein homology
reported protein	unique peptides	razor peptides	shared peptides	proteins sharing peptides
1433B_MOUSE	9	0	5	1433B_MOUSE
1433E_MOUSE	19	0	3	1433E_MOUSE
1433F_MOUSE	9	0	3	1433F_MOUSE
1433G_MOUSE	11	0	4	1433G_MOUSE
1433S_MOUSE	3	0	3	1433S_MOUSE
1433T_MOUSE	12	0	4	1433T_MOUSE
1433Z_MOUSE	14	0	4	1433Z_MOUSE
3HIDH_MOUSE	2	0	0	3HIDH_MOUSE
4F2_MOUSE	20	0	0	4F2_MOUSE
6PGD_MOUSE	6	0	0	6PGD_MOUSE
AATM_MOUSE	23	0	0	AATM_MOUSE
ABD12_MOUSE	6	0	0	ABD12_MOUSE
ACADL_MOUSE	17	0	0	ACADL_MOUSE
ACADM_MOUSE	13	0	0	ACADM_MOUSE
ACADV_MOUSE	2	0	0	ACADV_MOUSE
ACLY_MOUSE	52	0	0	ACLY_MOUSE
ACO15_MOUSE	2	0	0	ACO15_MOUSE
ACON_MOUSE	40	0	0	ACON_MOUSE
ACTA_MOUSE	0	10	11	ACTA_MOUSE
ACTBL_MOUSE	9	0	9	ACTS_MOUSE,ACTBL_MOUSE,ACTC_MOUSE,ACTH_MOUSE,ACTG_MOUSE
ACTB_MOUSE	2	10	13	ACTB_MOUSE,ACTC_MOUSE,ACTH_MOUSE,ACTG_MOUSE,ACTS_MOUSE
ACTN1_MOUSE	14	0	13	ACTN3_MOUSE,ACTN1_MOUSE
ACTN2_MOUSE	0	1	6	ACTN2_MOUSE
ACTN4_MOUSE	13	0	12	ACTN3_MOUSE,ACTN4_MOUSE
ACTY_MOUSE	1	0	4	ACTY_MOUSE
ACTZ_MOUSE	6	0	4	ACTZ_MOUSE
ACY2_MOUSE	2	0	0	ACY2_MOUSE
ADA10_MOUSE	17	0	0	ADA10_MOUSE
ADDA_MOUSE	10	0	0	ADDA_MOUSE
ADDG_MOUSE	8	0	0	ADDG_MOUSE
ADT1_MOUSE	11	0	14	ADT1_MOUSE
ADT2_MOUSE	11	0	14	ADT2_MOUSE
ADT4_MOUSE	13	0	4	ADT4_MOUSE
AGK_MOUSE	3	0	0	AGK_MOUSE
AGRIN_MOUSE	20	0	0	AGRIN_MOUSE
AINX_MOUSE	23	0	5	AINX_MOUSE
AL1A1_MOUSE	13	7	1	AL1A7_MOUSE,AL1B1_MOUSE,AL1A1_MOUSE,AL1A3_MOUSE
AL1A2_MOUSE	0	1	2	AL1A7_MOUSE,AL1B1_MOUSE,AL1A2_MOUSE,AL1A3_MOUSE
AL3B1_MOUSE	2	0	0	AL3B1_MOUSE
ALBU_BOVIN	25	0	1	ALBU_BOVIN
ALBU_MOUSE	44	0	1	ALBU_MOUSE
ALDH2_MOUSE	24	0	2	ALDH2_MOUSE,AL1A3_MOUSE,AL1A7_MOUSE,AL1B1_MOUSE
ALDOA_MOUSE	24	0	6	ALDOA_MOUSE
ALDOB_MOUSE	2	0	1	ALDOB_MOUSE
ALDOC_MOUSE	14	0	6	ALDOC_MOUSE
ALDR_MOUSE	2	0	0	ALDR_MOUSE
ANK3_MOUSE	64	3	0	ANK2_MOUSE,ANK3_MOUSE
ANXA1_MOUSE	11	0	0	ANXA1_MOUSE
ANXA2_MOUSE	28	0	0	ANXA2_MOUSE
ANXA5_MOUSE	16	0	1	ANXA5_MOUSE
ANXA6_MOUSE	49	1	1	ANXA6_MOUSE,ANXA4_MOUSE
AOFA_MOUSE	17	0	0	AOFA_MOUSE
AP1B1_MOUSE	6	0	9	AP1B1_MOUSE
AP2A1_MOUSE	10	0	8	AP2A1_MOUSE
AP2A2_MOUSE	25	0	8	AP2A2_MOUSE
AP2B1_MOUSE	21	0	9	AP2B1_MOUSE
AP2M1_MOUSE	13	0	0	AP2M1_MOUSE
AP2S1_MOUSE	2	0	0	AP2S1_MOUSE
APOA1_MOUSE	2	0	0	APOA1_MOUSE
APOH_MOUSE	13	0	0	APOH_MOUSE
APOOL_MOUSE	3	0	0	APOOL_MOUSE
ARF1_MOUSE	0	5	0	ARF5_MOUSE,ARF1_MOUSE,ARF2_MOUSE,ARF3_MOUSE,ARF4_MOUSE
ARL8B_MOUSE	1	2	0	ARL8B_MOUSE,ARL8A_MOUSE
ARP2_MOUSE	7	0	0	ARP2_MOUSE
ARP3_MOUSE	14	2	0	ARP3B_MOUSE,ARP3_MOUSE
ARPC2_MOUSE	14	0	0	ARPC2_MOUSE
ARPC3_MOUSE	5	0	0	ARPC3_MOUSE
ARPC4_MOUSE	6	0	0	ARPC4_MOUSE
ASPN_MOUSE	13	0	0	ASPN_MOUSE
AT12A_MOUSE	12	0	7	AT12A_MOUSE
AT1A1_MOUSE	40	0	20	AT1A1_MOUSE
AT1A2_MOUSE	33	0	21	AT1A2_MOUSE
AT1A3_MOUSE	35	0	21	AT1A3_MOUSE
AT1A4_MOUSE	8	0	12	AT1A4_MOUSE
AT1B1_MOUSE	18	0	0	AT1B1_MOUSE
AT1B2_MOUSE	5	0	0	AT1B2_MOUSE
AT1B3_MOUSE	13	0	0	AT1B3_MOUSE
AT5F1_MOUSE	17	0	0	AT5F1_MOUSE
ATNG_MOUSE	2	0	0	ATNG_MOUSE
ATP4A_MOUSE	11	0	6	ATP4A_MOUSE
ATP5H_MOUSE	14	0	0	ATP5H_MOUSE
ATP5I_MOUSE	4	0	0	ATP5I_MOUSE
ATP8_MOUSE	3	0	0	ATP8_MOUSE
ATPA_MOUSE	37	0	0	ATPA_MOUSE
ATPB_MOUSE	34	0	0	ATPB_MOUSE
ATPD_MOUSE	5	0	0	ATPD_MOUSE
ATPG_MOUSE	12	0	0	ATPG_MOUSE
ATPK_MOUSE	2	0	0	ATPK_MOUSE
ATPO_MOUSE	13	0	0	ATPO_MOUSE
AUHM_MOUSE	10	0	0	AUHM_MOUSE
B3AT_MOUSE	10	0	0	B3AT_MOUSE
BACH_MOUSE	5	0	0	BACH_MOUSE
BAG3_MOUSE	3	0	0	BAG3_MOUSE
BAP31_MOUSE	2	0	0	BAP31_MOUSE
BASI_MOUSE	9	0	0	BASI_MOUSE
BCAM_MOUSE	24	0	0	BCAM_MOUSE
BCAS1_MOUSE	17	0	0	BCAS1_MOUSE
BDP1_MOUSE	5	0	0	BDP1_MOUSE
BGH3_MOUSE	37	0	0	BGH3_MOUSE
BIN3_MOUSE	2	0	0	BIN3_MOUSE
C1QBP_MOUSE	3	0	0	C1QBP_MOUSE
CADH1_MOUSE	15	0	0	CADH1_MOUSE
CADH2_MOUSE	2	0	0	CADH2_MOUSE
CADM1_MOUSE	4	0	0	CADM1_MOUSE
CADM3_MOUSE	20	0	0	CADM3_MOUSE
CADM4_MOUSE	19	0	0	CADM4_MOUSE
CAH2_MOUSE	10	0	0	CAH2_MOUSE
CAH3_MOUSE	19	0	0	CAH3_MOUSE
CALL3_MOUSE	1	0	7	TNNC2_MOUSE,CALL3_MOUSE
CALM_MOUSE	5	0	7	CALM_MOUSE,TNNC2_MOUSE
CALR_MOUSE	18	0	0	CALR_MOUSE
CALX_MOUSE	23	0	0	CALX_MOUSE
CAN2_MOUSE	2	0	0	CAN2_MOUSE
CAN5_MOUSE	11	0	0	CAN5_MOUSE
CAP1_MOUSE	22	1	0	CAP2_MOUSE,CAP1_MOUSE
CAPG_MOUSE	10	0	0	CAPG_MOUSE
CATA_MOUSE	27	0	0	CATA_MOUSE
CATD_MOUSE	5	0	0	CATD_MOUSE
CAV1_MOUSE	8	2	0	CAV3_MOUSE,CAV1_MOUSE
CAV2_MOUSE	4	0	0	CAV2_MOUSE
CAZA2_MOUSE	10	0	0	CAZA2_MOUSE
CD151_MOUSE	5	0	0	CD151_MOUSE
CD47_MOUSE	4	0	0	CD47_MOUSE
CD59A_MOUSE	2	0	0	CD59A_MOUSE
CD81_MOUSE	4	0	0	CD81_MOUSE
CD82_MOUSE	4	0	0	CD82_MOUSE
CD9_MOUSE	5	0	0	CD9_MOUSE
CDC42_MOUSE	7	1	1	CDC42_MOUSE,RAC3_MOUSE,RAC2_MOUSE,RHOJ_MOUSE,RHOQ_MOUSE
CDS2_MOUSE	3	0	0	CDS2_MOUSE
CEND_MOUSE	2	0	0	CEND_MOUSE
CENPE_MOUSE	6	1	0	CENPE_MOUSE
CERS2_MOUSE	2	0	0	CERS2_MOUSE
CFAH_MOUSE	11	0	0	CFAH_MOUSE
CGT_MOUSE	13	0	0	CGT_MOUSE
CH10_MOUSE	5	0	0	CH10_MOUSE
CH60_MOUSE	25	0	0	CH60_MOUSE
CHCH3_MOUSE	4	0	0	CHCH3_MOUSE
CHL1_MOUSE	24	0	0	CHL1_MOUSE
CISD1_MOUSE	4	0	0	CISD1_MOUSE
CISY_MOUSE	22	0	0	CISY_MOUSE
CKLF6_MOUSE	2	0	0	CKLF6_MOUSE
CLH_MOUSE	58	0	0	CLH_MOUSE
CMC1_MOUSE	28	0	4	CMC1_MOUSE
CMC2_MOUSE	3	0	4	CMC2_MOUSE
CMTD1_MOUSE	4	0	0	CMTD1_MOUSE
CN37_MOUSE	43	1	0	CN37_MOUSE,CBPD_MOUSE
CNTF_MOUSE	9	0	0	CNTF_MOUSE
CNTN1_MOUSE	9	0	0	CNTN1_MOUSE
CO1A1_MOUSE	43	0	3	COGA1_MOUSE,CO1A1_MOUSE
CO1A2_MOUSE	42	0	3	CO1A2_MOUSE,COGA1_MOUSE
CO3A1_MOUSE	1	0	2	COGA1_MOUSE,CO3A1_MOUSE
CO3_MOUSE	72	0	0	CO3_MOUSE
CO4A1_MOUSE	28	0	0	CO4A1_MOUSE
CO4A2_MOUSE	42	0	1	CO4A2_MOUSE
CO4A3_MOUSE	1	0	1	CO4A3_MOUSE
CO5A2_MOUSE	7	0	0	CO5A2_MOUSE
CO6A1_MOUSE	58	0	0	CO6A1_MOUSE
CO6A2_MOUSE	45	0	0	CO6A2_MOUSE
CO6A5_MOUSE	60	0	4	CO6A5_MOUSE
CO6A6_MOUSE	2	1	4	CO6A6_MOUSE
COCA1_MOUSE	28	0	0	COCA1_MOUSE
COEA1_MOUSE	67	0	0	COEA1_MOUSE
COF1_MOUSE	12	0	3	COF1_MOUSE
COF2_MOUSE	2	0	3	COF2_MOUSE
COFA1_MOUSE	33	0	0	COFA1_MOUSE
COIA1_MOUSE	20	0	0	COIA1_MOUSE
COSA1_MOUSE	41	0	1	COSA1_MOUSE
COX2_MOUSE	7	0	0	COX2_MOUSE
COX41_MOUSE	13	0	0	COX41_MOUSE
COX5A_MOUSE	7	0	0	COX5A_MOUSE
COX5B_MOUSE	5	0	0	COX5B_MOUSE
COX6C_MOUSE	5	0	0	COX6C_MOUSE
CP250_MOUSE	5	0	0	CP250_MOUSE
CRIP2_MOUSE	2	0	0	CRIP2_MOUSE
CROCC_MOUSE	3	0	1	CROCC_MOUSE
CRYAB_MOUSE	13	0	0	CRYAB_MOUSE
CSPG2_MOUSE	2	0	0	CSPG2_MOUSE
CSRP1_MOUSE	8	0	0	CSRP1_MOUSE
CTL1_MOUSE	10	0	0	CTL1_MOUSE
CTL2_MOUSE	16	0	0	CTL2_MOUSE
CTNA1_MOUSE	25	0	6	CTNA1_MOUSE
CTNA2_MOUSE	1	0	5	CTNA2_MOUSE
CTNA3_MOUSE	22	0	1	CTNA3_MOUSE
CTNB1_MOUSE	29	0	5	CTNB1_MOUSE
CTND1_MOUSE	26	0	0	CTND1_MOUSE
CTNL1_MOUSE	34	0	0	CTNL1_MOUSE
CX6B1_MOUSE	10	0	0	CX6B1_MOUSE
CX7A2_MOUSE	2	0	0	CX7A2_MOUSE
CXG3_MOUSE	8	0	0	CXG3_MOUSE
CY1_MOUSE	9	0	0	CY1_MOUSE
CYB5B_MOUSE	5	0	0	CYB5B_MOUSE
CYB5_MOUSE	6	0	0	CYB5_MOUSE
CYC_MOUSE	5	0	0	CYC_MOUSE
DAF1_MOUSE	2	0	0	DAF1_MOUSE
DAG1_MOUSE	28	0	0	DAG1_MOUSE
DC1I2_MOUSE	4	0	0	DC1I2_MOUSE
DC1L1_MOUSE	3	0	0	DC1L1_MOUSE
DC1L2_MOUSE	2	0	0	DC1L2_MOUSE
DDAH1_MOUSE	17	0	1	DDAH1_MOUSE
DDAH2_MOUSE	8	0	1	DDAH2_MOUSE
DECR_MOUSE	9	0	0	DECR_MOUSE
DERM_MOUSE	8	0	0	DERM_MOUSE
DESM_MOUSE	18	0	3	DESM_MOUSE
DESP_MOUSE	2	0	2	CC88B_MOUSE,DESP_MOUSE,AMOL1_MOUSE
DEST_MOUSE	5	0	1	DEST_MOUSE
DHB11_MOUSE	12	0	0	DHB11_MOUSE
DHB12_MOUSE	14	0	0	DHB12_MOUSE
DHB7_MOUSE	2	0	0	DHB7_MOUSE
DHE3_MOUSE	30	0	0	DHE3_MOUSE
DHPR_MOUSE	10	0	0	DHPR_MOUSE
DHRS1_MOUSE	14	0	0	DHRS1_MOUSE
DHSA_MOUSE	33	0	0	DHSA_MOUSE
DHSB_MOUSE	8	0	0	DHSB_MOUSE
DHSO_MOUSE	2	0	0	DHSO_MOUSE
DIC_MOUSE	9	0	0	DIC_MOUSE
DLDH_MOUSE	17	0	0	DLDH_MOUSE
DLRB1_MOUSE	4	0	0	DLRB1_MOUSE
DMD_MOUSE	47	0	1	DMD_MOUSE
DNPEP_MOUSE	6	0	0	DNPEP_MOUSE
DPYL1_MOUSE	18	0	4	DPYL1_MOUSE
DPYL2_MOUSE	25	0	5	DPYL2_MOUSE
DPYL3_MOUSE	16	0	5	DPYL3_MOUSE
DPYL5_MOUSE	18	0	0	DPYL5_MOUSE
DRP2_MOUSE	49	0	1	DRP2_MOUSE
DTNA_MOUSE	24	4	0	DTNA_MOUSE,DTNB_MOUSE
DUS15_MOUSE	5	0	0	DUS15_MOUSE
DYH2_MOUSE	13	0	0	DYH2_MOUSE
DYHC1_MOUSE	215	0	0	DYHC1_MOUSE
DYL1_MOUSE	3	0	0	DYL1_MOUSE
DYL2_MOUSE	2	0	0	DYL2_MOUSE
DYN1_MOUSE	10	0	7	DYN1_MOUSE
DYN2_MOUSE	2	0	6	DYN2_MOUSE
DYN3_MOUSE	4	0	7	DYN3_MOUSE
DYST_MOUSE	13	0	0	DYST_MOUSE
E41L1_MOUSE	5	0	4	41_MOUSE,E41L1_MOUSE
E41L2_MOUSE	61	0	5	E41L2_MOUSE
E41L3_MOUSE	53	1	5	E41L3_MOUSE,41_MOUSE
ECH1_MOUSE	4	0	0	ECH1_MOUSE
ECHA_MOUSE	41	0	0	ECHA_MOUSE
ECHB_MOUSE	24	0	0	ECHB_MOUSE
ECHM_MOUSE	12	0	0	ECHM_MOUSE
ECI1_MOUSE	4	0	0	ECI1_MOUSE
EF1A1_MOUSE	14	0	10	EF1A1_MOUSE
EF1A2_MOUSE	12	0	10	EF1A2_MOUSE
EF2_MOUSE	41	0	0	EF2_MOUSE
EFTU_MOUSE	9	0	0	EFTU_MOUSE
EHD1_MOUSE	16	0	11	EHD1_MOUSE
EHD2_MOUSE	32	0	3	EHD2_MOUSE
EHD3_MOUSE	4	0	12	EHD3_MOUSE
EHD4_MOUSE	20	0	6	EHD4_MOUSE
ENDD1_MOUSE	14	0	0	ENDD1_MOUSE
ENO1_YEAST	14	0	11	ENO1_YEAST
ENO2_YEAST	3	0	11	ENO2_YEAST
ENOA_MOUSE	24	0	11	ENOA_MOUSE
ENOB_MOUSE	12	0	12	ENOB_MOUSE
ENOG_MOUSE	5	0	8	ENOG_MOUSE
ENPL_MOUSE	32	0	2	ENPL_MOUSE
ENTP2_MOUSE	21	0	0	ENTP2_MOUSE
EPIPL_MOUSE	3	0	3	EPIPL_MOUSE
ERLN2_MOUSE	9	1	0	ERLN2_MOUSE,ERLN1_MOUSE
ERP29_MOUSE	4	0	0	ERP29_MOUSE
ESYT1_MOUSE	25	0	0	ESYT1_MOUSE
ETFA_MOUSE	7	0	0	ETFA_MOUSE
ETFD_MOUSE	16	0	0	ETFD_MOUSE
EZRI_MOUSE	9	0	10	EZRI_MOUSE
F177A_MOUSE	4	0	0	F177A_MOUSE
F213A_MOUSE	6	0	0	F213A_MOUSE
FAAA_MOUSE	3	0	0	FAAA_MOUSE
FABP4_MOUSE	1	0	1	FABP9_MOUSE,FABP4_MOUSE
FAS_MOUSE	39	0	0	FAS_MOUSE
FBN1_MOUSE	90	0	0	FBN1_MOUSE
FBX2_MOUSE	18	0	0	FBX2_MOUSE
FERM2_MOUSE	24	0	0	FERM2_MOUSE
FHL1_MOUSE	13	0	0	FHL1_MOUSE
FIBB_MOUSE	28	0	0	FIBB_MOUSE
FIBG_MOUSE	26	0	0	FIBG_MOUSE
FINC_MOUSE	80	0	0	FINC_MOUSE
FIS1_MOUSE	4	0	0	FIS1_MOUSE
FLNA_MOUSE	94	0	8	FLNA_MOUSE
FLNB_MOUSE	88	0	8	FLNB_MOUSE
FLOT1_MOUSE	22	0	0	FLOT1_MOUSE
FLOT2_MOUSE	17	0	0	FLOT2_MOUSE
FRMD8_MOUSE	2	0	0	FRMD8_MOUSE
FSCN1_MOUSE	28	0	0	FSCN1_MOUSE
FUMH_MOUSE	16	0	0	FUMH_MOUSE
FYN_MOUSE	1	0	5	FYN_MOUSE,HCK_MOUSE
G3PT_MOUSE	3	0	5	G3PT_MOUSE
G3P_MOUSE	19	0	5	G3P_MOUSE
G6PD1_MOUSE	3	2	0	G6PD1_MOUSE,G6PD2_MOUSE
G6PI_MOUSE	27	0	0	G6PI_MOUSE
GABT_MOUSE	6	0	0	GABT_MOUSE
GATM_MOUSE	13	0	0	GATM_MOUSE
GBB1_MOUSE	11	0	8	GBB1_MOUSE
GBB2_MOUSE	10	0	9	GBB2_MOUSE
GBB3_MOUSE	1	0	2	GBB3_MOUSE
GBB4_MOUSE	7	0	7	GBB4_MOUSE
GBG12_MOUSE	2	0	0	GBG12_MOUSE
GBG2_MOUSE	5	0	0	GBG2_MOUSE
GBLP_MOUSE	10	0	0	GBLP_MOUSE
GBRL2_MOUSE	2	0	0	GBRL2_MOUSE
GCAA_MOUSE	0	1	1	GCAA_MOUSE
GCAB_MOUSE	1	0	1	GCAM_MOUSE,GCAB_MOUSE
GDIA_MOUSE	2	0	3	GDIA_MOUSE
GDIB_MOUSE	11	0	3	GDIB_MOUSE
GDIR1_MOUSE	3	0	0	GDIR1_MOUSE
GELS_MOUSE	33	0	0	GELS_MOUSE
GFAP_MOUSE	21	0	4	K2C80_HUMAN,KRT81_HUMAN,GFAP_MOUSE,KRT83_HUMAN,K2C6B_MOUSE,KRT83_MOUSE,K2C6C_HUMAN,KRT86_HUMAN
GHC1_MOUSE	4	0	0	GHC1_MOUSE
GIT1_MOUSE	9	0	0	GIT1_MOUSE
GLNA_MOUSE	13	0	0	GLNA_MOUSE
GNA11_MOUSE	6	0	11	GNA11_MOUSE
GNA12_MOUSE	11	0	2	GNA12_MOUSE
GNA13_MOUSE	15	0	3	GNA13_MOUSE
GNA14_MOUSE	1	0	6	GNA14_MOUSE
GNAI1_MOUSE	10	0	12	GNAI1_MOUSE,GNAS2_MOUSE,GNAT2_MOUSE
GNAI2_MOUSE	15	0	10	GNAS2_MOUSE,GNAT2_MOUSE,GNAI2_MOUSE
GNAI3_MOUSE	11	0	10	GNAT2_MOUSE,GNAI3_MOUSE,GNAS2_MOUSE
GNAO_MOUSE	12	0	2	GNAO_MOUSE
GNAQ_MOUSE	12	0	10	GNAQ_MOUSE
GNAS1_MOUSE	8	16	6	GNAS2_MOUSE,GNAT2_MOUSE,GNAS1_MOUSE
GNAT1_MOUSE	2	0	2	GNAT1_MOUSE,GNAS2_MOUSE,GNAT2_MOUSE
GNAT3_MOUSE	4	1	3	GNAT3_MOUSE,GNAS2_MOUSE,GNAT2_MOUSE
GNAZ_MOUSE	2	0	1	GNAZ_MOUSE
GPDA_MOUSE	18	2	0	GPD1L_MOUSE,GPDA_MOUSE
GPDM_MOUSE	7	0	0	GPDM_MOUSE
GPM6A_MOUSE	2	0	0	GPM6A_MOUSE
GPM6B_MOUSE	4	0	0	GPM6B_MOUSE
GRP75_MOUSE	19	0	2	GRP75_MOUSE
GRP78_MOUSE	29	0	3	GRP78_MOUSE
GSTM1_MOUSE	6	5	4	GSTM1_MOUSE,GSTM4_MOUSE,GSTM7_MOUSE
GSTM2_MOUSE	7	3	4	GSTM4_MOUSE,GSTM7_MOUSE,GSTM2_MOUSE
GSTM5_MOUSE	1	0	1	GSTM5_MOUSE,GSTM7_MOUSE
GSTM6_MOUSE	1	0	3	GSTM4_MOUSE,GSTM7_MOUSE,GSTM6_MOUSE
GSTP1_MOUSE	4	4	0	GSTP1_MOUSE,GSTP2_MOUSE
GTR1_MOUSE	6	0	0	GTR1_MOUSE
H10_MOUSE	3	0	0	H10_MOUSE
H11_MOUSE	4	0	2	H11_MOUSE,H13_MOUSE,H15_MOUSE
H12_MOUSE	2	1	3	H12_MOUSE,H13_MOUSE
H14_MOUSE	3	1	4	H13_MOUSE,H15_MOUSE,H14_MOUSE
H1T_MOUSE	1	0	2	H1T_MOUSE,H13_MOUSE
H2A1H_MOUSE	0	1	4	H2A1H_MOUSE
H2A2C_MOUSE	0	2	4	H2A2C_MOUSE,H2A2B_MOUSE,H2A3_MOUSE,H2AX_MOUSE,H2A1F_MOUSE,H2AJ_MOUSE,H2AZ_MOUSE,H2A1K_MOUSE,H2A1_MOUSE,H2AV_MOUSE,H2A2A_MOUSE
H2B1B_MOUSE	0	2	8	H2B1B_MOUSE
H2B2E_MOUSE	0	1	7	H2B2E_MOUSE
H31_MOUSE	1	0	6	H31_MOUSE,H3C_MOUSE
H32_MOUSE	1	0	6	H3C_MOUSE,H32_MOUSE
H33_MOUSE	0	1	6	H33_MOUSE
H4_MOUSE	9	0	0	H4_MOUSE
HACD3_MOUSE	3	0	0	HACD3_MOUSE
HBAZ_MOUSE	5	0	2	HBAZ_MOUSE
HBA_BOVIN	4	0	2	HBA_BOVIN
HBA_MOUSE	5	0	2	HBA_MOUSE
HBB1_MOUSE	6	5	2	HBB1_MOUSE,HBB2_MOUSE
HBE_MOUSE	1	0	2	HBE_MOUSE,HBB2_MOUSE
HCD2_MOUSE	17	0	0	HCD2_MOUSE
HCDH_MOUSE	12	0	0	HCDH_MOUSE
HRG_MOUSE	21	0	0	HRG_MOUSE
HS12A_MOUSE	35	0	2	HS12A_MOUSE
HS12B_MOUSE	4	0	2	HS12B_MOUSE
HS71A_MOUSE	1	0	26	HS71A_MOUSE
HS71B_MOUSE	1	0	26	HS71B_MOUSE
HS71L_MOUSE	2	0	10	HS71L_MOUSE
HS90A_MOUSE	9	0	7	HS90A_MOUSE
HS90B_MOUSE	11	0	9	HS90B_MOUSE
HSP72_MOUSE	13	0	16	HSP72_MOUSE
HSP7C_MOUSE	34	0	17	HSP7C_MOUSE
HSPB1_MOUSE	7	0	0	HSPB1_MOUSE
HXK1_MOUSE	43	0	0	HXK1_MOUSE
HYEP_MOUSE	6	0	0	HYEP_MOUSE
IDH3A_MOUSE	7	0	0	IDH3A_MOUSE
IDHG1_MOUSE	2	0	0	IDHG1_MOUSE
IF5A1_MOUSE	3	0	4	IF5A1_MOUSE
IF5A2_MOUSE	2	0	4	IF5A2_MOUSE
IGG2B_MOUSE	9	1	0	IGG2B_MOUSE,GCAM_MOUSE
IGHG1_MOUSE	0	3	0	IGHG1_MOUSE,IGH1M_MOUSE
IGHG3_MOUSE	4	0	0	IGHG3_MOUSE
IGKC_MOUSE	5	0	0	IGKC_MOUSE
ILK_MOUSE	16	0	0	ILK_MOUSE
IMMT_MOUSE	40	0	0	IMMT_MOUSE
ITA6_MOUSE	59	0	0	ITA6_MOUSE
ITA7_MOUSE	26	0	0	ITA7_MOUSE
ITAV_MOUSE	13	0	0	ITAV_MOUSE
ITB1_MOUSE	32	0	0	ITB1_MOUSE
ITB4_MOUSE	94	0	0	ITB4_MOUSE
ITIH5_MOUSE	40	0	0	ITIH5_MOUSE
ITPR3_MOUSE	81	1	0	ITPR2_MOUSE,ITPR3_MOUSE
JAM3_MOUSE	11	0	0	JAM3_MOUSE
K1C10_HUMAN	24	0	15	K1C25_HUMAN,K1C27_MOUSE,KT33B_MOUSE,K1H2_HUMAN,K1C25_MOUSE,K1H2_MOUSE,K1C10_HUMAN,KRT38_HUMAN,K1C26_HUMAN,KRT36_HUMAN,K1C13_HUMAN,K1C27_HUMAN,K1C14_MOUSE
K1C10_MOUSE	7	1	12	KRT38_HUMAN,K1C26_HUMAN,KRT36_HUMAN,K1C13_HUMAN,K1C27_HUMAN,K1C14_MOUSE,K1C27_MOUSE,K1C10_MOUSE,KT33B_MOUSE,K1C25_HUMAN,K1H2_HUMAN,K1C25_MOUSE,K1H2_MOUSE
K1C13_MOUSE	7	0	10	K1C20_HUMAN,K1C20_MOUSE,KRT38_HUMAN,K1C27_HUMAN,KT222_HUMAN,K1C13_MOUSE,K1H2_HUMAN,KT222_MOUSE,K1C13_HUMAN,K1H2_MOUSE,KT33B_MOUSE,K1C14_MOUSE,KRT36_HUMAN
K1C14_HUMAN	5	4	29	K1C27_HUMAN,K1C20_HUMAN,KRT36_HUMAN,K1H2_HUMAN,K1C20_MOUSE,KRT38_HUMAN,K1C14_HUMAN,K1C27_MOUSE,KT222_HUMAN,K1C25_HUMAN,K1C13_HUMAN,KT222_MOUSE,K1H2_MOUSE,K1C25_MOUSE,K1C14_MOUSE,K1C26_HUMAN,KT33B_MOUSE
K1C15_HUMAN	7	0	11	KRT38_HUMAN,K1C20_HUMAN,KT222_HUMAN,K1C20_MOUSE,KT222_MOUSE,K1C15_HUMAN,K1H2_HUMAN,KT33B_MOUSE,K1C13_HUMAN,K1H2_MOUSE,KRT36_HUMAN,K1C14_MOUSE
K1C15_MOUSE	2	0	9	K1C20_MOUSE,KT222_MOUSE,K1C27_HUMAN,K1C15_MOUSE,K1C27_MOUSE,K1H2_MOUSE,K1C25_HUMAN,KT33B_MOUSE,K1H2_HUMAN,K1C13_HUMAN,KRT36_HUMAN,K1C25_MOUSE,K1C14_MOUSE,KRT38_HUMAN,K1C26_HUMAN,KT222_HUMAN,K1C20_HUMAN
K1C16_HUMAN	11	0	23	K1C25_HUMAN,K1C27_MOUSE,KRT36_HUMAN,K1H2_HUMAN,K1C13_HUMAN,KRT38_HUMAN,K1C25_MOUSE,K1C14_MOUSE,KT222_HUMAN,K1C26_HUMAN,KT222_MOUSE,K1C20_HUMAN,K1C27_HUMAN,K1H2_MOUSE,K1C20_MOUSE,KT33B_MOUSE,K1C16_HUMAN
K1C16_MOUSE	7	1	13	K1C14_MOUSE,K1C26_HUMAN,K1H2_HUMAN,KT222_MOUSE,K1C20_HUMAN,K1C27_HUMAN,K1H2_MOUSE,KT33B_MOUSE,KRT36_HUMAN,K1C20_MOUSE,K1C27_MOUSE,K1C16_MOUSE,K1C25_HUMAN,KRT38_HUMAN,K1C13_HUMAN,K1C25_MOUSE,KT222_HUMAN
K1C17_HUMAN	4	0	19	K1C17_HUMAN,K1H2_HUMAN,KT222_MOUSE,K1C13_HUMAN,K1H2_MOUSE,KT33B_MOUSE,K1C14_MOUSE,KRT36_HUMAN,K1C20_HUMAN,KRT38_HUMAN,K1C20_MOUSE,KT222_HUMAN
K1C17_MOUSE	2	0	20	K1H2_HUMAN,KT222_HUMAN,K1C17_MOUSE,KT222_MOUSE,K1C13_HUMAN,K1H2_MOUSE,K1C14_MOUSE,KT33B_MOUSE,KRT36_HUMAN,K1C20_HUMAN,KRT38_HUMAN,K1C20_MOUSE
K1C18_MOUSE	2	1	4	KRT38_HUMAN,K1C18_MOUSE,KRT36_HUMAN,K1C13_HUMAN,K1C14_MOUSE,KT33B_MOUSE,K1H2_HUMAN,K1H2_MOUSE
K1C19_HUMAN	3	0	10	K1C20_MOUSE,KRT38_HUMAN,KT222_HUMAN,K1C19_HUMAN,K1H2_HUMAN,K1C13_HUMAN,KT222_MOUSE,K1H2_MOUSE,KT33B_MOUSE,K1C14_MOUSE,KRT36_HUMAN,K1C20_HUMAN
K1C19_MOUSE	6	0	9	K1C20_HUMAN,KRT38_HUMAN,K1H2_HUMAN,K1C20_MOUSE,KT222_HUMAN,K1C19_MOUSE,KT222_MOUSE,K1C13_HUMAN,K1H2_MOUSE,KT33B_MOUSE,K1C14_MOUSE,KRT36_HUMAN
K1C24_HUMAN	7	0	4	KRT38_HUMAN,K1C27_HUMAN,KT33B_MOUSE,K1H2_HUMAN,K1C24_HUMAN,K1H2_MOUSE,K1C13_HUMAN,KRT36_HUMAN,K1C14_MOUSE
K1C24_MOUSE	1	0	2	KRT38_HUMAN,K1C13_HUMAN,K1C14_MOUSE,KT33B_MOUSE,K1H2_HUMAN,K1H2_MOUSE,K1C24_MOUSE,KRT36_HUMAN
K1C28_MOUSE	1	0	1	K1C28_MOUSE,KRT36_HUMAN,K1C13_HUMAN,KRT38_HUMAN,K1C14_MOUSE,KT33B_MOUSE,K1H2_HUMAN,K1H2_MOUSE
K1C40_MOUSE	1	0	1	K1H2_MOUSE,KRT38_HUMAN,K1C40_MOUSE,KRT36_HUMAN,K1C13_HUMAN,K1C14_MOUSE,KT33B_MOUSE,K1H2_HUMAN
K1C42_MOUSE	6	0	18	K1H2_HUMAN,K1C20_HUMAN,KRT38_HUMAN,K1C20_MOUSE,KT222_HUMAN,K1C42_MOUSE,KT222_MOUSE,K1C13_HUMAN,K1H2_MOUSE,KT33B_MOUSE,K1C14_MOUSE,KRT36_HUMAN
K1C9_HUMAN	34	0	1	K1C9_HUMAN
K1H1_HUMAN	0	1	7	K1H1_HUMAN
K1H1_MOUSE	2	2	6	K1C13_HUMAN,KRT36_HUMAN,K1H2_HUMAN,K1C14_MOUSE,KRT38_HUMAN,KT33A_MOUSE,K1H2_MOUSE,KT33B_MOUSE,K1H1_MOUSE,KRT34_MOUSE
K22E_HUMAN	25	0	13	K2C6C_HUMAN,K2C72_HUMAN,K2C71_MOUSE,K2C74_HUMAN,K22E_HUMAN,K2C6B_MOUSE
K22E_MOUSE	5	0	10	K2C71_MOUSE,K2C74_HUMAN,K2C72_HUMAN,K22E_MOUSE,K2C6B_MOUSE,K2C6C_HUMAN
K22O_HUMAN	10	0	13	K2C72_HUMAN,KRT86_HUMAN,K2C74_HUMAN,K2C71_MOUSE,K22O_HUMAN,KRT81_HUMAN,K2C6B_MOUSE,K2C6C_HUMAN,KRT83_HUMAN,KRT83_MOUSE
K22O_MOUSE	8	0	12	KRT83_MOUSE,K22O_MOUSE,K2C74_HUMAN,KRT86_HUMAN,K2C6B_MOUSE,KRT81_HUMAN,K2C6C_HUMAN,K2C71_MOUSE,KRT83_HUMAN,K2C72_HUMAN
K2C1B_HUMAN	8	0	5	K2C1B_HUMAN,K2C72_HUMAN,K2C74_HUMAN,K2C6B_MOUSE,K2C71_MOUSE,K2C6C_HUMAN
K2C1B_MOUSE	9	0	7	K2C72_HUMAN,K2C1B_MOUSE,K2C74_HUMAN,K2C6B_MOUSE,K2C6C_HUMAN,K2C71_MOUSE
K2C1_HUMAN	31	0	16	K2C71_MOUSE,K2C74_HUMAN,K2C72_HUMAN,K2C1_HUMAN,K2C6B_MOUSE,K2C6C_HUMAN
K2C1_MOUSE	17	0	6	K2C72_HUMAN,K2C71_MOUSE,K2C74_HUMAN,K2C1_MOUSE,K2C6B_MOUSE,K2C6C_HUMAN
K2C3_HUMAN	1	0	11	K2C3_HUMAN,K2C74_HUMAN,K2C71_MOUSE,K2C6B_MOUSE,KRT81_HUMAN,K2C72_HUMAN,K2C6C_HUMAN,KRT83_HUMAN,KRT83_MOUSE,KRT86_HUMAN
K2C4_HUMAN	4	0	5	K2C6B_MOUSE,K2C74_HUMAN,KRT86_HUMAN,K2C80_HUMAN,K2C71_MOUSE,K2C6C_HUMAN,KRT81_HUMAN,K2C72_HUMAN,KRT83_HUMAN,K2C4_HUMAN,KRT83_MOUSE
K2C4_MOUSE	2	0	6	K2C74_HUMAN,K2C71_MOUSE,K2C6B_MOUSE,KRT81_HUMAN,K2C6C_HUMAN,K2C72_HUMAN,KRT83_HUMAN,KRT83_MOUSE,KRT86_HUMAN,K2C4_MOUSE
K2C5_HUMAN	13	0	25	K2C6B_MOUSE,K2C74_HUMAN,KRT81_HUMAN,K2C6C_HUMAN,KRT83_HUMAN,K2C71_MOUSE,KRT83_MOUSE,K2C72_HUMAN,KRT86_HUMAN,K2C5_HUMAN
K2C5_MOUSE	4	0	24	KRT83_MOUSE,K2C72_HUMAN,KRT86_HUMAN,K2C5_MOUSE,K2C74_HUMAN,K2C71_MOUSE,K2C6B_MOUSE,KRT81_HUMAN,K2C6C_HUMAN,KRT83_HUMAN
K2C6A_HUMAN	3	1	32	K2C72_HUMAN,K2C6A_HUMAN,K2C71_MOUSE,KRT83_HUMAN,K2C74_HUMAN,KRT83_MOUSE,K2C6B_MOUSE,KRT86_HUMAN,KRT81_HUMAN,K2C6C_HUMAN
K2C6A_MOUSE	1	5	20	KRT86_HUMAN,K2C71_MOUSE,K2C72_HUMAN,K2C6A_MOUSE,K2C74_HUMAN,K2C6B_MOUSE,KRT81_HUMAN,KRT83_HUMAN,KRT83_MOUSE,K2C6C_HUMAN
K2C6B_HUMAN	1	2	30	K2C6B_MOUSE,K2C74_HUMAN,K2C71_MOUSE,KRT81_HUMAN,K2C72_HUMAN,K2C6C_HUMAN,KRT83_HUMAN,KRT83_MOUSE,K2C6B_HUMAN,KRT86_HUMAN
K2C71_HUMAN	0	3	5	K2C71_HUMAN
K2C72_MOUSE	2	0	7	K2C72_HUMAN,K2C72_MOUSE,K2C74_HUMAN,K2C6B_MOUSE,K2C71_MOUSE,K2C6C_HUMAN
K2C73_HUMAN	4	1	9	K2C73_HUMAN,K2C72_HUMAN,K2C74_HUMAN,K2C6B_MOUSE,K2C71_MOUSE,K2C6C_HUMAN
K2C73_MOUSE	5	0	11	K2C73_MOUSE,K2C74_HUMAN,K2C6B_MOUSE,K2C80_HUMAN,K2C6C_HUMAN,K2C71_MOUSE,K2C72_HUMAN
K2C74_MOUSE	9	0	3	K2C74_HUMAN,K2C74_MOUSE,K2C6B_MOUSE,K2C71_MOUSE,K2C6C_HUMAN,K2C72_HUMAN
K2C75_HUMAN	9	0	13	K2C71_MOUSE,KRT83_MOUSE,K2C72_HUMAN,KRT86_HUMAN,K2C75_HUMAN,K2C74_HUMAN,K2C6B_MOUSE,KRT81_HUMAN,K2C6C_HUMAN,KRT83_HUMAN
K2C75_MOUSE	7	0	12	K2C71_MOUSE,KRT83_MOUSE,K2C75_MOUSE,K2C72_HUMAN,KRT86_HUMAN,K2C6B_MOUSE,K2C74_HUMAN,K2C6C_HUMAN,KRT81_HUMAN,KRT83_HUMAN
K2C78_HUMAN	3	0	5	K2C72_HUMAN,KRT86_HUMAN,K2C78_HUMAN,K2C71_MOUSE,K2C74_HUMAN,K2C6B_MOUSE,KRT81_HUMAN,K2C6C_HUMAN,KRT83_HUMAN,KRT83_MOUSE
K2C79_HUMAN	5	0	7	K2C74_HUMAN,K2C71_MOUSE,K2C6B_MOUSE,KRT81_HUMAN,K2C72_HUMAN,K2C6C_HUMAN,KRT83_HUMAN,KRT83_MOUSE,KRT86_HUMAN,K2C79_HUMAN
K2C79_MOUSE	7	0	7	K2C6B_MOUSE,KRT81_HUMAN,K2C72_HUMAN,K2C6C_HUMAN,KRT83_HUMAN,K2C71_MOUSE,K2C74_HUMAN,KRT83_MOUSE,K2C79_MOUSE,KRT86_HUMAN
K2C7_HUMAN	2	0	6	KRT81_HUMAN,K2C71_MOUSE,K2C72_HUMAN,KRT83_HUMAN,K2C74_HUMAN,K2C7_HUMAN,KRT83_MOUSE,KRT86_HUMAN,K2C6B_MOUSE,K2C80_HUMAN,K2C6C_HUMAN
K2C7_MOUSE	6	0	6	K2C6C_HUMAN,K2C71_MOUSE,KRT81_HUMAN,K2C72_HUMAN,KRT83_HUMAN,K2C74_HUMAN,KRT83_MOUSE,K2C7_MOUSE,KRT86_HUMAN,K2C6B_MOUSE,K2C80_HUMAN
K2C8_HUMAN	2	0	11	K2C80_HUMAN,KRT86_HUMAN,K2C6C_HUMAN,K2C71_MOUSE,KRT81_HUMAN,K2C72_HUMAN,KRT83_HUMAN,K2C74_HUMAN,KRT83_MOUSE,K2C8_HUMAN,K2C6B_MOUSE
K2C8_MOUSE	2	0	10	K2C72_HUMAN,K2C6C_HUMAN,KRT83_HUMAN,K2C74_HUMAN,K2C71_MOUSE,KRT83_MOUSE,KRT86_HUMAN,K2C6B_MOUSE,K2C8_MOUSE,KRT81_HUMAN
K6PF_MOUSE	15	0	2	K6PF_MOUSE
K6PP_MOUSE	15	0	2	K6PP_MOUSE
KAD3_MOUSE	8	0	0	KAD3_MOUSE
KCAB2_MOUSE	8	0	0	KCAB2_MOUSE
KCC2A_MOUSE	3	0	6	KCC2A_MOUSE
KCC2B_MOUSE	3	0	10	KCC2B_MOUSE
KCC2D_MOUSE	6	0	8	KCC2D_MOUSE
KCC2G_MOUSE	9	0	9	KCC2G_MOUSE
KCNA1_MOUSE	2	4	0	KCNA1_MOUSE,KCNA2_MOUSE,KCNA3_MOUSE
KCRB_MOUSE	15	0	6	KCRB_MOUSE
KCRM_MOUSE	18	0	6	KCRM_MOUSE
KCRS_MOUSE	5	0	6	KCRS_MOUSE
KCRU_MOUSE	13	0	6	KCRU_MOUSE
KPCA_MOUSE	3	0	3	KPCA_MOUSE,KPCT_MOUSE
KPYM_MOUSE	43	0	2	KPYM_MOUSE
KPYR_MOUSE	1	0	2	KPYR_MOUSE
KRT35_HUMAN	1	0	5	KRT38_HUMAN,K1H2_HUMAN,KT33A_MOUSE,K1H2_MOUSE,KT33B_MOUSE,KRT35_HUMAN,KRT36_HUMAN,K1C13_HUMAN,K1C14_MOUSE
KRT35_MOUSE	3	0	7	K1H2_HUMAN,KT33A_MOUSE,KRT35_MOUSE,K1H2_MOUSE,KT33B_MOUSE,K1C13_HUMAN,KRT34_MOUSE,K1C14_MOUSE,KRT36_HUMAN,KRT38_HUMAN,K1C20_HUMAN
KRT36_MOUSE	1	0	5	KT33B_MOUSE,KRT36_MOUSE,KRT34_MOUSE,K1C13_HUMAN,K1H2_HUMAN,KRT36_HUMAN,KRT38_HUMAN,K1C14_MOUSE,KT33A_MOUSE,K1H2_MOUSE
KRT37_HUMAN	0	2	2	KRT37_HUMAN
KRT81_MOUSE	1	0	5	KRT83_MOUSE,K2C6B_MOUSE,KRT86_HUMAN,K2C6C_HUMAN,KRT81_HUMAN,KRT83_HUMAN,KRT81_MOUSE
KRT84_HUMAN	9	0	3	K2C71_MOUSE,KRT83_MOUSE,K2C74_HUMAN,K2C72_HUMAN,KRT86_HUMAN,KRT84_HUMAN,K2C6B_MOUSE,KRT81_HUMAN,K2C6C_HUMAN,KRT83_HUMAN
KRT84_MOUSE	4	0	3	K2C72_HUMAN,KRT83_MOUSE,KRT86_HUMAN,KRT84_MOUSE,K2C74_HUMAN,K2C6B_MOUSE,K2C71_MOUSE,KRT81_HUMAN,K2C6C_HUMAN,KRT83_HUMAN
KRT85_HUMAN	3	0	2	KRT85_HUMAN,KRT83_MOUSE,K2C6B_MOUSE,KRT86_HUMAN,K2C6C_HUMAN,KRT81_HUMAN,KRT83_HUMAN
KRT86_MOUSE	2	0	5	KRT83_HUMAN,KRT83_MOUSE,K2C6B_MOUSE,KRT86_HUMAN,KRT86_MOUSE,K2C6C_HUMAN,KRT81_HUMAN
KT33B_HUMAN	1	0	4	K1C14_MOUSE,KRT36_HUMAN,K1H2_HUMAN,KRT38_HUMAN,K1C20_HUMAN,KT33B_HUMAN,KT33A_MOUSE,K1H2_MOUSE,KT33B_MOUSE,K1C13_HUMAN,KRT34_MOUSE
L1CAM_MOUSE	30	0	0	L1CAM_MOUSE
LAMA2_MOUSE	177	0	0	LAMA2_MOUSE
LAMA4_MOUSE	84	0	0	LAMA4_MOUSE
LAMA5_MOUSE	76	0	0	LAMA5_MOUSE
LAMB1_MOUSE	96	1	1	LAMB1_MOUSE,GI24_MOUSE
LAMB2_MOUSE	91	0	1	LAMB2_MOUSE
LAMC1_MOUSE	103	0	0	LAMC1_MOUSE
LAMP1_MOUSE	2	0	0	LAMP1_MOUSE
LDHA_MOUSE	15	1	2	LDHA_MOUSE,LDHC_MOUSE
LDHB_MOUSE	10	0	2	LDHC_MOUSE,LDHB_MOUSE
LIMC1_MOUSE	11	0	0	LIMC1_MOUSE
LIMS1_MOUSE	4	0	2	LIMS1_MOUSE
LIMS2_MOUSE	1	0	2	LIMS2_MOUSE
LIN7B_MOUSE	0	1	1	LIN7B_MOUSE
LIN7C_MOUSE	3	1	1	LIN7C_MOUSE,LIN7A_MOUSE
LIS1_MOUSE	16	0	0	LIS1_MOUSE
LMNA_MOUSE	35	1	0	LMNA_MOUSE,LMNB1_MOUSE,LMNB2_MOUSE
LPP3_MOUSE	2	0	0	LPP3_MOUSE
LRC57_MOUSE	2	0	0	LRC57_MOUSE
LUM_MOUSE	14	0	0	LUM_MOUSE
LYZ1_MOUSE	0	4	0	LYZ2_MOUSE,LYZ1_MOUSE
M2OM_MOUSE	11	0	0	M2OM_MOUSE
MACF1_MOUSE	3	0	1	MACF1_MOUSE
MAG_MOUSE	21	0	0	MAG_MOUSE
MAOX_MOUSE	20	0	0	MAOX_MOUSE
MAP1A_MOUSE	35	0	3	MAP1A_MOUSE
MAP1B_MOUSE	100	0	3	MAP1B_MOUSE
MAP4_MOUSE	47	0	0	MAP4_MOUSE
MAP6_MOUSE	13	0	0	MAP6_MOUSE
MARE1_MOUSE	10	0	1	MARE1_MOUSE
MARE2_MOUSE	3	0	0	MARE2_MOUSE
MARE3_MOUSE	10	0	1	MARE3_MOUSE
MATN2_MOUSE	13	0	0	MATN2_MOUSE
MBP_MOUSE	13	0	0	MBP_MOUSE
MCPT4_MOUSE	2	0	0	MCPT4_MOUSE
MDHM_MOUSE	22	0	0	MDHM_MOUSE
MERL_MOUSE	1	0	1	MERL_MOUSE
MGST3_MOUSE	4	0	0	MGST3_MOUSE
MIME_MOUSE	17	0	0	MIME_MOUSE
MK01_MOUSE	4	0	5	FLT3_MOUSE,VGFR2_MOUSE,KIT_MOUSE,VGFR3_MOUSE,PGFRA_MOUSE,PGFRB_MOUSE,MK01_MOUSE,VGFR1_MOUSE
MK03_MOUSE	13	0	5	KIT_MOUSE,VGFR2_MOUSE,VGFR3_MOUSE,PGFRA_MOUSE,MK03_MOUSE,PGFRB_MOUSE,VGFR1_MOUSE,FLT3_MOUSE
ML12B_MOUSE	4	0	7	ML12B_MOUSE
MLEC_MOUSE	8	0	0	MLEC_MOUSE
MLP3A_MOUSE	1	0	2	MLP3A_MOUSE
MLP3B_MOUSE	1	0	2	MLP3B_MOUSE
MMSA_MOUSE	22	1	0	MMSA_MOUSE,IN35_MOUSE
MOES_MOUSE	27	0	13	MOES_MOUSE
MOSC2_MOUSE	16	0	0	MOSC2_MOUSE
MOT1_MOUSE	5	0	0	MOT1_MOUSE
MPC2_MOUSE	2	0	0	MPC2_MOUSE
MPCP_MOUSE	19	0	0	MPCP_MOUSE
MPP6_MOUSE	13	0	0	MPP6_MOUSE
MRCKB_MOUSE	1	1	1	MRCKA_MOUSE,MRCKB_MOUSE,AKAP9_MOUSE,GOGA1_MOUSE
MTCH2_MOUSE	9	0	0	MTCH2_MOUSE
MTMR2_MOUSE	3	0	0	MTMR2_MOUSE
MUC18_MOUSE	9	0	0	MUC18_MOUSE
MVP_MOUSE	4	0	0	MVP_MOUSE
MYADM_MOUSE	3	0	0	MYADM_MOUSE
MYH10_MOUSE	27	0	23	MYH1_MOUSE,MYH6_MOUSE,MYH10_MOUSE,MYH7B_MOUSE,AKAP9_MOUSE,GOGA1_MOUSE
MYH11_MOUSE	26	0	17	MYH1_MOUSE,GOGA1_MOUSE,MYH6_MOUSE,MYH7B_MOUSE,MYH11_MOUSE,AKAP9_MOUSE
MYH14_MOUSE	85	0	12	MYH6_MOUSE,MYH7B_MOUSE,MYH14_MOUSE,MYH1_MOUSE
MYH3_MOUSE	3	0	16	MYH7B_MOUSE,MYH3_MOUSE,MYH1_MOUSE,MYH6_MOUSE
MYH4_MOUSE	12	7	33	MYH4_MOUSE,MYH1_MOUSE,MYH6_MOUSE,MYH7B_MOUSE
MYH7_MOUSE	1	1	13	MYH7_MOUSE,MYH1_MOUSE,MYH6_MOUSE,MYH7B_MOUSE
MYH8_MOUSE	2	0	29	MYH8_MOUSE,MYH1_MOUSE,MYH6_MOUSE,MYH7B_MOUSE
MYH9_MOUSE	84	1	24	MYH7B_MOUSE,AKAP9_MOUSE,GOGA1_MOUSE,MYH1_MOUSE,MYH6_MOUSE,MYH9_MOUSE
MYL1_MOUSE	5	1	0	MYL1_MOUSE,MYL3_MOUSE
MYL6B_MOUSE	4	0	1	MYL6B_MOUSE
MYL6_MOUSE	11	0	1	MYL6_MOUSE
MYL9_MOUSE	3	0	7	MYL9_MOUSE
MYO1B_MOUSE	14	1	1	MYO1B_MOUSE,MYO1A_MOUSE
MYO1C_MOUSE	52	1	1	MYO1A_MOUSE,MYO1C_MOUSE
MYO1D_MOUSE	20	0	0	MYO1D_MOUSE
MYOME_MOUSE	10	0	0	MYOME_MOUSE
MYP0_MOUSE	14	0	0	MYP0_MOUSE
MYP2_MOUSE	10	1	1	MYP2_MOUSE,FABP9_MOUSE
MYPR_MOUSE	7	0	0	MYPR_MOUSE
NAR3_MOUSE	19	0	0	NAR3_MOUSE
NB5R1_MOUSE	4	0	0	NB5R1_MOUSE
NB5R3_MOUSE	23	0	0	NB5R3_MOUSE
NCAM1_MOUSE	24	0	0	NCAM1_MOUSE
NDKA_MOUSE	3	0	6	NDKA_MOUSE
NDKB_MOUSE	6	0	6	NDKB_MOUSE
NDRG1_MOUSE	20	0	0	NDRG1_MOUSE
NDUA2_MOUSE	3	0	0	NDUA2_MOUSE
NDUA4_MOUSE	5	0	0	NDUA4_MOUSE
NDUA5_MOUSE	4	0	0	NDUA5_MOUSE
NDUA6_MOUSE	5	0	0	NDUA6_MOUSE
NDUA8_MOUSE	3	0	0	NDUA8_MOUSE
NDUA9_MOUSE	14	0	0	NDUA9_MOUSE
NDUAA_MOUSE	15	0	0	NDUAA_MOUSE
NDUAB_MOUSE	2	0	0	NDUAB_MOUSE
NDUAD_MOUSE	6	0	0	NDUAD_MOUSE
NDUB4_MOUSE	3	0	0	NDUB4_MOUSE
NDUBA_MOUSE	7	0	0	NDUBA_MOUSE
NDUBB_MOUSE	3	0	0	NDUBB_MOUSE
NDUS1_MOUSE	31	0	0	NDUS1_MOUSE
NDUS2_MOUSE	10	0	0	NDUS2_MOUSE
NDUS3_MOUSE	10	0	0	NDUS3_MOUSE
NDUS4_MOUSE	2	0	0	NDUS4_MOUSE
NDUS5_MOUSE	3	0	0	NDUS5_MOUSE
NDUS7_MOUSE	3	0	0	NDUS7_MOUSE
NDUS8_MOUSE	2	0	0	NDUS8_MOUSE
NDUV1_MOUSE	17	0	0	NDUV1_MOUSE
NDUV2_MOUSE	5	0	0	NDUV2_MOUSE
NEP_MOUSE	4	0	0	NEP_MOUSE
NEST_MOUSE	74	0	0	NEST_MOUSE
NFASC_MOUSE	9	0	0	NFASC_MOUSE
NFH_MOUSE	51	1	5	K2C74_HUMAN,UCP1_MOUSE,NFH_MOUSE,K2C6B_MOUSE,K2C6C_HUMAN
NFL_MOUSE	50	0	5	NFL_MOUSE
NFM_MOUSE	66	0	5	NFM_MOUSE
NID1_MOUSE	58	0	1	NID1_MOUSE
NID2_MOUSE	53	0	1	NID2_MOUSE
NIPS1_MOUSE	2	0	0	NIPS1_MOUSE
NNRD_MOUSE	6	0	0	NNRD_MOUSE
NNTM_MOUSE	2	0	0	NNTM_MOUSE
NOL3_MOUSE	8	0	0	NOL3_MOUSE
NPS3B_MOUSE	2	0	0	NPS3B_MOUSE
NSDHL_MOUSE	8	0	0	NSDHL_MOUSE
NSF_MOUSE	30	0	0	NSF_MOUSE
NUCL_MOUSE	7	0	0	NUCL_MOUSE
ODO1_MOUSE	24	0	0	ODO1_MOUSE
ODO2_MOUSE	11	0	0	ODO2_MOUSE
ODP2_MOUSE	20	0	0	ODP2_MOUSE
ODPA_MOUSE	22	0	0	ODPA_MOUSE
ODPB_MOUSE	16	0	0	ODPB_MOUSE
OLA1_MOUSE	3	0	0	OLA1_MOUSE
OST48_MOUSE	7	0	0	OST48_MOUSE
OX2G_MOUSE	4	0	0	OX2G_MOUSE
PA2G4_MOUSE	2	0	0	PA2G4_MOUSE
PALM_MOUSE	9	0	0	PALM_MOUSE
PCBP1_MOUSE	3	1	0	PCBP2_MOUSE,PCBP3_MOUSE,PCBP1_MOUSE
PCNT_MOUSE	3	0	0	PCNT_MOUSE
PCYOX_MOUSE	5	0	0	PCYOX_MOUSE
PDIA1_MOUSE	23	0	0	PDIA1_MOUSE
PDIA3_MOUSE	32	0	0	PDIA3_MOUSE
PERI_MOUSE	47	0	4	PERI_MOUSE,AMOL1_MOUSE,CC88B_MOUSE
PGAM2_MOUSE	7	0	0	PGAM2_MOUSE
PGBM_MOUSE	156	0	0	PGBM_MOUSE
PGK1_MOUSE	8	0	0	PGK1_MOUSE
PGRC1_MOUSE	8	2	0	PGRC1_MOUSE,PGRC2_MOUSE
PGS1_MOUSE	12	0	0	PGS1_MOUSE
PGS2_MOUSE	19	0	0	PGS2_MOUSE
PHB2_MOUSE	17	0	0	PHB2_MOUSE
PHB_MOUSE	17	0	0	PHB_MOUSE
PI42B_MOUSE	2	0	0	PI42B_MOUSE
PKHA4_MOUSE	5	0	0	PKHA4_MOUSE
PLAK_MOUSE	11	0	5	PLAK_MOUSE
PLEC_MOUSE	303	1	4	PLEC_MOUSE,DDI1_MOUSE
PLLP_MOUSE	2	0	0	PLLP_MOUSE
PLMN_MOUSE	28	0	0	PLMN_MOUSE
POSTN_MOUSE	12	0	0	POSTN_MOUSE
PP1A_MOUSE	3	1	8	PP1A_MOUSE,PP1G_MOUSE
PP1B_MOUSE	2	0	8	PP1G_MOUSE,PP1B_MOUSE
PPIA_MOUSE	14	1	1	PPIA_MOUSE,PPIF_MOUSE,PPIH_MOUSE
PPIB_MOUSE	13	0	1	PPIB_MOUSE
PRAX_MOUSE	86	0	0	PRAX_MOUSE
PRDBP_MOUSE	2	0	0	PRDBP_MOUSE
PRDX1_MOUSE	16	0	1	PRDX1_MOUSE
PRDX2_MOUSE	8	0	0	PRDX2_MOUSE
PRDX3_MOUSE	6	0	0	PRDX3_MOUSE
PRDX4_MOUSE	2	0	1	PRDX4_MOUSE
PRDX5_MOUSE	14	0	0	PRDX5_MOUSE
PRELP_MOUSE	23	0	0	PRELP_MOUSE
PRIO_MOUSE	2	0	0	PRIO_MOUSE
PROF1_MOUSE	8	0	0	PROF1_MOUSE
PTRF_MOUSE	17	0	0	PTRF_MOUSE
PUR6_MOUSE	7	0	0	PUR6_MOUSE
PURA_MOUSE	9	1	0	PURA_MOUSE
PYGB_MOUSE	7	0	3	PYGL_MOUSE,PYGM_RABIT,PYGB_MOUSE
PYGM_MOUSE	3	0	3	PYGM_MOUSE,PYGL_MOUSE,PYGM_RABIT
QCR1_MOUSE	20	0	0	QCR1_MOUSE
QCR2_MOUSE	20	0	0	QCR2_MOUSE
QCR6_MOUSE	4	0	0	QCR6_MOUSE
QCR7_MOUSE	7	0	0	QCR7_MOUSE
QCR9_MOUSE	2	0	0	QCR9_MOUSE
QORL2_MOUSE	7	0	0	QORL2_MOUSE
RAB10_MOUSE	13	1	4	RAB13_MOUSE,RAB3D_MOUSE,RAB30_MOUSE,RAB37_MOUSE,RAB4B_MOUSE,RAB10_MOUSE,RAB3A_MOUSE,RB39B_MOUSE,RAB12_MOUSE,RAB3B_MOUSE,RAB3C_MOUSE
RAB14_MOUSE	6	0	2	RAB3C_MOUSE,RAB12_MOUSE,RAB30_MOUSE,RAB3D_MOUSE,RAB37_MOUSE,RAB4B_MOUSE,RAB3A_MOUSE,RB39B_MOUSE,RAB14_MOUSE,RAB3B_MOUSE
RAB15_MOUSE	2	0	1	RAB15_MOUSE,RAB13_MOUSE
RAB1A_MOUSE	3	0	9	RAB30_MOUSE,RAB3D_MOUSE,RAB37_MOUSE,RAB4B_MOUSE,RAB1A_MOUSE,RAB3A_MOUSE,RB39B_MOUSE,RAB12_MOUSE,RAB3B_MOUSE,RAB13_MOUSE,RAB3C_MOUSE
RAB1B_MOUSE	4	0	9	RAB12_MOUSE,RAB3C_MOUSE,RAB13_MOUSE,RAB30_MOUSE,RAB3D_MOUSE,RAB4B_MOUSE,RAB37_MOUSE,RAB3A_MOUSE,RB39B_MOUSE,RAB1B_MOUSE,RAB3B_MOUSE
RAB26_MOUSE	1	0	1	RAB30_MOUSE,RAB37_MOUSE,RAB3A_MOUSE,RAB3B_MOUSE,RAB3C_MOUSE,RAB3D_MOUSE,RAB4B_MOUSE,RAB12_MOUSE,RB39B_MOUSE,RAB26_MOUSE
RAB2A_MOUSE	3	0	9	RAB2A_MOUSE
RAB2B_MOUSE	1	0	9	RAB2B_MOUSE
RAB35_MOUSE	6	0	1	RAB37_MOUSE,RAB3D_MOUSE,RAB4B_MOUSE,RAB3A_MOUSE,RB39B_MOUSE,RAB35_MOUSE,RAB3B_MOUSE,RAB12_MOUSE,RAB3C_MOUSE,RAB30_MOUSE
RAB4A_MOUSE	1	0	1	RAB37_MOUSE,RB39B_MOUSE,RAB3A_MOUSE,RAB3B_MOUSE,RAB4A_MOUSE,RAB3C_MOUSE,RAB12_MOUSE,RAB3D_MOUSE,RAB30_MOUSE,RAB4B_MOUSE
RAB5A_MOUSE	3	0	1	RAB5A_MOUSE,RAB5B_MOUSE
RAB5C_MOUSE	2	0	1	RAB5C_MOUSE,RAB5B_MOUSE
RAB7A_MOUSE	14	0	0	RAB7A_MOUSE
RAB8A_MOUSE	4	0	8	RAB3B_MOUSE,RAB30_MOUSE,RAB3C_MOUSE,RAB37_MOUSE,RAB8A_MOUSE,RAB3D_MOUSE,RAB12_MOUSE,RAB4B_MOUSE,RAB3A_MOUSE,RB39B_MOUSE,RAB13_MOUSE
RAB8B_MOUSE	4	0	8	RAB8B_MOUSE,RAB3A_MOUSE,RAB4B_MOUSE,RB39B_MOUSE,RAB12_MOUSE,RAB3B_MOUSE,RAB13_MOUSE,RAB3C_MOUSE,RAB30_MOUSE,RAB3D_MOUSE,RAB37_MOUSE
RAC1_MOUSE	3	6	1	RAC3_MOUSE,RHOJ_MOUSE,RHOQ_MOUSE,RAC1_MOUSE,RAC2_MOUSE
RADI_MOUSE	13	0	13	RADI_MOUSE
RALA_MOUSE	4	0	5	RALA_MOUSE
RALB_MOUSE	2	0	5	RALB_MOUSE
RAN_MOUSE	4	4	0	RAN_MOUSE,RANT_MOUSE
RAP1A_MOUSE	6	0	10	RAP1A_MOUSE,RAB3D_MOUSE
RAP1B_MOUSE	4	0	10	RAP1B_MOUSE,RAB3D_MOUSE
RAP2A_MOUSE	5	0	5	RAP2A_MOUSE,RAP2B_MOUSE
RAP2C_MOUSE	1	0	5	RAP2B_MOUSE,RAP2C_MOUSE
RASH_MOUSE	2	0	7	RASH_MOUSE
RASK_MOUSE	3	0	6	RASK_MOUSE
RASN_MOUSE	1	0	7	RASN_MOUSE
RB11A_MOUSE	1	6	0	RB11A_MOUSE,RB11B_MOUSE
REVERSE12093	2	0	0	REVERSE12093
REVERSE6214	3	0	0	REVERSE6214
REVERSE7718	2	0	0	REVERSE7718
RHOA_MOUSE	3	5	2	RHOA_MOUSE,RHOC_MOUSE
RHOB_MOUSE	5	0	2	RHOB_MOUSE,RHOC_MOUSE
RHOG_MOUSE	6	0	1	RAC2_MOUSE,RAC3_MOUSE,RHOJ_MOUSE,RHOQ_MOUSE,RHOG_MOUSE
RL11_MOUSE	3	0	0	RL11_MOUSE
RL12_MOUSE	6	0	0	RL12_MOUSE
RL18_MOUSE	5	0	0	RL18_MOUSE
RL22_MOUSE	2	0	0	RL22_MOUSE
RL23_MOUSE	2	0	0	RL23_MOUSE
RL27A_MOUSE	2	0	0	RL27A_MOUSE
RL30_MOUSE	2	0	0	RL30_MOUSE
RL40_MOUSE	1	5	0	RL40_MOUSE,RS27A_MOUSE,UBB_MOUSE,UBC_MOUSE
RL4_MOUSE	3	0	0	RL4_MOUSE
RL6_MOUSE	7	0	0	RL6_MOUSE
RL7A_MOUSE	2	0	0	RL7A_MOUSE
RL7_MOUSE	10	0	0	RL7_MOUSE
RLA0_MOUSE	7	0	0	RLA0_MOUSE
RLA1_MOUSE	2	0	0	RLA1_MOUSE
ROA2_MOUSE	4	0	0	ROA2_MOUSE
RPN1_MOUSE	18	0	0	RPN1_MOUSE
RPN2_MOUSE	4	0	0	RPN2_MOUSE
RRAS2_MOUSE	4	0	2	RRAS2_MOUSE
RRAS_MOUSE	8	0	2	RRAS_MOUSE
RS13_MOUSE	2	0	0	RS13_MOUSE
RS16_MOUSE	2	0	0	RS16_MOUSE
RS20_MOUSE	2	0	0	RS20_MOUSE
RS25_MOUSE	2	0	0	RS25_MOUSE
RS2_MOUSE	6	0	0	RS2_MOUSE
RS3_MOUSE	3	0	0	RS3_MOUSE
RS4X_MOUSE	8	0	0	RS4X_MOUSE
RS9_MOUSE	4	0	0	RS9_MOUSE
RSSA_MOUSE	3	0	0	RSSA_MOUSE
RSU1_MOUSE	12	0	0	RSU1_MOUSE
RTN1_MOUSE	7	0	0	RTN1_MOUSE
RTN3_MOUSE	7	0	0	RTN3_MOUSE
RTN4_MOUSE	31	0	0	RTN4_MOUSE
S100B_MOUSE	3	0	0	S100B_MOUSE
S10AA_MOUSE	6	0	0	S10AA_MOUSE
S27A1_MOUSE	3	0	0	S27A1_MOUSE
SACS_MOUSE	7	0	0	SACS_MOUSE
SAM50_MOUSE	9	0	0	SAM50_MOUSE
SBSPO_MOUSE	18	0	0	SBSPO_MOUSE
SCOT1_MOUSE	9	0	0	SCOT1_MOUSE
SCPDL_MOUSE	12	0	0	SCPDL_MOUSE
SCRIB_MOUSE	2	0	0	SCRIB_MOUSE
SEP10_MOUSE	1	0	1	SEP10_MOUSE
SEP11_MOUSE	11	0	10	SEP11_MOUSE
SEPT2_MOUSE	19	0	1	SEPT2_MOUSE
SEPT3_MOUSE	2	0	0	SEPT3_MOUSE
SEPT6_MOUSE	2	0	9	SEPT6_MOUSE
SEPT7_MOUSE	28	0	1	SEPT7_MOUSE
SEPT8_MOUSE	15	1	4	SEP14_MOUSE,SEPT8_MOUSE
SEPT9_MOUSE	18	0	0	SEPT9_MOUSE
SERA_MOUSE	16	0	0	SERA_MOUSE
SERPH_MOUSE	14	0	0	SERPH_MOUSE
SFXN3_MOUSE	13	0	0	SFXN3_MOUSE
SGCB_MOUSE	12	0	0	SGCB_MOUSE
SGCD_MOUSE	18	0	0	SGCD_MOUSE
SGCE_MOUSE	9	0	0	SGCE_MOUSE
SH3G2_MOUSE	5	0	0	SH3G2_MOUSE
SIR2_MOUSE	6	0	0	SIR2_MOUSE
SKP1_MOUSE	13	0	0	SKP1_MOUSE
SNP25_MOUSE	3	0	0	SNP25_MOUSE
SNTA1_MOUSE	11	0	1	SNTA1_MOUSE
SNTB1_MOUSE	24	0	1	SNTB1_MOUSE
SNTB2_MOUSE	7	0	1	SNTB2_MOUSE
SODE_MOUSE	3	0	0	SODE_MOUSE
SODM_MOUSE	5	0	0	SODM_MOUSE
SPA3K_MOUSE	8	0	0	SPA3K_MOUSE
SPRC_MOUSE	9	0	0	SPRC_MOUSE
SPTB1_MOUSE	14	0	7	SPTB1_MOUSE
SPTB2_MOUSE	161	0	7	SPTB2_MOUSE
SPTN1_MOUSE	209	0	1	SPTN1_MOUSE
SRBS1_MOUSE	13	1	0	SRBS2_MOUSE,SRBS1_MOUSE
SSPN_MOUSE	3	0	0	SSPN_MOUSE
STML2_MOUSE	2	0	0	STML2_MOUSE
STMN1_MOUSE	2	0	0	STMN1_MOUSE
STX1B_MOUSE	4	1	0	STX1A_MOUSE,STX1B_MOUSE
STXB1_MOUSE	35	0	0	STXB1_MOUSE
SUSD2_MOUSE	21	0	0	SUSD2_MOUSE
SYHC_MOUSE	13	0	0	SYHC_MOUSE
SYNE1_MOUSE	15	1	0	CC88B_MOUSE,REVERSE5167,SYNE1_MOUSE
SYNE2_MOUSE	5	0	1	GOGA1_MOUSE,SYNE2_MOUSE,AKAP9_MOUSE
SYNEM_MOUSE	37	0	2	SYNEM_MOUSE,AMOL1_MOUSE,CC88B_MOUSE
SYPL1_MOUSE	2	0	0	SYPL1_MOUSE
SYSC_MOUSE	5	0	0	SYSC_MOUSE
SYUG_MOUSE	8	0	0	SYUG_MOUSE
SYYC_MOUSE	9	0	0	SYYC_MOUSE
TAGL2_MOUSE	7	0	0	TAGL2_MOUSE
TAGL_MOUSE	7	0	0	TAGL_MOUSE
TAU_MOUSE	7	0	0	TAU_MOUSE
TBA1A_MOUSE	0	8	24	TBA1A_MOUSE
TBA4A_MOUSE	5	2	22	TBA3_MOUSE,TBA1B_MOUSE,TBA4A_MOUSE,TBA1C_MOUSE
TBA8_MOUSE	2	0	16	TBA1B_MOUSE,TBA3_MOUSE,TBA1C_MOUSE,TBA8_MOUSE
TBAL3_MOUSE	4	0	6	TBA3_MOUSE,TBA1B_MOUSE,TBAL3_MOUSE,TBA1C_MOUSE
TBB1_MOUSE	7	0	5	TBB2B_MOUSE,TBB1_MOUSE
TBB2A_MOUSE	3	5	20	TBB2A_MOUSE,TBB2B_MOUSE
TBB3_MOUSE	11	0	15	TBB2B_MOUSE,TBB3_MOUSE
TBB4A_MOUSE	7	0	21	TBB4A_MOUSE,TBB2B_MOUSE
TBB4B_MOUSE	1	0	27	TBB4B_MOUSE,TBB2B_MOUSE
TBB5_MOUSE	4	0	25	TBB5_MOUSE,TBB2B_MOUSE
TBB6_MOUSE	3	0	14	TBB2B_MOUSE,TBB6_MOUSE
TCPB_MOUSE	4	0	0	TCPB_MOUSE
TCPD_MOUSE	4	0	0	TCPD_MOUSE
TCPE_MOUSE	2	0	0	TCPE_MOUSE
TCPG_MOUSE	6	0	0	TCPG_MOUSE
TCPZ_MOUSE	9	1	0	TCPZ_MOUSE
TECR_MOUSE	10	0	0	TECR_MOUSE
TERA_MOUSE	23	0	0	TERA_MOUSE
TGM2_MOUSE	15	0	0	TGM2_MOUSE
THIKA_MOUSE	1	6	0	THIKA_MOUSE,THIKB_MOUSE
THIL_MOUSE	10	0	0	THIL_MOUSE
THIM_MOUSE	20	0	0	THIM_MOUSE
THY1_MOUSE	6	0	0	THY1_MOUSE
TKT_MOUSE	34	0	0	TKT_MOUSE
TLN1_MOUSE	110	1	11	TLN1_MOUSE
TLN2_MOUSE	18	0	10	TLN2_MOUSE
TPM3_MOUSE	2	1	0	TPM3_MOUSE,TPM1_MOUSE,TPM2_MOUSE
TPPP3_MOUSE	13	0	0	TPPP3_MOUSE
TRFE_MOUSE	51	0	0	TRFE_MOUSE
TRYP_PIG	9	0	0	TRYP_PIG
TSN15_MOUSE	5	0	0	TSN15_MOUSE
TXND5_MOUSE	3	0	0	TXND5_MOUSE
UACA_MOUSE	7	0	0	UACA_MOUSE
UB2D2_MOUSE	0	3	0	UB2D1_MOUSE,UB2D3_MOUSE,UB2D2_MOUSE
UBE2N_MOUSE	2	0	0	UBE2N_MOUSE
UCHL1_MOUSE	3	0	0	UCHL1_MOUSE
UCRI_MOUSE	11	0	0	UCRI_MOUSE
USMG5_MOUSE	2	0	0	USMG5_MOUSE
VAMP3_MOUSE	1	2	0	VAMP3_MOUSE,VAMP1_MOUSE,VAMP2_MOUSE
VAPA_MOUSE	6	0	1	VAPA_MOUSE
VAPB_MOUSE	7	0	1	VAPB_MOUSE
VAT1L_MOUSE	21	0	0	VAT1L_MOUSE
VAT1_MOUSE	18	0	0	VAT1_MOUSE
VATA_MOUSE	3	0	0	VATA_MOUSE
VDAC1_MOUSE	18	0	1	VDAC1_MOUSE
VDAC2_MOUSE	19	0	1	VDAC2_MOUSE
VDAC3_MOUSE	12	0	1	VDAC3_MOUSE
VIME_MOUSE	40	0	7	KRT83_MOUSE,K2C6B_MOUSE,KRT86_HUMAN,K2C6C_HUMAN,KRT81_HUMAN,KRT83_HUMAN,VIME_MOUSE
VINC_MOUSE	70	0	0	VINC_MOUSE
VINEX_MOUSE	12	0	0	VINEX_MOUSE
VMA5A_MOUSE	4	0	0	VMA5A_MOUSE
VPS35_MOUSE	7	0	0	VPS35_MOUSE
VWA1_MOUSE	17	0	0	VWA1_MOUSE
WDR1_MOUSE	18	0	0	WDR1_MOUSE
YES_MOUSE	2	0	5	YES_MOUSE,HCK_MOUSE
