# Supplementary material for: CMTM6 expressed on the adaxonal Schwann cell surface restricts axonal diameters in peripheral nerves
Source: Nat Commun. 2020 Sep 9;11:4514. doi: 10.1038/s41467-020-18172-7 (PMC7481192; doi:10.1038/s41467-020-18172-7)
Supplement: Supplementary file 5 — Source Data [file 41467_2020_18172_MOESM5_ESM.xlsx]

## Sheet: Figure 1
Figure 1a	see Supplementary table 1			Figure 1 c-e	Data available on request
Figure 1b IB lys-mye-AEF									Figure 1f						Figure 1i

## Sheet: Figure 2
Figure 2 b - Diameters phrenic nerve 2 mo				Figure 2c - #axons phrenic nerve 2 mo
	Frequency %			Mean number myelinated axons
Binsize	Control (n=5)	Cmtm6 cKo (n=5)		Control (n=5)	Cmtm6 cKo (n=5)
<0.5	0	0		236	218
<1.0	1.77881	0.0853242		271	262
<1.5	11.6009	1.62116		241	193
<2.0	21.191	2.55973		265	253
<2.5	10.2862	5.54608		294	259
<3.0	8.50735	12.2014
<3.5	11.5236	19.7099
<4.0	13.1477	22.8669
<4.5	11.3689	17.2355
<5.0	7.0379	9.21502
<5.5	2.9389	4.26621
<6.0	0.618716	1.87713
<6.5	0	1.27986
<7.0	0	1.10922
<7.5	0	0.255973
<8.0	0	0
<8.5	0	0
<9.0	0	0.170649
Figure 2e - Diameters dorsal root 2 mo				Figure 2f - #axons dorsal root 2 mo
	Frequency %
Binsize	Control (n=5)	Cmtm6 cKo (n=5		Mean number myelinated axons
<0.5	0.433234	0.193611		Control (n=5)	Cmtm6 cKo (n=5
<1.0	10.5613	8.40056		2054	2011
<1.5	21.2959	18.1779		2561	1526
<2.0	19.4763	18.0811		1973	2565
<2.5	11.7743	12.0577		1978	1222
<3.0	8.17368	9.56222		1997	2064
<3.5	6.71031	7.72292
<4.0	5.22769	5.53942
<4.5	4.30346	4.50683
<5.0	3.08077	3.83995
<5.5	2.45499	2.82887
<6.0	2.06989	2.57072
<6.5	1.53076	1.89308
<7.0	1.17454	1.53813
<7.5	0.683547	0.903517
<8.0	0.442861	0.64537
<8.5	0.221431	0.41949
<9.0	0.240685	0.27966
<9.5	0.0962742	0.182855
<10.0	0.0481371	0.129074
<10.5	0	0.193611
<11.0	0	0.0322685
<11.5	0	0.0537808
<12.0	0	0.0645369
<12.5	0	0.0430246
<13.0	0	0.0107562
<13.5	0	0.0322685
<14.0	0	0.0537808
<14.5	0	0.0107562
<15.0	0	0.0107562
<15.5	0	0
<16.0	0	0.0107562

## Sheet: Figure 3
Figure 3a -SNAP (µV)			Figure 3b - SNCV (m/s)			Figure 3c - Retraction Latency (sec)
Control (n=15)	Cmtm6 cKo (n=12)		Control (n=15)	Cmtm6 cKo (n=12)		Control (n=16)	Cmtm6 cKo (n=19)
25.2	39.3		26.8	36.1		32	29
21.4	24.2		20.8	38		36	29
20.5	51.7		44.8	41.7		21	19
48.2	40		39	55.6		30	31
19.8	35.3		24.2	52.6		20	26
10	40.3		23.9	46.2		40	26
31.9	61		44.1	25.2		29	41
36.4	62.2		42.3	35.3		45	32
35.7	28.2		34.1	36.1		35	25
37	62.3		34.5	35.3		45	21
27	36.2		35.3	34.5		33	18
28.7	60.2		34.1	36.1		41	23
31.9			34.1			29	28
46.1			25.4			31	22
44.5			24.2			32	37
						39	25
							36
							28
							23
Figure 3d -Slips (#/2m)			Figure 3e - Breathing pauses (>750ms/min)
Control (n=12)	Cmtm6 cKo (n=12)		Control (n=6)	Cmtm6 cKo (n=6)
3	6		0	0
1	5		0.697184	0
1	6		0.39717	0
1	4		3.18302	0
4	4		0.684293	0
2	3		0.305388	0
1	5
2	6
5	4
6	1
2	6
4	4

## Sheet: Figure 4
Figure 4 d - Diameters 2mo pTi				Figure 4f - #axons 2 mo pTi
	Frequency %			Mean number myelinated axons
Binsize	Control (n=4)	Cmtm6 iKo (n=5)		Control (n=4)	Cmtm6 iKo (n=5)
<0.5	0	0		4154	4292
<1.0	0.243013	0.323915		3943	3894
<1.5	3.02417	2.97005		3916	3938
<2.0	10.9086	9.86196		3794	4063
<2.5	14.8643	14.3918			4215
<3.0	14.223	14.043
<3.5	12.9135	13.2855
<4.0	10.6048	10.9782
<4.5	8.2692	8.42677
<5.0	6.85163	6.88693
<5.5	5.5083	5.83047
<6.0	3.94222	4.34544
<6.5	3.11192	3.21423
<7.0	2.26138	2.28235
<7.5	1.35682	1.49998
<8.0	0.810044	0.787362
<8.5	0.499528	0.383715
<9.0	0.229513	0.214282
<9.5	0.202511	0.124583
<10.0	0.0742541	0.0448498
<10.5	0.054003	0.0348831
<11.0	0.0270015	0.0249165
<11.5	0.0135007	0.00996661
<12.0	0.00675037	0.00996661
<12.5	0	0.00996661
<13.0	0	0.00996661
<13.5	0	0
<14.0	0	0.00498331
Figure 4 e - Diameters 6mo pTi				Figure 4g - #Axons 6 mo pTi
	Frequency %			Mean number myelinated axons
Binsize	Control (n=5)	Cmtm6 iKo (n=4)		Control (n=5)	Cmtm6 iKo (n=4)
<0.5	0	0.00664584		4317	3892
<1.0	0.137588	0.232604		4137	4105
<1.5	2.31254	2.36592		4140	4316
<2.0	8.13357	7.96837		4178	3907
<2.5	12.3141	11.0986		3884
<3.0	11.7532	11.1384
<3.5	11.134	10.6998
<4.0	10.0175	9.6697
<4.5	9.04905	8.4801
<5.0	7.39271	7.62278
<5.5	5.85278	6.67907
<6.0	5.24951	5.44295
<6.5	4.64624	4.54576
<7.0	3.46087	3.66851
<7.5	2.88935	2.97734
<8.0	2.09557	2.18648
<8.5	1.3653	1.6814
<9.0	0.936657	1.22283
<9.5	0.518601	0.697813
<10.0	0.264592	0.618063
<10.5	0.185215	0.312355
<11.0	0.116421	0.192729
<11.5	0.0582103	0.179438
<12.0	0.0635021	0.1595
<12.5	0.0370429	0.0531667
<13.0	0	0.0332292
<13.5	0.0158755	0.0531667
<14.0	0	0.00664584
<14.5	0	0.00664584

## Sheet: Figure 5
Figure 5 b - CMTM6 accumulation next to Nuclei					Figure 5 e - Diameters sciatic nerve CMTM6*MAG dKo 2 mo					Figure 5f - #axons sciatic nerve CMTM6*MAG dKo 2 mo
	total nuclei	% accumulation				Frequency %				Mean number myelinated axons
WT1	168	2.97619			Binsize	Control (n=5)	Cmtm6 cKo; Mag Ko (n=5)			Control (n=5)	Cmtm6 cKo (n=5)
WT2	145	0.689655			<0.5	0	0			3997	3577
WT3	119	0			<1.0	0.457143	0.427706			4106	4147
KMAG1	97	12.3711			<1.5	5.21558	4.9214			3876	3583
KMAG2	208	13.9423			<2.0	13.7299	13.6811			4193	3982
KMAG3	102	11.7647			<2.5	16.3532	16.3362			4399	3831
					<3.0	16.4987	16.0584
Figure 5 c - Immunoblot Mag Ko					<3.5	13.3403	13.1367
					<4.0	10.4623	10.4316
					<4.5	7.86494	7.86536
Figure 5c - Immunoblot Mag Ko					<5.0	5.83896	5.77126
					<5.5	4	3.8438
					<6.0	2.80519	2.71621
					<6.5	1.90649	1.85525
					<7.0	0.867533	1.18869
					<7.5	0.451948	0.799867
					<8.0	0.103896	0.449925
					<8.5	0.0467533	0.272177
					<9.0	0.0415584	0.127756
					<9.5	0.0155844	0.0555463
					<10.0	0	0.0277731
					<10.5	0	0.0166639
					<11.0	0	0.00555463
					<11.5	0	0.0111093

## Sheet: Supplementary Figure 4
Suuplementary Figure 4 b - PCR
Supplementary Figure 4 c - qRTPCR
	Control 1	Control 2	Control 3	Control 4	Cmtm6 cKo 1	Cmtm6 cKo 2	Cmtm6 cKo 3	Cmtm6 cKo 4
Cmtm3	1.23008	0.946307	0.98268	0.840933	0.842551	0.902995	1.05301	0.983021
Cmtm4	1.11633	0.88936	1.0795	0.91481	0.978912	0.9134	1.15323	1.08506
Cmtm5	1.18893	1.05329	0.979942	0.777832	1.01118	1.11138	1.26519	1.25499
Cmtm6	0.831295	1.33416	0.835628	0.998915	0.0544446	0.0751509	0.0685563	0.107019
Cmtm7	1.06414	1.18338	0.884173	0.868309	0.841232	0.979371	0.968633	0.972514
Cmtm8	0.531052	0.986349	1.16166	1.32094	1.33449	0.84827	0.388117	0.45921

## Sheet: Supplementary Figure 5
Supplementary Figure 5b - Diameters sciatic nerve 2mo Cmtm6 cko					Supplementary Figure 5c - #axons sciatic nerve 2mo
	Frequency %				Mean number myelinated axons
Binsize	Control (n=5)	Cmtm6 cKo (n=5)			Control (n=5)	Cmtm6 cKo (n=5)
<0.5	0	0.0104188			3997	3870
<1.0	0.379281	0.260471			4106	4212
<1.5	3.5041	2.55261			3876	4844
<2.0	10.0821	8.17879			4193	4046
<2.5	12.5389	11.9192			4399	3890
<3.0	12.0577	11.8671
<3.5	11.2879	11.742
<4.0	10.2349	10.4293			Supplementary Figure 5d - #SC nuclei sciatic nerve 2mo
<4.5	8.57628	9.179			Mean number SC nuclei/mm2			Original values
<5.0	7.10444	6.86081			Control (n=5)	Cmtm6 cKo (n=5)			Area	Nuclei	Ratio per mm^2
<5.5	6.05151	6.16795			1823.43	1929.11		WT1	117909	215	1823.43
<6.0	4.74951	4.84476			1695.87	1422.5		WT2	109088	185	1695.87
<6.5	3.98528	3.86539			1292.04	1502.96		WT3	220582	285	1292.04
<7.0	3.22672	3.06314			1413.28	1412.52		WT4	227131	321	1413.28
<7.5	2.16247	2.60471			1734.32	1561.28		WT5	122238	212	1734.32
<8.0	1.57373	2.214						cko1	113524	219	1929.11
<8.5	1.09256	1.52636						cko2	199649	284	1422.5
<9.0	0.634022	1.13565						cko3	205594	309	1502.96
<9.5	0.339655	0.661596						cKo4	217343	307	1412.52
<10.0	0.152845	0.395916						cKo5	203038	317	1561.28
<10.5	0.147184	0.27089
<11.0	0.0735919	0.0937695			Supplementary Figure 5e - #degenerating axons sciatic nerve 2mo
<11.5	0.0226437	0.0833507			Degenerating axons %
<12.0	0.0169827	0.0416753			Control (n=4)	Cmtm6 cKo (n=4)		20Pics	analysed no	degenerating axons	%
					0	0.169492		Control
					0	0		N33-631	612	0	0
					0.134409	0		N33-656	693	0	0
					0	0.176678		N33-657	744	1	0.00134409
								N33-658	653	0	0
								Cmtm6 cKo
								N33-640	590	1	0.00169492
								N33-673	516	0	0
								N33-769	673	0	0
								N33-663	566	1	0.00176678
Supplementary Figure 5f - Diameters tail nerve 2mo Cmtm6 cko					Supplementary Figure 5g - #axons tail nerve 2mo
	Frequency %				Mean number myelinated axons
Binsize	Control (n=5)	Cmtm6 cKo (n=4)			Control (n=5)	Cmtm6 cKo (n=4)
<0.5	0	0			308	248
<1.0	0.466356	0.0943396			288	254
<1.5	2.998	1.32075			329	326
<2.0	13.7908	10.6604			268	223
<2.5	19.3205	17.9245			309
<3.0	20.986	21.9811
<3.5	18.1879	18.6792
<4.0	14.99	20.566
<4.5	7.1952	5.66038
<5.0	1.7988	2.45283
<5.5	0.266489	0.660377
<6.0	0	0.0942507
<6.5	0.0665779	0

## Sheet: Supplementary Figure 6
Supplementary Figure 6 a - gRatio Sciatic nerve P9					Supplementary Figure 6 b - gRatio Sciatic nerve 1 mo					Supplementary Figure 6 c - gRatio Sciatic nerve 2 mo					Supplementary Figure 6 d - g-ratio phrenic nerve 2mo					Supplementary Figure 6 e - g-ratio dorsal roots 2mo					Supplementary Figure 6 f - g-ratio ventral tail nerve 2mo
Control (n=3)		Cmtm6 cKo (n=3)			Control (n=5)		Cmtm6 cKo (n=5)			Control (n=3)		Cmtm6 cKo (n=3)			Control (n=5)		Cmtm6 cKo (n=5)			Control (n=4)		Cmtm6 cKo (n=5)			Control (n=4)		Cmtm6 cKo (n=4)
Axon diameter	g-ratio	Axon diameter	g-ratio		Axon diameter	g-ratio	Axon diameter	g-ratio		Axon diameter	g-ratio	Axon diameter	g-ratio		Axon diameter	g-ratio	Axon diameter	g-ratio		Axon diameter	g-ratio	Axon diameter	g-ratio		Axon diameter	g-ratio	Axon diameter	g-ratio
1.39045	0.651459	1.72237	0.528674		2.85212	0.557761	1.3572	0.650166		3.45697	0.64	1.56556	0.58		3.33874	0.58	2.44497	0.58		3.22036	0.574548	1.65604	0.458308		3.18115	0.659225	3.64189	0.713593
1.46754	0.519964	1.45418	0.617512		2.97	0.61	1.82652	0.666928		2.19614	0.67	3.7487	0.67		4.86487	0.63	1.63206	0.63		5.61782	0.691936	1.77299	0.439496		4.08373	0.685382	3.85701	0.661429
1.7541	0.595382	1.13626	0.744952		2.84	0.68	2.28412	0.741688		1.291	0.66	2.95562	0.56		4.33465	0.63	2.6864	0.62		5.13121	0.706288	0.895828	0.628002		4.32465	0.759434	2.04576	0.572466
1.89235	0.680809	1.27031	0.596709		2.43	0.68	2.56605	0.60778		0.963427	0.6	2.74222	0.55		4.43985	0.65	2.97901	0.67		5.5532	0.673204	1.4532	0.480898		3.80433	0.71747	3.41528	0.674924
1.37635	0.661366	1.25842	0.544754		4.24	0.61	2.09974	0.6879		1.72793	0.64	3.85371	0.7		4.98215	0.65	2.65972	0.67		1.21612	0.602633	3.12991	0.511423		2.49599	0.760955	2.48705	0.652766
2.25071	0.59373	1.84573	0.510651		2.8	0.6	2.16336	0.725991		1.28506	0.6	1.06571	0.71		4.55899	0.65	2.97451	0.65		3.31279	0.604401	4.65127	0.639248		4.84954	0.794798	3.82053	0.675188
1.9549	0.646705	1.73213	0.481866		1.8	0.77	2.0965	0.51062		2.23892	0.72	1.44591	0.76		3.07698	0.55	3.30617	0.67		3.26811	0.590724	1.95501	0.616178		2.72265	0.671672	1.64913	0.489074
0.998912	0.582418	1.43506	0.701535		3.8	0.67	1.1948	0.523735		0.964088	0.63	4.38082	0.75		2.62939	0.56	2.41721	0.61		2.91825	0.614262	2.45525	0.590913		2.48218	0.67607	3.36798	0.634159
1.36805	0.618026	1.68431	0.660787		2.71	0.67	2.15252	0.632976		1.53269	0.66	3.04077	0.65		2.42194	0.56	3.86525	0.68		3.86334	0.671428	2.78217	0.531443		2.02008	0.739231	2.68545	0.62773
1.54799	0.681963	1.6975	0.486684		1.67	0.61	3.29357	0.653117		1.63128	0.6	0.382652	0.37		3.67356	0.51	2.72148	0.64		0.944746	0.57427	1.0639	0.539296		3.09678	0.70216	3.40146	0.64849
1.67377	0.660645	1.33169	0.620079		1.94	0.57	1.81748	0.598652		1.04154	0.62	0.854892	0.58		3.36533	0.53	3.15462	0.66		1.67096	0.531351	1.34545	0.617465		2.10889	0.626899	3.29402	0.654533
1.698	0.619909	1.74029	0.55511		2.52	0.67	2.54909	0.551149		1.46037	0.64	3.13153	0.58		1.75498	0.56	3.12624	0.64		2.33968	0.599126	3.68746	0.623663		3.7084	0.660996	3.6855	0.665324
1.1673	0.500011	2.03639	0.50675		1.46	0.58	1.59587	0.675833		2.05446	0.61	1.16283	0.55		3.12033	0.63	3.14208	0.64		1.48157	0.450978	2.58592	0.613417		3.83632	0.710062	4.34756	0.724558
1.54596	0.503426	1.6014	0.579196		1.16	0.62	2.35321	0.568628		1.64836	0.58	0.984345	0.49		4.82743	0.66	3.14856	0.64		1.34447	0.561072	2.56431	0.562208		4.06201	0.689849	4.05087	0.726251
1.47026	0.670145	1.97022	0.521047		1.5	0.64	2.90337	0.5872		1.77948	0.52	3.19034	0.6		2.43191	0.49	0.94407	0.78		5.13802	0.625031	1.08819	0.602525		2.91332	0.614572	3.74479	0.667387
1.81541	0.604743	1.06389	0.668338		2.88	0.64	1.57746	0.648197		1.50756	0.72	1.27612	0.62		2.06835	0.71	2.91353	0.61		2.65912	0.615549	2.30733	0.598199		3.07243	0.670425	2.90018	0.592571
1.21631	0.65536	2.12544	0.621834		4.53	0.6	1.55526	0.604146		0.8942	0.54	1.97933	0.67		1.98255	0.46	2.91506	0.67		2.73445	0.536478	5.66719	0.650548		2.92509	0.669819	3.25122	0.70732
1.44767	0.575071	1.2705	0.569745		2.31	0.64	1.41379	0.605138		2.50541	0.64	1.84275	0.61		4.04001	0.56	3.79226	0.72		2.22467	0.553243	4.43909	0.594619		3.33149	0.655503	3.07864	0.662702
1.87859	0.632347	1.43464	0.738636		1.85	0.69	3.02263	0.53957		0.959454	0.61	1.45906	0.75		2.61653	0.44	3.87397	0.7		1.08831	0.573805	0.840926	0.511233		3.28434	0.679811	4.17394	0.749605
1.84468	0.615413	1.55284	0.675061		2.26	0.72	1.65206	0.570328		1.10443	0.64	1.96091	0.67		3.26509	0.6	2.88455	0.66		1.47034	0.641075	2.3016	0.496212		4.05354	0.714085	3.55663	0.713327
1.51003	0.709069	1.66164	0.726228		4.72	0.66	1.93083	0.527		1.63945	0.66	1.27861	0.61		3.65863	0.65	4.05573	0.69		2.80566	0.543735	4.02176	0.621616		3.63804	0.687433	2.80443	0.550348
1.70633	0.538993	2.09286	0.681852		3.69	0.62	2.20777	0.558866		1.46298	0.65	1.95701	0.6		2.39711	0.53	1.91725	0.61		4.70833	0.648875	2.38911	0.600114		2.52843	0.608821	3.45789	0.680339
1.94925	0.606065	1.53423	0.558365		3.01	0.65	4.01743	0.623012		1.53185	0.77	4.0573	0.77		3.11604	0.58	2.19411	0.65		4.09592	0.579498	0.777524	0.441025		3.90654	0.732152	3.7017	0.684339
1.55923	0.590496	1.968	0.57961		3.44	0.51	2.882	0.547058		0.798682	0.58	1.69745	0.65		3.63576	0.57	3.77392	0.72		3.60397	0.651464	2.31351	0.50633		3.87693	0.681816	2.98839	0.581539
1.74078	0.591045	1.9518	0.504334		2.75	0.71	3.33191	0.502141		1.682	0.61	1.16502	0.63		3.55251	0.57	2.89116	0.69		2.34737	0.628357	3.09879	0.61044		3.65096	0.687722	2.9277	0.722455
1.47914	0.713982	2.56577	0.6289		3.03	0.67	2.41015	0.51732		1.55904	0.65	1.44899	0.63		2.86994	0.54	2.76188	0.67		2.53776	0.573605	0.968647	0.411184		2.92966	0.609413	3.52463	0.660693
1.66317	0.578204	1.96929	0.642952		1.89	0.67	2.5192	0.581458		1.16174	0.65	1.50036	0.58		4.07952	0.56	3.76141	0.73		2.16127	0.638077	2.95307	0.526364		2.74755	0.566559	3.26139	0.629763
1.7822	0.537368	2.24219	0.48898		3.39	0.64	2.89806	0.540404		1.27262	0.65	3.07677	0.66		2.25111	0.55	3.39322	0.62		1.1741	0.482842	2.35534	0.601016		3.57003	0.654103	2.59699	0.633425
0.914289	0.631231	2.18043	0.506381		2.67	0.64	2.41793	0.501617		0.889918	0.55	4.0201	0.7		3.95271	0.54	3.4296	0.64		3.31319	0.64201	3.69837	0.649887		2.58421	0.653675	4.5921	0.698864
1.36796	0.52805	2.12914	0.581279		1.76	0.63	1.92769	0.656405		0.771105	0.62	2.67571	0.59		4.11557	0.6	3.83134	0.71		1.68911	0.598351	0.858865	0.531		3.73031	0.650723	2.70034	0.691496
1.4904	0.589448	1.77429	0.674363		1.69	0.64	2.19384	0.570627		1.32938	0.65	3.23355	0.65		2.76533	0.56	3.27638	0.65		3.65849	0.640888	2.52326	0.594094		3.59668	0.676672	3.02608	0.564995
1.3306	0.604269	1.55502	0.515028		1.57	0.69	3.11981	0.539924		1.27262	0.69	2.59061	0.54		3.10929	0.58	2.61774	0.59		1.98158	0.553553	1.07217	0.562113		2.65709	0.639283	4.11124	0.707387
1.534	0.609585	1.55011	0.744818		2.76	0.64	1.74814	0.642328		1.07166	0.53	0.956796	0.58		2.31991	0.47	3.59845	0.71		2.72497	0.619511	1.49279	0.476997		2.46855	0.636431	4.25774	0.729004
1.22831	0.641919	1.32091	0.697437		2.61	0.68	2.10055	0.618211		0.855636	0.64	2.02857	0.63		3.48357	0.55	1.90659	0.53		1.87477	0.537971	2.11765	0.639042		2.98264	0.753476	3.24102	0.644684
2.33055	0.616696	1.99023	0.686963		3.55	0.61	3.41379	0.594411		1.73088	0.68	2.35126	0.65		2.3661	0.62	2.9353	0.56		1.7065	0.495203	2.4237	0.512626		3.00751	0.58381	2.29175	0.596068
0.90697	0.661383	1.19439	0.675014		2.64	0.57	3.21138	0.59441		1.07759	0.62	1.88443	0.65		4.82083	0.6	3.64538	0.69		1.26115	0.494188	2.81542	0.512685		2.39578	0.672865	2.1101	0.571978
2.3375	0.662591	2.42803	0.591035		3.48	0.72	2.13164	0.613144		1.54757	0.7	1.38105	0.58		3.71355	0.57	3.51486	0.68		2.06525	0.579547	1.17234	0.546598		3.03679	0.652578	4.01107	0.719425
2.46999	0.632944	2.63966	0.562782		3.77	0.53	3.27664	0.567749		1.19043	0.65	1.79692	0.55		3.03993	0.53	3.00115	0.65		6.1974	0.754448	3.97817	0.605968		3.70652	0.724153	4.3827	0.71803
1.96886	0.603493	1.63057	0.598462		4.69	0.68	3.32346	0.531083		1.26106	0.72	0.728657	0.55		3.4623	0.46	3.27327	0.61		7.12048	0.740178	2.69647	0.480131		2.04358	0.653006	3.97776	0.672448
1.43742	0.578312	2.02894	0.628695		3.1	0.72	2.39213	0.48812		1.49356	0.72	1.03356	0.6		4.166	0.57	2.99839	0.66		2.00489	0.53781	6.40832	0.694137		2.71022	0.64179	2.75172	0.619317
1.22919	0.652281	2.36636	0.552961		3.3	0.64	1.39446	0.514633		1.08817	0.6	1.01366	0.62		3.33531	0.53	1.55986	0.58		3.70411	0.658699	7.23504	0.708717		3.7339	0.64082	3.61803	0.66212
1.86005	0.631611	1.7032	0.453626		1.51	0.63	1.80637	0.52438		1.0549	0.61	1.44018	0.5		4.78864	0.61	2.57013	0.58		2.53504	0.586956	2.78821	0.614043		3.87332	0.693243	2.11311	0.633015
1.70035	0.56955	1.39272	0.494712		3.7	0.63	2.26462	0.483114		1.65837	0.52	3.8974	0.7		2.8441	0.62	3.44645	0.65		4.2289	0.660773	3.02781	0.623514		2.65709	0.679852	2.31194	0.533272
1.97783	0.54246	2.03407	0.499817		3.08	0.69	2.19682	0.624968		1.66067	0.64	2.55223	0.63		3.96043	0.59	3.42459	0.61		1.38254	0.603544	2.36201	0.548975		1.78804	0.603646	4.09494	0.694245
1.66717	0.517639	2.74525	0.611319		2.24	0.62	1.92063	0.578345		1.08817	0.59	1.06391	0.57		4.47598	0.61	3.00624	0.6		2.36273	0.533554	2.90382	0.512874		2.19121	0.68198	2.41352	0.574076
2.25459	0.577112	2.55967	0.563886		4.23	0.68	2.48642	0.600808		1.58576	0.63	2.70011	0.65		2.60482	0.58	2.72382	0.55		1.48785	0.581863	1.11597	0.590382		3.21301	0.663889	4.18521	0.673027
2.22368	0.660794	2.21741	0.513768		1.54	0.68	1.70867	0.59541		1.54921	0.6	1.06152	0.65		3.65898	0.58	3.64259	0.67		1.81395	0.563867	2.76721	0.562633		2.89468	0.69727	3.41323	0.648219
1.77504	0.627522	2.37137	0.535718		2.37	0.71	2.33761	0.51991		1.27312	0.69	1.78198	0.64		3.54103	0.56	2.72615	0.57		1.4275	0.584985	3.4743	0.592627		2.76741	0.671138	3.04809	0.632724
1.28359	0.674507	1.69814	0.552614		3.95	0.64	3.96746	0.613604		1.14462	0.63	2.36287	0.64		3.9254	0.57	3.1651	0.6		4.32906	0.627797	5.92629	0.683434		4.03843	0.722648	4.08841	0.657006
1.50214	0.598349	2.30761	0.571714		2.14	0.73	1.96294	0.619259		1.46342	0.65	1.93312	0.63		2.51656	0.61	1.73418	0.67		2.27044	0.573588	2.47909	0.615003		2.84253	0.58228	3.69447	0.684883
1.60744	0.616236	2.47142	0.568155		2.08	0.55	2.59363	0.536405		1.21896	0.67	1.84344	0.64		3.7385	0.6	4.27565	0.67		1.9426	0.529966	2.92338	0.580804		3.59845	0.713502	2.52414	0.57814
1.57915	0.781354	1.92574	0.464725		3.79	0.57	1.8894	0.568023		1.90793	0.73	1.42819	0.53		1.86302	0.59	2.95799	0.67		5.86546	0.708799	2.6809	0.581795		2.84723	0.687747	3.90849	0.685199
1.47356	0.730191	1.66135	0.494686		3.25	0.65	3.41113	0.540322		1.60254	0.63	4.44229	0.72		4.4453	0.63	2.75102	0.6		2.43204	0.544731	1.64784	0.530892		3.84527	0.672028	3.63821	0.667452
1.15719	0.778638	2.0852	0.524145		2.81	0.7	1.61436	0.440983		2.7967	0.68	1.10903	0.63		3.13092	0.55	2.81507	0.57		1.70046	0.475265	1.49571	0.622371		3.04809	0.737745	4.20584	0.688807
1.24672	0.613294	1.87375	0.577443		2.46	0.65	2.27881	0.446531		1.12612	0.72	1.97128	0.66		4.00757	0.61	1.42238	0.62		2.76945	0.559496	6.37682	0.722031		1.66985	0.708808	3.91012	0.687884
1.40485	0.647292	2.00733	0.559617		2.35	0.65	1.82466	0.4881		1.12894	0.68	1.3564	0.61		3.84577	0.56	2.31964	0.56		2.36903	0.557599	1.98346	0.495479		3.46763	0.638708	2.37174	0.675787
1.92794	0.693428	1.69235	0.562143		3.29	0.63	0.980052	0.577642		0.887052	0.65	1.65145	0.61		4.91979	0.6	2.8376	0.62		1.80572	0.554917	4.29923	0.649745		2.17575	0.726155	3.54174	0.647152
1.93402	0.747098	2.30572	0.506893		3.4	0.65	1.28265	0.62578		2.05291	0.7	1.64566	0.64		4.69858	0.64	2.41009	0.52		1.75164	0.595216	6.31698	0.677692		3.02334	0.633577	3.47332	0.74038
1.7592	0.715764	2.00406	0.602351		2.37	0.59	2.66488	0.58162		1.50502	0.57	1.90057	0.67		3.96606	0.68	3.33703	0.64		1.15874	0.51641	3.8051	0.607596		3.78991	0.684769	3.57164	0.683246
1.47454	0.66912	2.19836	0.54564		2.39	0.63	2.41206	0.494906		0.910428	0.67	2.80964	0.65		3.05393	0.62	3.24004	0.61		2.91655	0.596145	3.65612	0.620847		3.68619	0.666611	4.14347	0.663915
1.62268	0.731069	2.55294	0.622446		2.77	0.66	2.45291	0.547059		0.592802	0.61	0.892775	0.59		3.50743	0.57	2.41642	0.57		1.03473	0.590232	4.35376	0.625822		3.26139	0.628288	3.39959	0.650015
2.46361	0.654264	2.27178	0.533846		2.92	0.53	2.73743	0.535764		1.69895	0.66	2.24601	0.69		3.36666	0.56	3.37629	0.67		1.90086	0.594424	5.39394	0.63351		2.7501	0.664285	3.99453	0.723622
1.53692	0.602826	2.39835	0.572261		1.76	0.66	2.62012	0.641676		1.04824	0.7	1.52519	0.54		3.41062	0.65	2.77246	0.62		3.79649	0.667477	2.9949	0.52987		3.84527	0.659009	3.93738	0.654017
1.44934	0.666287	2.1223	0.560673		1.59	0.64	2.06863	0.569026		1.00483	0.72	1.58737	0.63		1.19043	0.57	3.30405	0.63		3.76943	0.639429	5.87141	0.685575		2.52036	0.654851	4.30444	0.733706
2.14315	0.611146	2.32607	0.607051		3.88	0.62	3.66497	0.587405		1.49569	0.76	2.0068	0.66		3.34275	0.65	2.55248	0.62		2.32562	0.633596	1.89006	0.612689		3.71937	0.675629	2.95023	0.666255
1.11874	0.553613	2.38025	0.517488		2.61	0.62	2.4097	0.6235		1.70307	0.7	1.11418	0.67		3.94094	0.64	1.62267	0.61		6.30796	0.698194	0.945765	0.545887		3.09019	0.744364	2.40533	0.636588
1.68597	0.765194	1.29384	0.605358		2.4	0.63	2.37147	0.750051		1.2448	0.67	1.9518	0.62		2.76349	0.66	2.55223	0.62		3.95809	0.598547	1.27726	0.544629		3.02566	0.621038	2.15695	0.537962
1.55518	0.664432	2.37229	0.603827		3.41	0.61	2.40939	0.596976		1.47468	0.68	0.922929	0.66		2.55722	0.62	2.00522	0.64		6.19701	0.666922	1.69361	0.435109		3.52409	0.702139	4.35063	0.701804
2.23927	0.627874	1.86714	0.523437		2.15	0.55	2.3831	0.515434		1.42596	0.58	3.50525	0.68		2.98498	0.46	2.5115	0.6		5.79144	0.670117	1.66064	0.56285		3.58338	0.639683	3.85173	0.69188
1.58214	0.543009	2.00424	0.614982		2.45	0.56	1.79379	0.572646		0.988862	0.67	1.16174	0.68		3.40314	0.67	2.59552	0.62		2.8471	0.686862	2.07634	0.595376		3.24043	0.614401	2.64291	0.638584
1.09786	0.630292	1.75906	0.597987		1.69	0.61	0.909238	0.583571		1.42462	0.71	1.29493	0.61		3.40389	0.59	2.80533	0.59		2.5189	0.63626	5.0469	0.637427		2.77705	0.610335	3.05038	0.648279
2.07962	0.597263	1.54046	0.523733		2.27	0.65	3.21741	0.626288		1.2661	0.51	0.761133	0.53		4.68665	0.66	1.91459	0.58		5.74683	0.666998	1.69225	0.562554		2.60017	0.715821	4.38125	0.672511
2.32732	0.560432	1.38618	0.598253		2.83	0.69	1.2745	0.694201		1.81736	0.52	1.84896	0.63		3.55215	0.63	3.25142	0.66		1.05534	0.532428	2.73886	0.581419		2.73524	0.569977	4.4566	0.759362
1.50488	0.5273	1.70363	0.531146		2.37	0.64	1.99382	0.618979		0.832251	0.48	3.43183	0.74		3.35833	0.59	2.86994	0.61		0.877407	0.507371	1.11933	0.566055		3.29865	0.618224	3.10438	0.57248
1.68668	0.757785	2.29196	0.503562		2.15	0.58	1.39028	0.571305		1.37227	0.5	1.02366	0.63		2.69113	0.67	3.29518	0.66		1.26852	0.604408	1.85719	0.493321		2.19121	0.544633	4.71252	0.731559
1.12177	0.606065	1.74148	0.633129		2.26	0.55	2.33512	0.621092		1.43752	0.53	1.76835	0.56		2.81801	0.61	3.43016	0.68		3.43417	0.633605	1.67363	0.527441		1.50714	0.637405	4.57028	0.701853
2.11761	0.569005	1.63369	0.526344		2.17	0.5	1.8566	0.600202		0.836067	0.62	2.12932	0.63		3.24652	0.53	3.26996	0.68		1.7006	0.502966	2.27745	0.55622		2.97345	0.637768	3.6746	0.672616
1.40786	0.703418	2.40642	0.556297		1.96	0.67	2.37704	0.505201		1.34887	0.43	1.69445	0.62		2.98925	0.63	3.44849	0.69		4.81313	0.68079	1.91278	0.646364		2.82568	0.602695	3.1661	0.622287
1.23843	0.671136	1.38941	0.607543		2.34	0.57	2.13823	0.572241		0.812119	0.48	1.06391	0.61		4.89657	0.66	2.79191	0.63		3.94416	0.645628	0.878368	0.509394		2.30311	0.612934	3.20587	0.678462
1.82513	0.596293	1.25727	0.579472		1.98	0.69	2.12538	0.549858		1.0663	0.62	1.01429	0.53		2.02637	0.48	3.18175	0.68		0.984265	0.571689	4.81507	0.64404		1.50714	0.574459	2.7782	0.675503
2.41025	0.616864	1.40182	0.605691		3.01	0.65	2.48335	0.563295		1.14072	0.44	1.73161	0.65		2.79647	0.59	3.23296	0.66		0.792021	0.46387	1.1628	0.442231		2.85683	0.657001	2.75403	0.595221
1.81908	0.65805	1.3922	0.721553		1.23	0.59	2.68025	0.484182		0.968041	0.68	1.86678	0.62		3.03217	0.63	3.38777	0.69		2.00972	0.51094	1.60219	0.559499		2.32977	0.664376	3.37195	0.791651
1.41027	0.647943	2.21265	0.618205		1.81	0.57	3.05655	0.619131		1.08524	0.75	0.87331	0.58		2.26183	0.56	3.58338	0.71		4.99644	0.687486	0.814464	0.579362		3.10991	0.687113	3.73764	0.632709
1.52766	0.586822	1.62536	0.526102		1.4	0.66	2.16106	0.562244		1.06152	0.6	0.933218	0.61		2.87039	0.6	3.61592	0.66		1.56398	0.414041	1.88204	0.569752		2.63374	0.56722	2.22379	0.616866
1.42037	0.66608	1.3908	0.564517		2.48	0.54	1.18103	0.617681		3.03637	0.62	2.2607	0.7		2.38192	0.63	2.83939	0.63		3.56874	0.634828	0.815652	0.511527		1.42373	0.61655	3.07864	0.66435
1.66921	0.585339	2.20145	0.51506		2.79	0.62	1.75575	0.545953		1.32746	0.52	1.89621	0.66		2.79874	0.6	2.78392	0.67		1.91721	0.603008	1.04381	0.591031		2.3499	0.638116	3.74479	0.629366
1.67457	0.581937	1.40148	0.656345		3.73	0.66	2.17241	0.646895		1.29001	0.64	1.60848	0.63		3.44959	0.59	2.38299	0.57		1.83458	0.499569	3.5073	0.586497		3.18335	0.693956	3.42496	0.605402
1.97071	0.609376	1.34986	0.553078		2.21	0.62	2.48789	0.631044		1.63011	0.67	1.85926	0.63		3.34122	0.6	3.4916	0.66		1.91601	0.617575	2.02805	0.480708		3.31732	0.636646	3.28395	0.750593
1.33196	0.665194	1.42182	0.677553		2.32	0.67	1.89139	0.604551		1.21216	0.58	0.848913	0.6		1.23505	0.57	3.88857	0.71		1.56884	0.601996	2.21261	0.485027		3.95674	0.662797	3.85866	0.668556
2.75081	0.676579	1.38653	0.53513		2.16	0.64	2.59592	0.57009		2.05972	0.59	0.791476	0.57		2.67523	0.53	2.71163	0.59		0.81521	0.512886	1.56668	0.580642		3.82386	0.702217	3.54354	0.612124
2.63493	0.671711	1.30939	0.578592		2.85	0.68	2.6702	0.543147		2.0389	0.66	0.996557	0.56		2.64869	0.6	3.94933	0.71		1.5496	0.597545	5.41621	0.658375		3.72109	0.701771	3.0393	0.703048
1.50714	0.595458	1.66899	0.566464		2.88	0.65	2.91648	0.548695		1.05429	0.73	3.55072	0.67		1.54386	0.46	3.60199	0.69		3.22036	0.574548	0.778301	0.49108		2.70764	0.609259	4.10643	0.684749
1.74113	0.566698	0.844706	0.604555		1.88	0.55	3.78991	0.586757		1.3413	0.67	3.24789	0.67		2.21404	0.5	4.30429	0.65		5.61782	0.691936	5.53751	0.652794		3.91712	0.645647	3.43072	0.638029
1.3955	0.664077	1.65286	0.526704		1.3	0.6	2.70532	0.559807		1.08934	0.6	1.1759	0.57		3.27735	0.63	2.91069	0.59		5.13121	0.706288	4.63091	0.584162		2.87814	0.565411	2.76119	0.674548
1.55237	0.601028	1.67254	0.629863		2.96	0.57	1.73429	0.435277		1.05912	0.59	2.44757	0.62		2.58962	0.64	3.2302	0.58		5.5532	0.673204	2.64519	0.472961		3.19612	0.704064	3.30405	0.635472
1.41961	0.685672	1.80161	0.58086		2.33	0.68	2.10372	0.407239		2.86284	0.58	3.39096	0.68		1.91658	0.59	3.73373	0.66		1.21612	0.602633	2.1078	0.574835		3.19194	0.67809	3.51341	0.740032
1.67515	0.565484	1.31438	0.539354		2.8	0.53	1.82427	0.498243		2.89314	0.66	3.38984	0.68		3.56218	0.62	2.31414	0.59		3.31279	0.604401	4.23125	0.583277		2.36152	0.719961	4.0277	0.792449
1.41687	0.504854	1.25011	0.667242		2.78	0.58	3.27868	0.466889		1.79444	0.56	2.61555	0.68		2.9155	0.67	2.93096	0.6		3.26811	0.590724	1.90479	0.610434		2.77223	0.590935	2.66044	0.600811
1.14222	0.547728	1.6014	0.545232		2.39	0.51	3.13144	0.552888		1.54056	0.51	1.11476	0.64		2.63761	0.56	3.12482	0.6		2.91825	0.614262	1.93898	0.619828		2.47138	0.587713	2.29453	0.631312
2.087	0.573051	1.45859	0.561054		3.12	0.58	1.59237	0.518693		1.73675	0.59	2.06373	0.66		2.68497	0.55	3.93334	0.69		3.86334	0.671428	5.22668	0.641084		3.73031	0.632774	3.84825	0.650437
1.38775	0.488413	1.23617	0.509409		3.51	0.63	3.26334	0.601643		1.18775	0.51	2.21433	0.61		1.6645	0.55	2.99775	0.58		0.944746	0.57427	2.38779	0.558627		2.87105	0.664832	4.3904	0.735519
1.44155	0.593722	2.3527	0.575063		4.25	0.65	2.65326	0.520455		1.31977	0.64	0.944744	0.59		3.43887	0.6	3.01702	0.66		1.67096	0.531351	2.85027	0.61567		3.02102	0.645164	3.63996	0.618537
1.63213	0.532063	1.76154	0.507059		2.05	0.6	2.12361	0.523018		0.88777	0.71	4.23841	0.71		2.48807	0.62	3.00009	0.58		2.33968	0.599126	2.36375	0.604564		3.7339	0.642885	2.60726	0.599284
1.513	0.583783	2.62539	0.609074		2.52	0.6	2.66397	0.551631		3.26431	0.64	1.66871	0.6		3.16047	0.63	1.59017	0.56		1.48157	0.450978	2.95594	0.521441		3.40034	0.64838	2.51099	0.631792
1.1841	0.648871	1.39072	0.585817		1.93	0.6	3.44981	0.57321		1.41925	0.62	3.48905	0.63		3.46414	0.62	2.05972	0.6		1.34447	0.561072	0.820975	0.454721		3.13823	0.701105	3.05685	0.776047
1.23725	0.553649	1.95161	0.574265		3.5	0.62	2.79148	0.517751		1.21948	0.61	1.46516	0.55		2.0364	0.54	2.12753	0.49		5.13802	0.625031	4.23759	0.612522		2.39312	0.68973	2.76603	0.655449
1.44138	0.609297	1.00773	0.636048		1.77	0.73	2.22309	0.52245		1.16393	0.69	1.23195	0.48		1.7759	0.62	3.07946	0.65		2.65912	0.615549	2.36067	0.475305		2.85438	0.690577	2.87947	0.568148
1.60412	0.669535	1.56845	0.567475		1.38	0.67	1.34527	0.656882		1.46559	0.52	0.881292	0.57		1.04093	0.55	4.2819	0.66		2.73445	0.536478	2.6715	0.560656		3.53743	0.668103	2.03922	0.629609
1.25659	0.616851	1.55417	0.525268		1.53	0.74	1.87278	0.591835		2.14867	0.58	4.74966	0.74		2.85839	0.56	1.79869	0.54		2.22467	0.553243	1.59507	0.584226		2.66713	0.605814	3.34027	0.665314
1.58137	0.681805	2.38121	0.544238		1.26	0.67	2.56832	0.582932		0.993999	0.59	2.34828	0.68		1.3018	0.67	2.80851	0.62		1.08831	0.573805	1.84371	0.600907		2.31799	0.615121	3.5304	0.638159
1.35809	0.695395	2.33122	0.635235		1.71	0.59	4.03386	0.618053		2.68141	0.52	0.872581	0.54		2.63857	0.53	1.19683	0.6		1.47034	0.641075	4.13834	0.582943		3.51432	0.661653	3.25337	0.684854
1.38897	0.581876	3.01363	0.601568		1.41	0.6	1.60518	0.632402		1.43796	0.52	1.57933	0.62		2.21346	0.59	4.01361	0.71		2.80566	0.543735	0.907637	0.548416		3.52986	0.651212	2.96379	0.681945
1.24341	0.67678	2.743	0.580013		1.96	0.65	2.01353	0.623109		3.54767	0.66	2.37978	0.68		2.41958	0.51	2.21691	0.64		4.70833	0.648875	2.04297	0.526731		1.77626	0.635127	2.91856	0.594512
1.51035	0.575478	0.888067	0.475184		2.39	0.58	3.01717	0.736105		4.09074	0.68	0.739067	0.47		2.10678	0.49	4.06905	0.71		4.09592	0.579498	1.79678	0.540346		1.74953	0.655316	3.14715	0.635477
1.14909	0.677361	2.91495	0.548627		3.82	0.59	1.94515	0.664323		1.44371	0.48	1.09051	0.63		2.38913	0.57	3.96365	0.67		3.60397	0.651464	0.921923	0.536732		2.70764	0.673844	3.44054	0.690786
1.3653	0.615249	2.03181	0.564346		3.02	0.64	3.59098	0.538602		1.76727	0.54	1.76907	0.58		1.3313	0.54	3.03951	0.62		2.34737	0.628357	0.872424	0.491253		2.22523	0.686706	3.75362	0.677326
1.10193	0.712785	1.54979	0.560868		1.74	0.57	2.77895	0.608705		2.83737	0.54	2.12783	0.67		3.80399	0.63	2.5049	0.69		2.53776	0.573605	2.81671	0.48517		3.60411	0.744699	3.69809	0.655732
1.81394	0.552899	2.73765	0.567362		3.8	0.62	1.20067	0.677328		0.598147	0.57	0.808978	0.49		1.862	0.52	3.26412	0.65		2.16127	0.638077	5.83382	0.702063		3.1295	0.624027	2.44106	0.637184
0.967983	0.744383	2.06558	0.601009		1.9	0.54	1.15194	0.605		2.30863	0.49	0.874767	0.59		2.44549	0.53	1.93345	0.56		1.1741	0.482842	1.70081	0.515466		2.42956	0.658757	3.43276	0.649901
1.63354	0.625795	2.41517	0.517852		2.19	0.57	3.19985	0.624068		2.73873	0.61	3.40894	0.68		3.34198	0.67	2.9203	0.67		3.31319	0.64201	0.989655	0.548904		3.29672	0.70035	4.01614	0.704636
1.31512	0.703103	1.6436	0.726444		2.59	0.57	3.12621	0.601557		1.94199	0.59	2.55273	0.57		3.30135	0.63	3.73253	0.71		1.68911	0.598351	2.91131	0.471442		1.59497	0.622926	3.46359	0.653861
1.69471	0.636878	2.18254	0.59238		3.31	0.6	1.84947	0.602037		2.31579	0.54	1.60095	0.45		3.21796	0.61	3.54013	0.67		3.65849	0.640888	3.81821	0.574885		4.38256	0.704253	3.11951	0.6358
1.34166	0.683388	1.60261	0.618629		3.69	0.67	3.74309	0.606543		2.65349	0.66	3.02965	0.64		2.08704	0.65	2.74454	0.69		1.98158	0.553553	1.05968	0.490906		2.95045	0.719854	3.85173	0.610929
2.1777	0.584045	1.81314	0.685608		4.51	0.69	1.64787	0.574689		1.37921	0.46	1.18238	0.5		1.36995	0.62	2.70717	0.69		2.72497	0.619511	2.67295	0.652906		2.84969	0.688085	3.73048	0.651726
2.05558	0.530606	1.44591	0.609789		2.91	0.64	4.71232	0.621059		1.29886	0.56	3.41584	0.72		2.62187	0.58	3.32805	0.66		1.87477	0.537971	3.1789	0.549702		3.42012	0.581062	3.60499	0.657829
2.79824	0.658283	1.95193	0.674873		3.87	0.6	4.08957	0.578549		1.71239	0.54	1.91625	0.69		3.35757	0.61	2.33959	0.67		1.7065	0.495203	2.84024	0.505357		3.92053	0.691968	2.94353	0.6453
2.33616	0.623343	1.81254	0.635222		2.04	0.5	3.80357	0.532645		1.27362	0.58	5.43874	0.66		3.67356	0.62	3.85338	0.72		1.26115	0.494188	3.74645	0.55933		2.23436	0.582146	2.66307	0.558125
1.9275	0.764538	2.00763	0.702361		2.1	0.61	4.02941	0.587508		1.00038	0.55	2.01472	0.53		3.25455	0.63	3.97744	0.72		2.06525	0.579547	3.15072	0.667963		3.36401	0.669518	2.3661	0.605905
2.02044	0.65938	1.56303	0.674809		4.34	0.65	1.42148	0.633971		2.48218	0.68	1.14184	0.52		3.69826	0.62	3.76125	0.69		6.1974	0.754448	1.10266	0.569912		3.0414	0.658151	2.36341	0.717065
2.01522	0.519901	1.85803	0.582762		3.33	0.59	1.76601	0.563939		2.78598	0.58	4.25849	0.61		3.76429	0.65	2.54499	0.65		7.12048	0.740178	5.03097	0.637546		2.43244	0.644251	2.99074	0.674702
2.53856	0.625892	1.42455	0.512952		4.1	0.66	3.30771	0.676944		1.24276	0.59	1.35734	0.49		3.2227	0.65	4.47598	0.66		2.00489	0.53781	4.67276	0.586562		3.63051	0.721776	1.20531	0.557204
2.75675	0.691741	1.86454	0.532885		3.95	0.63	5.17155	0.646475		2.03296	0.48	1.479	0.56		2.07358	0.5	1.20742	0.69		3.70411	0.658699	2.25953	0.488859		2.26745	0.62073	2.95476	0.706283
1.97538	0.694278	1.46481	0.483425		4.1	0.65	3.96569	0.589951		0.87331	0.63	1.33655	0.5		2.73478	0.52	4.11077	0.68		2.53504	0.586956	4.22676	0.615446		1.35029	0.541592	3.11727	0.611742
2.00376	0.56067	1.99315	0.624078		2.46	0.53	3.97945	0.603151		1.18882	0.6	2.59895	0.71		1.8047	0.61	4.06185	0.67		4.2289	0.660773	0.942818	0.41371		3.41024	0.681666	2.40241	0.627669
1.57907	0.652271	1.94483	0.622878		2.95	0.58	4.35989	0.585334		2.23465	0.47	2.26492	0.72		2.86994	0.54	4.08186	0.67		1.38254	0.603544	5.08457	0.591576		3.80249	0.645893	1.73198	0.553725
1.37176	0.74329	1.71991	0.548332		3.38	0.61	3.78879	0.593201		1.74917	0.5	0.972634	0.61		4.13948	0.69	4.15099	0.71		2.36273	0.533554	5.48146	0.644677		1.4188	0.634991	3.53599	0.6375
1.77566	0.515915	1.41465	0.628803		1.5	0.52	4.54083	0.596198		1.39116	0.55	1.27362	0.61		1.87223	0.59	4.59917	0.71		1.48785	0.581863	2.59111	0.483189		1.43309	0.649384	2.06219	0.640759
1.4202	0.676205	1.92699	0.560736		3.72	0.61	2.28284	0.523015		1.55618	0.45	0.619068	0.45		2.08002	0.57	3.55215	0.62		1.81395	0.563867	2.16613	0.561391		2.95734	0.565588	2.0557	0.584166
1.63717	0.670024	2.67496	0.595731		2.1	0.55	1.43978	0.672053		1.47684	0.55	2.6446	0.71		3.10888	0.56	3.81986	0.68		1.4275	0.584985	1.19483	0.543501		3.39622	0.688852	2.40241	0.554931
1.47347	0.660413	1.77859	0.524012		3.76	0.67	2.55901	0.57929		0.927745	0.65	1.88578	0.63		3.06683	0.61	3.03238	0.57		4.32906	0.627797	1.53893	0.551755		3.10991	0.629907	3.42682	0.733145
1.16231	0.630873	1.65682	0.60949		5.11	0.66	1.56055	0.591459		0.863781	0.69	1.04945	0.52		1.72166	0.65	3.02986	0.6		2.27044	0.573588	5.32628	0.629825		1.99631	0.620479	2.05229	0.544954
1.03899	0.767411	1.37644	0.539651		2.77	0.55	3.07115	0.566675		0.723396	0.56	2.1107	0.56		2.49471	0.57	4.10131	0.67		1.9426	0.529966	2.22792	0.475991		2.04015	0.554837	3.86558	0.674778
2.00007	0.592376	1.76765	0.483105		3.81	0.59	2.60146	0.602816		0.869658	0.63	1.7615	0.5		2.22351	0.54	3.39959	0.55		5.86546	0.708799	1.79355	0.543601		1.89151	0.605674	3.57911	0.684342
1.76491	0.694926	1.77995	0.715419		3.01	0.61	2.75789	0.607844		1.72867	0.63	2.46855	0.52		3.40875	0.63	4.51718	0.71		2.43204	0.544731	1.65787	0.538985		3.61363	0.635912	3.75532	0.735261
1.38626	0.71488	2.17029	0.635722		3.02	0.68	1.85992	0.630072		1.64256	0.6	1.03295	0.53		2.31056	0.58	3.29576	0.63		1.70046	0.475265	5.75749	0.639121		3.99437	0.677963	3.36401	0.667401
1.52544	0.636412	1.72033	0.72739		3.44	0.55	2.18326	0.542228		1.93378	0.46	1.81245	0.58		3.03406	0.55	2.81077	0.62		2.76945	0.559496	1.40519	0.513413		2.95519	0.590707	3.78722	0.675523
1.84527	0.568418	1.51332	0.675351		3.3	0.67	3.7462	0.592943		1.62189	0.5	2.84768	0.65		2.53898	0.52	4.32465	0.71		2.36903	0.557599	2.64907	0.481425		3.81319	0.655869	3.49051	0.735852
2.41291	0.603706	1.51155	0.644002		2.28	0.7	2.4834	0.517479		1.55126	0.58	1.13681	0.59		2.72054	0.59	3.76852	0.63		1.80572	0.554917	3.19504	0.549259		1.83652	0.596899	3.13641	0.644618
1.68028	0.542844	1.63762	0.681404		1.42	0.55	2.85343	0.662674		1.18076	0.64	2.04638	0.56		2.72288	0.56	3.59615	0.66		1.75164	0.595216	4.61248	0.6485		2.80873	0.607405	3.75718	0.681523
1.17051	0.653894	1.2504	0.74011		2.84	0.62	1.7275	0.599814		2.15192	0.6	1.6344	0.63		1.84586	0.58	4.34126	0.73		1.15874	0.51641	4.0269	0.558628		1.8254	0.598006	3.66019	0.650655
1.77368	0.593232	1.66018	0.586685		1.58	0.65	2.31479	0.63124		1.15349	0.63	3.59916	0.62		2.75496	0.58	2.65181	0.6		2.91655	0.596145	5.38122	0.650209		3.0414	0.652151	1.99311	0.600647
1.97212	0.582054	1.44566	0.534182		2.96	0.59	2.64951	0.543056		1.21005	0.64	5.72645	0.64		2.98967	0.6	4.34067	0.67		1.03473	0.590232	5.63951	0.678307		2.23123	0.545267	2.88168	0.65143
1.76662	0.658959	1.8894	0.534163		2.3	0.61	2.08979	0.639823		0.908328	0.59	2.46519	0.6		2.79692	0.61	3.69258	0.64		1.90086	0.594424	2.97487	0.509027		3.42812	0.6492	3.08504	0.640395
1.72484	0.648231	1.99631	0.537555		2.55	0.63	1.4521	0.64638		1.34272	0.63	0.918087	0.51		2.00013	0.56	3.37308	0.64		3.79649	0.667477	4.31022	0.622086		1.9928	0.657172	3.35814	0.583364
1.38644	0.643311	1.71469	0.693396		2.07	0.74	2.39936	0.5691		1.01554	0.58	0.823794	0.52		2.92705	0.56	4.06467	0.7		3.76943	0.639429	1.87224	0.45962		2.82568	0.65339	3.59774	0.738186
2.19792	0.720986	1.73834	0.674195		2.02	0.49	3.06028	0.556791		1.33082	0.62	0.726031	0.52		2.31607	0.55	3.14229	0.59		2.32562	0.633596	0.910698	0.541833		3.48905	0.645629	2.46803	0.551938
1.54038	0.636328	1.4475	0.600199		2.47	0.5	2.98316	0.573901		1.11818	0.67	1.44062	0.58		2.92466	0.58	3.65096	0.68		6.30796	0.698194	2.90098	0.628588		2.10254	0.658293	2.12902	0.524738
1.72076	0.741532	1.64456	0.588368		2.19	0.59	1.15215	0.57541		1.14518	0.54	0.863781	0.52		3.50797	0.64	2.15252	0.59		3.95809	0.598547	2.60977	0.541973		1.97224	0.70275	5.11531	0.761521
1.63228	0.606126	1.36121	0.663039		1.87	0.54	1.55487	0.674415		1.57003	0.58	1.49185	0.55		2.85549	0.56	2.47241	0.57		6.19701	0.666922	5.43143	0.624601		3.65288	0.69931	3.53797	0.653771
1.56334	0.578384	1.31069	0.484404		1.95	0.54	1.69035	0.617854		1.81104	0.54	1.8462	0.56		3.33092	0.62	3.43443	0.64		5.79144	0.670117	0.980689	0.555507		3.33359	0.721597	3.40744	0.623023
1.70526	0.580675	2.43521	0.588063		2.8	0.58	1.189	0.586816		1.52477	0.47	1.53849	0.59		2.18772	0.62	3.09699	0.62		2.8471	0.686862	1.08172	0.43486		3.30501	0.692819	3.92037	0.770933
1.57539	0.53542	2.7823	0.683184		1.39	0.72	2.24797	0.599786		1.52978	0.47	1.92421	0.58		3.07388	0.59	4.07062	0.66		2.5189	0.63626	1.14223	0.559215		2.64412	0.561551	1.65722	0.505898
1.33142	0.515848	2.74816	0.626755		3.02	0.56	2.66493	0.560364		0.693747	0.69	0.892062	0.47		3.21558	0.61	4.73959	0.71		5.74683	0.666998	2.91521	0.607806		2.40162	0.683734	2.79487	0.557712
1.97188	0.63168	1.84724	0.512435		1.25	0.6	2.25711	0.605173		1.03664	0.66	0.773578	0.49		2.71257	0.6	3.42923	0.69		1.05534	0.532428	2.9285	0.549187		3.53941	0.691337	3.40146	0.785139
1.57769	0.570603	2.44519	0.584191		2.39	0.55	3.4144	0.604477		1.25347	0.5	0.96078	0.54		2.20713	0.51	3.69016	0.65		0.877407	0.507371	3.83771	0.626518		3.71749	0.672271	1.79976	0.566184
1.63932	0.754744	1.2988	0.602739		1.57	0.54	2.97421	0.641107		1.50036	0.62	1.80329	0.53		4.0063	0.67	3.45236	0.62		1.26852	0.604408	0.968147	0.499035		3.66593	0.709988	2.25648	0.646833
1.6995	0.6497	1.61369	0.613269		2.06	0.59	2.44737	0.703888		0.673256	0.65	0.88777	0.61		2.51353	0.6	3.02292	0.64		3.43417	0.633605	1.26832	0.479111		3.47149	0.663423	2.41642	0.568374
1.55993	0.610623	1.504	0.565711		2.97	0.54	3.80749	0.666688		1.18882	0.62	2.60824	0.66		2.69963	0.58	3.63156	0.68		1.7006	0.502966	1.99405	0.569642		2.60017	0.669178	2.54799	0.617326
1.98077	0.630829	1.56504	0.489917		3.88	0.66	2.78509	0.5451		0.715432	0.63	1.33321	0.52		2.29397	0.6	1.46472	0.65		4.81313	0.68079	1.72889	0.418978		1.9199	0.620875	1.87223	0.539031
1.77511	0.769365	1.90803	0.490854		3.89	0.65	2.34733	0.673727		1.13905	0.57	0.899878	0.53		3.30155	0.59	3.02208	0.67		3.94416	0.645628	0.902959	0.591661		2.51758	0.676228	1.76979	0.534647
1.5852	0.69742	2.19781	0.644622		2.83	0.52	1.63592	0.686027		1.25296	0.5	2.37737	0.59		2.27642	0.59	2.49088	0.6		0.984265	0.571689	1.70237	0.526326		3.60234	0.689972	2.24176	0.610356
1.60661	0.702488	2.13119	0.5849		1.97	0.52	3.82764	0.624612		1.26358	0.61	2.45043	0.6		3.09143	0.61	3.92345	0.72		0.792021	0.46387	4.17221	0.609129		3.28007	0.652994	2.44106	0.618372
1.76333	0.593524	1.64146	0.632803		1.63	0.52	2.2121	0.48139		1.99567	0.55	1.57084	0.54		3.69895	0.67	3.24161	0.66		2.00972	0.51094	3.49593	0.570164		2.39019	0.769131	1.78127	0.552758
1.62529	0.643649	1.3692	0.731006		2.89	0.62	1.67356	0.660497		1.06272	0.53	1.32986	0.51		3.15886	0.68	3.70119	0.63		4.99644	0.687486	1.29971	0.597202		2.65445	0.620592	2.50312	0.6694
2.76101	0.654334	1.96738	0.724093		2.85	0.54	2.52742	0.462926		1.36296	0.58	1.75861	0.52		3.10602	0.56	3.88988	0.69		1.56398	0.414041	3.87699	0.560247		3.62858	0.634416	3.10438	0.699863
1.40778	0.713394	2.3661	0.634871		2.53	0.59	2.13624	0.672004		0.805033	0.62	0.964748	0.56		2.55149	0.58	4.51126	0.67		3.56874	0.634828	4.31117	0.597334		2.93422	0.578707	2.34339	0.669545
1.66855	0.644095	1.91912	0.718388		2.29	0.5	2.03711	0.502475		0.976553	0.39	3.23611	0.59		1.70269	0.51	3.29576	0.69		1.91721	0.603008	1.00891	0.549351		3.46965	0.677185	2.06527	0.556556
1.72912	0.6231	1.6374	0.576898		1.63	0.6	1.63109	0.657665		1.76403	0.44	3.88169	0.7		3.17374	0.57	3.57431	0.69		1.83458	0.499569	1.69146	0.510594		3.13377	0.611778	2.14125	0.652843
1.27659	0.718249	1.72785	0.505325		1.49	0.6	2.67428	0.485		1.53185	0.47	1.18775	0.61		3.35719	0.62	2.55024	0.65		1.91601	0.617575	1.5928	0.556424		2.93899	0.656363	2.30034	0.577327
1.28755	0.612289	1.75589	0.588737		3.44	0.63	1.82566	0.553026		2.01187	0.57	4.42146	0.74		2.5778	0.59	2.98456	0.69		1.56884	0.601996	1.92054	0.506403		3.26763	0.657098	2.44913	0.680038
1.92951	0.611304	1.9482	0.667862		3.72	0.6	0.799148	0.568781		1.14184	0.64	1.35734	0.54		3.57751	0.66	3.03406	0.64		0.81521	0.512886	1.76162	0.549787		2.64412	0.695365	2.43819	0.615287
1.75706	0.619042	1.58505	0.611209		4.25	0.66	3.43619	0.529934		0.767795	0.65	2.95282	0.43		3.91809	0.68	4.17699	0.7		1.5496	0.597545	2.06992	0.550719		2.73757	0.663903	1.89722	0.534833
1.77347	0.631488	1.58183	0.553621		2.18	0.53	3.1583	0.564741		0.90552	0.62	1.3432	0.57		1.8878	0.55	3.14593	0.61		0.872233	0.451829	2.01377	0.533767		3.42812	0.695523	3.4713	0.642178
1.93145	0.58443	1.06787	0.733584		2.62	0.63	2.68003	0.600009		1.15183	0.59	2.47215	0.53		2.41826	0.6	3.17875	0.64		1.0648	0.556801	3.62905	0.502202		3.3029	0.716793	1.48286	0.500326
2.53244	0.636941	1.25408	0.608812		1.27	0.57	4.09013	0.614299		0.628255	0.58	1.75607	0.59		2.29036	0.51	3.10561	0.61		1.10643	0.523852	4.5223	0.56472		2.1851	0.63195	2.68284	0.662288
2.01004	0.700107	1.54431	0.678222		3.49	0.57	1.60322	0.487076		2.11612	0.54	1.9774	0.6		3.03364	0.61	3.0246	0.6		5.03046	0.698714	5.58072	0.614636		3.34788	0.619508	3.61803	0.708746
1.68582	0.599092	1.1221	0.612093		3.58	0.6	3.14511	0.536223		1.86507	0.63	2.43374	0.56		3.30193	0.66	2.17165	0.53		3.22505	0.598222	3.58169	0.586283		3.5047	0.630999	2.17839	0.693606
1.03126	0.667716	1.64736	0.551296		2.36426	0.559508	2.7538	0.636305		1.36716	0.62	2.03703	0.62		3.76108	0.66	3.4768	0.64		2.48281	0.572956	2.76307	0.468322		2.64676	0.579054	2.62527	0.657506
1.6955	0.55499	1.54509	0.624073		2.34315	0.629475	1.82838	0.586171		0.785015	0.68	1.37041	0.46		2.15074	0.55	3.61715	0.64		1.07386	0.520268	0.831257	0.457537		2.38726	0.658926	2.12902	0.605346
1.48649	0.662853	1.44708	0.69729		2.59979	0.586142	3.32	0.642456		0.477399	0.52	2.19672	0.59		2.76326	0.58	4.022	0.66		2.51694	0.584803	0.973352	0.445112		1.6982	0.531332	2.01977	0.623188
2.47925	0.60492	1.27535	0.684553		3.23604	0.584263	2.66616	0.556523		1.17806	0.59	2.88367	0.57		2.30449	0.62	3.38627	0.66		1.70327	0.542066	1.66237	0.491704		2.02826	0.588443	2.25958	0.640034
1.58229	0.675196	1.07172	0.624996		2.91985	0.556467	2.87316	0.646094		2.04452	0.68	1.79231	0.55		3.3376	0.57	3.64922	0.65		2.22178	0.60502	1.93991	0.638987		2.42063	0.570794	4.57655	0.711226
1.31871	0.693073	1.98688	0.542454		2.6084	0.57844	1.627	0.530616		1.93016	0.69	3.04307	0.54		3.21162	0.63	3.51631	0.69		1.64124	0.577437	1.93903	0.531189		2.86373	0.564329	3.99469	0.716487
1.42472	0.749368	1.80214	0.599262		2.52626	0.563694	2.49901	0.561472		0.716321	0.54	1.52936	0.58		2.78666	0.59	3.37138	0.59		3.17777	0.58944	4.67599	0.618554		2.13231	0.58947	3.01512	0.677159
1.26505	0.44167	1.5229	0.628689		2.44152	0.476822	1.68848	0.456899		1.12102	0.61	2.89446	0.56		3.55699	0.66	2.87903	0.61		2.37408	0.632867	4.96443	0.641483		2.2767	0.611612	3.83034	0.658238
1.34166	0.64968	1.90384	0.501541		4.10297	0.566498	2.82664	0.568147		1.52436	0.62	2.16314	0.67		4.33891	0.69	3.41715	0.63		1.21551	0.500606	1.57669	0.517224		3.19433	0.638947	1.97031	0.634938
1.37978	0.745567	1.79372	0.569434		1.67977	0.44121	1.55026	0.535883		0.977856	0.55	1.96578	0.53		3.21499	0.6	3.74581	0.65		1.57592	0.627714	2.90474	0.509822		2.54073	0.649729	4.68393	0.755394
1.30921	0.617929	1.30606	0.647112		1.97556	0.490982	2.84663	0.598735		2.18539	0.69	1.89218	0.72		3.24848	0.55	3.00539	0.6		0.994657	0.618666	4.51897	0.641244		2.98861	0.59331	3.85552	0.705132
1.90772	0.582079	2.07314	0.477839		1.85588	0.467389	2.12452	0.593449		1.16557	0.65	1.66985	0.63		3.16832	0.55	3.61275	0.66		1.83684	0.46584	2.39845	0.56163		3.00666	0.613659	4.3664	0.759715
1.4381	0.522807	2.20535	0.508719		2.23277	0.470097	2.12424	0.547868		0.835306	0.63	1.46342	0.6		3.11747	0.6	3.55878	0.65		1.86357	0.51618	0.666346	0.337357		3.73338	0.652803	3.88415	0.732723
1.78199	0.629465	1.98028	0.514161		3.63242	0.531104	1.49462	0.517257		0.929116	0.58	2.87305	0.52		2.07296	0.68	3.97535	0.7		7.01141	0.67193	4.16593	0.594666		2.92444	0.642294	2.5778	0.699508
1.85464	0.515962	1.47569	0.577233		1.86337	0.677369	1.80671	0.467404		0.69832	0.57	2.62963	0.54		3.17073	0.63	3.9907	0.69		0.947485	0.490396	5.83056	0.670361		2.97943	0.56105	3.37817	0.623038
1.55229	0.57293	1.64736	0.573		3.18501	0.541179	2.07173	0.625111		1.41925	0.59	1.63751	0.4		3.45015	0.64	3.56039	0.63		1.45327	0.484708	7.93644	0.713794		3.37761	0.598701	3.53203	0.71045
1.5964	0.71946	2.02715	0.497204		2.72394	0.473011	2.6223	0.56657		1.55577	0.57	2.05941	0.56		2.51555	0.6	2.65085	0.72		2.43635	0.544072	3.67801	0.580865		2.95885	0.692772	3.88955	0.724879
1.61609	0.644606	2.00497	0.570422		2.26943	0.409387	3.07198	0.567721		1.89856	0.6	2.84007	0.53		3.88251	0.65	3.66193	0.64		1.50746	0.552295	3.92197	0.515344		2.96809	0.581086	3.5768	0.68806
1.99406	0.674351	1.62439	0.547934		2.74384	0.490287	1.64589	0.617789		1.41655	0.63	2.97516	0.59		3.35358	0.64	3.71424	0.67		0.889975	0.58794	2.50158	0.455552		3.01322	0.553006	3.79411	0.702064
1.60827	0.618872	1.88214	0.611729		1.7042	0.442461	1.28218	0.600696		1.07226	0.6	3.43183	0.56		4.07827	0.67	4.03449	0.7		1.44599	0.552661	2.04453	0.545178		3.25924	0.585489	1.81315	0.629778
1.54964	0.671917	1.94165	0.678797		3.5466	0.524588	1.69206	0.474189		1.29739	0.55	2.60115	0.58		3.50307	0.6	2.75102	0.59		3.2357	0.627567	1.79588	0.586168		4.01963	0.632137	2.47396	0.701582
1.51612	0.54347	2.10683	0.550051		1.86597	0.612287	2.90604	0.569879		1.35123	0.55	0.820697	0.52		3.01976	0.62	4.08965	0.67		5.47521	0.655034	5.47249	0.628082		2.85883	0.65034	3.41882	0.689619
1.31916	0.661688	1.79176	0.7051		1.92775	0.704664	3.22704	0.586297		1.15349	0.66	2.8358	0.6		4.24981	0.67	3.36647	0.63		3.23263	0.588493	3.55271	0.62195		2.03828	0.557434	2.25789	0.591427
1.33196	0.710635	1.60049	0.68173		2.23759	0.51596	1.40027	0.524094		0.722515	0.51	2.89776	0.59		3.17694	0.64	3.6004	0.67		1.02395	0.55554	2.77589	0.563794		1.66947	0.625158	3.1649	0.688374
1.53439	0.461073	2.56676	0.53791		2.98555	0.485078	1.15204	0.679471		1.01805	0.58	1.90659	0.68		3.96317	0.67	3.45936	0.67		1.33741	0.348078	4.99982	0.583006		2.07112	0.609967	1.96319	0.575957
1.15078	0.666342	2.07454	0.598624		1.79493	0.574548	2.54023	0.639454		0.687293	0.61	1.91492	0.63		3.45255	0.64	4.34682	0.73		1.57099	0.614762	3.06783	0.606184		2.54849	0.621384	2.51555	0.639784
1.38233	0.501537	1.78851	0.498726		3.82793	0.562858	1.83513	0.493754		0.825338	0.59	1.45513	0.66		2.2873	0.61	3.46873	0.64		5.04511	0.589887	2.93388	0.566621		3.62296	0.656147	4.57042	0.750698
2.0355	0.593298	1.96177	0.47973		1.31843	0.633996	3.3282	0.579029		1.55782	0.67	2.77705	0.54		3.81719	0.66	3.11482	0.71		4.36869	0.678063	1.72012	0.578267		5.19973	0.740471	2.35667	0.572859
1.9593	0.600425	1.61128	0.568924		3.25516	0.518929	3.53894	0.566798		1.98543	0.56	1.27462	0.51		3.19811	0.62	2.7628	0.66		1.29506	0.541774	8.37997	0.702153		1.93608	0.565562	3.17133	0.687766
1.54815	0.638403	1.71313	0.610369		4.12212	0.593099	2.22009	0.506985		1.18721	0.58	2.60409	0.64		2.73198	0.61	3.78352	0.69		2.43436	0.557219	3.50363	0.583563		2.83513	0.606275	3.94061	0.739746
2.35969	0.65784	1.92875	0.619517		2.48974	0.574153	1.79858	0.638595		0.56306	0.52	1.49866	0.58		2.31936	0.6	3.27016	0.71		2.06306	0.598863	6.27721	0.602241		2.20713	0.53946	2.46002	0.638352
0.88506	0.658743	1.68582	0.64347		3.42478	0.541244	2.17325	0.579515		1.59177	0.58	1.32554	0.49		2.86861	0.66	4.32759	0.69		4.50318	0.644243	1.93177	0.47189		2.05135	0.478711	2.47112	0.633885
1.33005	0.673588	1.71575	0.684805		2.93082	0.454214	2.15747	0.64897		2.0049	0.6	3.98623	0.62		1.63557	0.62	3.90866	0.72		1.6815	0.522333	1.12177	0.45242		2.76764	0.615114	2.77911	0.661394
1.81454	0.588931	2.39537	0.587608		2.62511	0.466924	4.3162	0.594954		1.32842	0.59	1.96966	0.52		5.31393	0.73	2.76741	0.63		5.82515	0.697607	1.44683	0.550599		2.65517	0.613753	2.08613	0.631864
1.7197	0.509007	1.68446	0.524774		1.70042	0.663149	2.7388	0.484718		0.784203	0.55	1.52811	0.63		2.32375	0.51	3.85734	0.65		2.08125	0.570746	3.39	0.589314		2.76994	0.642624	2.9713	0.704647
1.38031	0.585769	1.73401	0.483941		2.14959	0.498229	2.02134	0.535814		1.01051	0.57	1.72351	0.68		2.67595	0.61	4.75555	0.62		1.0262	0.476208	1.78505	0.54007		2.56716	0.572667	3.46286	0.684956
1.45093	0.660502	1.90657	0.486864		3.95173	0.611998	2.10964	0.591962		0.889203	0.66	1.2132	0.58		1.81209	0.53	3.48064	0.68		2.30351	0.577355	0.911368	0.519321		2.55398	0.691846	3.27638	0.65959
1.50408	0.675596	1.62013	0.580305		1.90333	0.682952	0.846283	0.549539		1.23968	0.62	0.783391	0.39		2.20828	0.62	3.70119	0.67		2.45597	0.564315	1.07702	0.563248		2.91747	0.603495	3.89479	0.721544
1.3613	0.579438	1.05496	0.560994		3.38538	0.63792	1.43261	0.560494		1.68163	0.64	1.94984	0.48		3.69499	0.65	4.79023	0.73		2.3244	0.53587	2.50279	0.614036		2.98626	0.632745	2.47679	0.630782
2.32529	0.655027	1.6663	0.47496		2.09708	0.498096	2.46267	0.627172		1.50375	0.59	2.20915	0.42		3.23984	0.65	3.36212	0.65		5.28616	0.6469	3.64215	0.57208		2.67309	0.5953	2.92662	0.651411
1.35872	0.73014	2.33013	0.54255		2.68549	0.682055	3.55759	0.573691		1.39116	0.7	0.798682	0.48		2.21461	0.57	3.63699	0.61		2.5961	0.523541	1.90467	0.553094		2.36125	0.667777	2.49063	0.691493
1.47002	0.664205	1.81066	0.681796		2.15139	0.67254	1.16428	0.434218		0.993999	0.64	2.72849	0.57		4.29985	0.68	3.11359	0.66		1.8637	0.544709	3.48678	0.5939		2.78209	0.61282	2.92204	0.652641
1.83176	0.717082	2.14451	0.571418		4.18598	0.552018	1.55206	0.607837		1.48929	0.58	0.854892	0.45		3.97023	0.7	3.72758	0.63		1.7685	0.512745	3.21892	0.666212		2.7992	0.628465	3.19951	0.72415
1.56047	0.664127	1.73073	0.646748		4.61492	0.585236	1.94882	0.595568		0.973288	0.6	1.35499	0.54		4.27743	0.71	4.16187	0.69		0.968622	0.46647	1.33487	0.513583		2.99074	0.621366	1.6952	0.605159
1.33732	0.623866	2.07214	0.535343		3.11907	0.53785	3.66603	0.547177		1.35123	0.56	3.12665	0.53		3.63629	0.67	3.01448	0.59		1.17063	0.517835	2.47886	0.56793		2.0248	0.590454	3.35548	0.635808
1.18615	0.56543	1.60594	0.723936		4.49308	0.630683	4.44244	0.580895		0.958126	0.6	3.72775	0.63		2.94224	0.64	2.48858	0.59		3.14203	0.645358	1.0881	0.48362		3.1645	0.61399	4.09712	0.667748
1.21481	0.58674	1.90409	0.675925		3.51861	0.693655	2.40042	0.430178		1.47512	0.62	1.96318	0.62		3.28279	0.68	3.51069	0.72		2.17473	0.523874	1.33333	0.552592		2.12273	0.602257	3.78688	0.693376
1.23617	0.674516	2.20876	0.601162		1.83466	0.674615	3.76878	0.580835		1.30473	0.61	1.54633	0.58		1.60611	0.59	3.89299	0.65		1.64922	0.501477	6.49096	0.643735		2.81123	0.520941	3.66263	0.614795
1.73597	0.610062	1.15708	0.659386		2.96711	0.556931	2.13039	0.515421		0.816809	0.62	1.52017	0.53		4.02422	0.68	4.25326	0.67		3.15769	0.557642	3.31711	0.628962		2.38406	0.563228	3.6057	0.621023
1.92762	0.594546	2.38645	0.576366		2.99334	0.66733	2.18637	0.523831		2.09618	0.62	1.34509	0.42		4.00789	0.66	3.25122	0.59		1.11246	0.550986	1.11516	0.411768		4.24711	0.672319	2.19585	0.5077
1.64072	0.636253	1.34491	0.507686		2.89902	0.463517	1.55417	0.554696		1.77482	0.61	4.14147	0.61		3.27094	0.63	1.04337	0.65		1.56383	0.554688	10.806	0.734767		2.17019	0.5562	2.21461	0.652443
1.59822	0.616055	1.85888	0.522391		2.84352	0.561158	1.34157	0.642037		1.97547	0.62	2.46623	0.51		5.19581	0.71	1.99726	0.63		6.45496	0.707304	7.03317	0.685728		3.97904	0.713855	3.63611	0.652748
1.94115	0.630081	2.85937	0.625972		3.76926	0.52611	4.03524	0.621762		1.04459	0.64	1.53518	0.57		3.61451	0.69	2.28897	0.52		1.78433	0.489649	4.47166	0.586802		2.97494	0.649784	3.30367	0.671877
1.76758	0.538691	0.829506	0.562363		2.32503	0.517547	2.8756	0.550615		1.81525	0.47	1.07581	0.45		3.43573	0.65	2.41642	0.57		2.33432	0.54581	2.48672	0.544529		2.89424	0.644551	3.42087	0.703197
1.61038	0.560616	2.08253	0.646028		3.51575	0.577297	2.09269	0.569044		2.2028	0.64	2.35288	0.59		3.19672	0.65	3.51776	0.62		1.83944	0.555638	1.75451	0.593859		1.90793	0.507603	4.08186	0.680014
2.47685	0.626324	1.41704	0.624464		2.2643	0.57421	2.69761	0.504528		1.91293	0.64	1.67175	0.57		2.7575	0.59	2.82388	0.59		4.88541	0.627454	5.05135	0.587681		2.89424	0.606286	5.09373	0.712929
1.92882	0.69343	1.36432	0.50236		1.31475	0.644215	2.8103	0.473873		2.36422	0.65	1.00102	0.58		2.89094	0.66	1.30082	0.72		1.56522	0.512305	1.57462	0.558787		2.75773	0.63655	3.94061	0.639779
1.78702	0.63452	1.51476	0.515935		1.92725	0.560493	2.78243	0.6029		2.30366	0.58	4.72803	0.64		3.79578	0.68	2.55622	0.61		3.57635	0.637458	1.95279	0.497188		3.59296	0.65672	3.5768	0.682503
1.10523	0.692359	1.27478	0.6156		2.31479	0.654073	2.36718	0.649235		1.69257	0.61	2.85772	0.54		3.66853	0.67	5.07683	0.65		5.3443	0.643887	3.79186	0.623502		3.07553	0.555647	4.69276	0.705335
1.26859	0.609943	1.42114	0.509251		2.05771	0.685125	3.47592	0.627159		1.18453	0.71	2.98349	0.65		3.46396	0.64	2.48423	0.59		1.83687	0.546396	1.82141	0.514646		2.44288	0.550733	4.18718	0.706287
1.5414	0.651834	1.78824	0.469789		4.93883	0.601547	3.86645	0.58886		1.33369	0.59	3.85321	0.69		2.88079	0.62	4.32612	0.64		2.72846	0.517602	5.26123	0.642571		3.45862	0.5911	3.25513	0.732595
1.69221	0.565822	2.27092	0.554494		3.1906	0.661454	3.22974	0.61864		1.094	0.64	2.08277	0.47		2.39791	0.6	2.14273	0.55		5.47745	0.664916	3.55793	0.558831		3.23	0.608523	2.18014	0.571062
2.47294	0.667738	1.47651	0.629322		3.98712	0.532623	3.38069	0.529752		0.861568	0.66	3.7487	0.7		4.76612	0.7	2.78986	0.59		0.941468	0.519432	4.36719	0.636798		3.09534	0.566525	2.84768	0.621836
1.37837	0.497154	1.84875	0.526871		3.25419	0.517988	3.43312	0.567888		1.11075	0.53	1.53102	0.62		4.06467	0.65	3.01237	0.59		1.55458	0.565054	2.46798	0.621304		2.81349	0.58318	4.34419	0.73105
1.70647	0.727351	1.70377	0.639549		1.853	0.683444	2.86534	0.490909		0.948107	0.63	1.94166	0.58		2.1973	0.57	4.05872	0.69		4.3	0.628108	4.50939	0.636145		2.01156	0.607576	3.78504	0.600784
1.04016	0.608929	1.89657	0.557412		1.59617	0.516496	2.75459	0.550216		1.09749	0.68	4.97985	0.58		2.43322	0.58	2.71351	0.59		3.22731	0.570391	5.42585	0.690018		2.90588	0.537483	4.25415	0.667162
1.08531	0.683829	1.16397	0.627889		1.42327	0.710172	3.0397	0.621712		1.42864	0.56	1.98319	0.6		4.28219	0.68	2.68189	0.6		2.59777	0.553669	2.75591	0.484278		1.92553	0.629223	2.67785	0.632119
1.75748	0.641189	1.21332	0.485339		3.84082	0.533866	3.62607	0.630557		1.84793	0.65	4.99631	0.66		3.29537	0.62	3.56379	0.68		0.906982	0.47449	2.1013	0.540112		2.98392	0.63149	2.48218	0.668133
1.09277	0.751508	1.40329	0.530964		2.89044	0.611942	2.12555	0.594901		2.39339	0.59	2.29813	0.56		2.84969	0.64	3.5027	0.66		0.918929	0.475024	1.03209	0.504045		3.39547	0.571995	4.19372	0.713305
1.29065	0.622245	2.32518	0.59558		2.14468	0.570141	2.7038	0.602813		1.59975	0.51	3.42812	0.58		2.86928	0.59	3.04809	0.57		3.4182	0.583668	1.24662	0.647622		3.90866	0.705697	2.8982	0.616628
1.61016	0.564203	1.52083	0.642491		3.52312	0.469275	2.55526	0.645143		0.990149	0.65	2.99627	0.61		3.02292	0.66	3.57217	0.65		3.6191	0.605735	3.14442	0.645023		3.41733	0.625177	2.3626	0.635302
1.28887	0.63377	1.43455	0.495154		3.90149	0.53805	1.8867	0.507622		1.75498	0.69	2.79806	0.58		4.17912	0.71	2.91419	0.65		0.914169	0.411019	2.04524	0.659918		2.78712	0.62769	3.42087	0.689051
1.42642	0.546604	2.23721	0.524798		1.76271	0.488127	3.59641	0.634466		0.768624	0.63	5.53228	0.63		3.50416	0.66	2.45847	0.63		3.07651	0.586237	4.10745	0.609194		3.48795	0.588597	3.35965	0.738016
1.27554	0.545856	2.26049	0.604522		2.01347	0.413754	3.89701	0.615415		1.05611	0.71	2.86972	0.56		3.22705	0.65	3.53509	0.72		6.4342	0.681864	1.91526	0.50007		3.01554	0.633023	3.15381	0.69888
1.85744	0.614147	1.83862	0.669069		2.07658	0.561137	2.29169	0.589722		1.09749	0.73	2.9131	0.48		3.69516	0.63	2.29203	0.68		4.11644	0.64984	4.00443	0.645249		1.76799	0.487477	2.07603	0.667599
2.00932	0.601368	1.18951	0.572308		1.44893	0.450291	1.11896	0.681562		1.75026	0.64	3.11972	0.71		3.8646	0.66	3.57431	0.66		4.18986	0.579478	2.28406	0.600571		2.4122	0.600863	2.56443	0.658425
1.28255	0.513583	1.45076	0.671897		2.12058	0.619342	1.15698	0.6722		0.915309	0.61	1.04337	0.49		5.3308	0.71	3.08236	0.59		0.755346	0.540224	5.99515	0.65525		2.74059	0.571724	4.3917	0.719332
1.56582	0.600182	1.45385	0.633801		1.26802	0.641811	2.37454	0.594326		1.36156	0.62	1.19416	0.57		4.67726	0.67	3.03133	0.62		3.81422	0.666408	1.77927	0.466941		2.24062	0.657567	3.04474	0.68742
1.41413	0.509915	1.40485	0.521898		1.37617	0.594044	2.4608	0.477287		0.946763	0.66	2.81575	0.45		4.13655	0.62	2.7743	0.65		1.55668	0.526679	6.89774	0.669732		2.36691	0.570055	1.8695	0.728239
1.44775	0.542254	1.74099	0.528454		1.40924	0.699905	2.589	0.598712		1.51051	0.66	2.03014	0.48		2.59601	0.6	3.97423	0.7		6.26614	0.665916	1.25485	0.585595		2.73803	0.58935	3.67962	0.802701
1.97403	0.62362	1.87808	0.564539		1.90664	0.534327	2.20453	0.569831		0.983698	0.66	4.03796	0.56		5.27679	0.69	3.74292	0.64		3.29476	0.535826	1.0455	0.508732		3.16872	0.601768	2.18946	0.776828
1.56744	0.572606	1.4064	0.569926		1.92101	0.624476	1.66666	0.522828		1.03541	0.56	2.60066	0.55		2.44444	0.49	3.73373	0.71		6.00981	0.658539	1.15907	0.491656		2.44288	0.524676	2.91965	0.667459
1.81528	0.607995	1.64294	0.54842		3.31422	0.510827	2.62834	0.644655		1.07166	0.45	5.55445	0.58		3.77139	0.64	2.82253	0.62		3.22787	0.627001	1.45427	0.522677		3.38758	0.658617	3.55932	0.665901
1.72455	0.594309	1.40872	0.614199		2.7278	0.488036	3.65706	0.607537		1.76511	0.58	1.78163	0.49		3.9915	0.61	2.95562	0.62		3.78951	0.637808	1.34653	0.564061		2.52465	0.581901	3.54964	0.710236
1.5614	0.544709	1.84848	0.508936		4.26763	0.58809	2.52074	0.594047		1.30814	0.48	2.40559	0.5		4.81727	0.64	4.11031	0.65		2.99949	0.573974	1.16782	0.462122		2.25873	0.646163	4.79329	0.759895
1.27317	0.627004	1.5381	0.447755		3.70074	0.52148	1.53944	0.604966		1.22677	0.56	1.54592	0.55		3.03406	0.61	2.93292	0.65		2.80814	0.644516	1.5414	0.541411		2.51656	0.542368	3.63611	0.724131
1.33904	0.749004	1.28576	0.563111		4.06761	0.5798	3.38058	0.618355		0.984345	0.56	0.752723	0.42		2.49293	0.64	3.93447	0.69		1.54512	0.521495	2.5686	0.62274		3.01786	0.64376	2.97815	0.655521
1.58084	0.6584	1.14614	0.514139		2.05776	0.69134	2.52262	0.515785		1.34272	0.55	3.06288	0.48		3.79327	0.59	4.13563	0.68		4.26022	0.585797	2.00853	0.513562		3.0556	0.561675	2.78895	0.706471
1.58558	0.702416	0.804589	0.447381		4.31229	0.58714	3.71273	0.617255		1.07936	0.63	1.38198	0.52		3.7216	0.59	3.28531	0.61		4.92568	0.691177	1.4696	0.536128		2.86128	0.552911	2.74152	0.676695
1.37318	0.563069	3.00421	0.615706		4.65555	0.639291	3.34512	0.614305		0.819921	0.55	1.6262	0.46		3.96493	0.67	3.03448	0.58		5.3851	0.675946	2.28571	0.610568		2.52717	0.501439	2.39737	0.608102
1.43531	0.60541	1.42404	0.564036		1.95465	0.61683	2.04684	0.562121		0.613905	0.55	2.61823	0.57		4.61878	0.64	2.88521	0.66		3.24935	0.61802	3.39171	0.607441		4.91474	0.710693	2.09618	0.604274
1.11331	0.749776	1.23529	0.654201		4.90903	0.606567	2.12561	0.605344		0.748482	0.59	2.00712	0.65		1.99343	0.72	3.92394	0.63		1.78161	0.547756	2.94863	0.583114		2.56988	0.660714	2.65709	0.702998
1.31336	0.449723	1.44884	0.539615		2.93888	0.481139	3.54708	0.60381		1.14072	0.64	2.00807	0.56		4.63529	0.67	2.75218	0.56		2.28086	0.54922	2.53574	0.564944		3.20487	0.603789	3.0718	0.658942
1.53991	0.622606	1.63717	0.682998		2.87952	0.576948	3.16309	0.639435		1.50164	0.56	2.79715	0.5		4.27982	0.66	4.5739	0.7		1.87926	0.499217	4.15387	0.645538		2.10678	0.640329	3.1518	0.665389
1.97697	0.567511	1.48682	0.597437		2.03949	0.645049	2.33247	0.507406		1.16064	0.59	5.16127	0.6		3.63646	0.55	4.42837	0.7		1.89378	0.538818	2.32576	0.570149		1.6937	0.544112	3.44701	0.769086
1.77641	0.66751	1.67196	0.636307		4.17017	0.591875	3.76434	0.631872		2.00522	0.57	3.27483	0.64		3.84378	0.59	2.80011	0.59		1.42125	0.541168	2.6746	0.653055		1.68578	0.577825	2.96186	0.687363
1.98566	0.54217	2.30377	0.562092		3.55874	0.61226	2.68391	0.630286		1.9819	0.57	1.12159	0.54		6.20526	0.7	2.59944	0.62		1.79523	0.592681	1.14888	0.524559		2.42352	0.572774	3.02418	0.676378
1.11571	0.607142	1.74648	0.557276		1.14285	0.537358	2.25448	0.524498		0.756098	0.61	3.47973	0.58		1.50756	0.67	3.46635	0.64		1.48619	0.524651	1.06775	0.525118		1.61599	0.485426	2.74894	0.711982
1.22237	0.690346	2.63097	0.576869		3.00284	0.532939	3.56908	0.571766		0.632295	0.5	1.73014	0.58		1.93411	0.68	3.14674	0.66		0.988928	0.526702	3.60109	0.631999		1.83548	0.589661	4.67808	0.750681
1.40018	0.667479	2.07004	0.61909		1.48617	0.721501	2.50463	0.523571		0.820697	0.59	1.55536	0.51		3.14796	0.61	3.7815	0.67		2.51129	0.572988	3.68797	0.50807		2.48141	0.648787	4.34419	0.721235
1.49908	0.741536	2.39132	0.55594		2.93153	0.546619	4.50455	0.611107		1.13232	0.61	1.61756	0.5		4.63858	0.69	2.59478	0.62		2.6877	0.534356	1.36361	0.543335		1.60333	0.585577	2.67523	0.69001
1.31272	0.625767	1.90734	0.53711		1.89414	0.598036	2.45118	0.66785		0.812119	0.55	3.10007	0.56		1.91126	0.57	2.07971	0.57		5.1948	0.676645	2.66552	0.555944		2.63229	0.60049	3.23394	0.713985
1.55596	0.654635	1.98456	0.540184		1.61001	0.482571	3.62851	0.559258		0.679843	0.51	4.97678	0.58		3.81936	0.58	3.05601	0.63		3.72666	0.628996	1.15393	0.512648		2.02826	0.611132	2.34502	0.625925
1.48951	0.666093	1.88824	0.590796		2.14253	0.564625	2.06124	0.55741		1.46342	0.59	3.39434	0.46		4.10674	0.55	2.67404	0.63		4.54748	0.693556	4.789	0.593063		2.08735	0.626228	4.73812	0.667045
1.89356	0.582311	1.95124	0.537782		2.25163	0.449319	2.43809	0.537201		0.84666	0.63	1.97095	0.45		4.72614	0.69	2.28814	0.56		2.00391	0.505191	5.59521	0.651313		2.46493	0.54439	3.672	0.696309
2.13346	0.573993	1.80711	0.545567		3.06016	0.506723	2.89735	0.488345		0.631288	0.63	4.73637	0.65		2.86595	0.6	3.07967	0.59		2.57208	0.518714	2.59843	0.554108		2.36395	0.576388	3.27211	0.66394
1.90295	0.556943	1.42157	0.678459		1.81521	0.626172	1.90027	0.617244		1.21005	0.61	1.76547	0.52		3.55627	0.63	3.44627	0.66		2.85318	0.579874	0.853129	0.420467		2.41774	0.528416	4.78465	0.685139
2.04091	0.544335	1.70356	0.707713		2.5301	0.628142	2.11096	0.530121		0.863781	0.64	5.64607	0.64		4.08981	0.63	4.0979	0.69		5.78089	0.656937	2.13011	0.596942		2.66546	0.548682	5.18244	0.722808
1.90065	0.521507	1.64176	0.636341		2.06282	0.597278	2.71864	0.595931		0.952127	0.63	3.71235	0.56		2.33168	0.62	3.74989	0.71		3.12412	0.591815	2.26456	0.535306		2.67047	0.568078	2.80624	0.619135
1.15802	0.648389	1.72252	0.581731		2.26686	0.516111	1.71412	0.643523		1.53518	0.63	5.04791	0.69		3.54964	0.63	3.52427	0.66		4.02824	0.60213	2.63148	0.530056		1.58657	0.603954	2.49344	0.662929
1.69478	0.529451	1.0742	0.628677		3.70119	0.583422	3.06028	0.526972		0.802658	0.59	1.98062	0.55		4.4367	0.65	2.6058	0.57		3.02054	0.527361	2.39997	0.61207		3.46653	0.630481	3.31194	0.611831
1.65257	0.73796	1.44272	0.706408		1.79304	0.544845	3.88169	0.659547		1.32986	0.58	5.24363	0.68		3.06433	0.57	2.80125	0.66		0.854418	0.577191	1.07183	0.455137		2.82794	0.583799	2.80624	0.691518
1.28849	0.701825	1.54792	0.704864		2.2965	0.504563	1.65952	0.503025		1.36529	0.67	4.22095	0.61		5.32507	0.71	1.82016	0.6		1.43068	0.515818	0.700567	0.435194		2.94289	0.618327	2.76165	0.749012
1.96929	0.635629	1.71695	0.642339		2.79802	0.494024	2.86716	0.533079		0.726907	0.63	3.06246	0.54		4.32465	0.64	2.68711	0.6		3.04528	0.606064	2.3898	0.501227		2.60384	0.582626	2.72895	0.750911
2.13397	0.656596	1.77053	0.717757		1.18523	0.708115	2.39481	0.614535		1.35781	0.66	3.11849	0.63		4.3959	0.66	3.06828	0.6		1.98513	0.632335	1.20651	0.550743		2.88477	0.70367	2.62309	0.697054
1.18645	0.755409	1.61984	0.612907		2.27923	0.540732	2.90211	0.585989		0.780134	0.51	1.54798	0.64		4.21114	0.65	3.55144	0.7		1.67713	0.471493	2.93599	0.545047		1.59057	0.57219	4.75702	0.741133
1.62402	0.681489	1.36796	0.528327		2.39866	0.666796	2.05352	0.568959		1.21163	0.5	5.70384	0.63		4.66759	0.64	3.33626	0.64		4.51815	0.694136	3.90819	0.606868		1.5122	0.528956	4.02216	0.703956
2.04192	0.758621	1.64205	0.755168		2.79326	0.630092	1.66361	0.517246		1.48587	0.63	2.88609	0.57		3.30886	0.66	3.10765	0.65		1.12556	0.51198	2.25147	0.55723		2.65781	0.613257	3.36174	0.624568
1.83493	0.532832	1.33614	0.5504		5.43518	0.689293	2.13221	0.537478		1.40708	0.57	5.16546	0.66		4.03859	0.62	2.65253	0.67		5.65509	0.663475	1.83023	0.557032		2.5327	0.511607	4.05291	0.713876
1.49916	0.550292	1.81334	0.704734		3.90099	0.5339	4.66325	0.68197		1.30473	0.59	1.27462	0.5		4.00312	0.57	1.38612	0.67		3.82925	0.580882	1.54909	0.617132		2.36125	0.569135	4.48039	0.744554
1.46208	0.702424	1.68438	0.600292		2.58759	0.575699	4.09244	0.581444		1.51009	0.62	1.9716	0.6		3.29942	0.63	4.38619	0.63		1.13968	0.503488	0.847714	0.457127		3.47826	0.634892	4.78744	0.717783
1.50464	0.677741	1.71193	0.747896		2.35584	0.591124	2.77039	0.491795		0.967384	0.56	3.43331	0.51		1.84586	0.47	4.77732	0.7		4.55839	0.672768	2.63989	0.59649		2.74059	0.582106	3.79964	0.768147
1.58749	0.626542	1.99673	0.558911		1.94122	0.58283	3.83726	0.619554		0.763638	0.56	1.32073	0.42		1.99375	0.55	1.79976	0.58		2.67463	0.565218	3.6645	0.591206		3.21954	0.600105	3.97904	0.692757
1.8793	0.635551	1.86993	0.690039		2.61633	0.541701	2.15988	0.617513		1.48415	0.62	1.83305	0.55		4.60442	0.66	4.79674	0.67		1.75688	0.485267	2.13028	0.680068		3.29015	0.639997	3.44498	0.58736
1.54219	0.544314	1.13818	0.626748		3.01849	0.566571	2.17291	0.567034		1.59137	0.54	3.77577	0.53		4.50646	0.7	6.21193	0.71		3.97884	0.589776	1.35344	0.5711		2.60384	0.579879	3.69826	0.642659
1.46589	0.722957	1.21242	0.547948		2.06957	0.695362	3.78946	0.58585		0.759459	0.6	2.76695	0.64		2.75287	0.58	2.24856	0.47		1.48896	0.592929	1.6975	0.5092		2.99988	0.565449	4.15896	0.760805
1.58703	0.804183	1.57385	0.678789		1.5134	0.629782	1.92756	0.559405		1.3564	0.6	2.94526	0.51		2.62017	0.56	3.33436	0.59		3.19959	0.554673	1.30717	0.586905		3.71149	0.676704	4.74684	0.708399
1.42735	0.766274	1.27573	0.564267		2.28995	0.549562	1.06332	0.639892		1.26811	0.58	2.0745	0.53		5.08372	0.7	5.07909	0.64		2.51659	0.532067	2.45967	0.626915		2.13231	0.57735	2.91004	0.661923
1.34211	0.544907	1.60842	0.630674		1.79	0.647264	2.06088	0.659161		2.58199	0.6	0.622145	0.46		2.81259	0.63	4.0965	0.58		7.20842	0.731564	1.1436	0.525461		2.91747	0.672943	3.09205	0.591047
1.58856	0.664289	1.18839	0.487854		2.314	0.704869	1.7204	0.637349		1.29543	0.63	2.98178	0.53		3.46745	0.7	4.92496	0.67		6.63393	0.698263	0.965727	0.571926		1.29001	0.55871	2.99435	0.571934
2.01221	0.64286	1.45585	0.633332		2.14632	0.682672	2.08874	0.497088		0.948778	0.62	1.93542	0.4		4.2324	0.69	4.77186	0.62		4.51633	0.673627	1.96109	0.615682		1.70157	0.543261	2.77659	0.574448
2.05204	0.584366	1.44599	0.495843		1.56458	0.644355	2.46257	0.664781		1.05369	0.48	1.02428	0.62		3.44516	0.68	2.30808	0.55		2.11655	0.494238	1.37706	0.535796		1.89016	0.560618	3.95464	0.647988
1.6975	0.540216	1.82772	0.602199		1.76553	0.643762	2.99957	0.54633		1.44855	0.65	2.55149	0.49		4.07156	0.62	2.9986	0.63		1.04945	0.485386	1.50513	0.514284		3.16651	0.658463	3.61715	0.610014
2.08189	0.562984	1.40855	0.488072		2.37372	0.674507	2.64599	0.592036		0.971979	0.63	2.46958	0.64		3.51432	0.58	2.49701	0.63		4.40464	0.570562	0.837503	0.506114		3.18155	0.569176	3.1518	0.588663
1.32768	0.483387	1.22257	0.667817		2.42758	0.672542	2.40275	0.636227		0.910428	0.53	1.61283	0.43		1.96448	0.64	3.45697	0.61		2.90048	0.577309	2.40058	0.684608		2.31497	0.597315	3.08525	0.658477
1.31466	0.584624	1.7228	0.666213		2.82149	0.722745	1.48706	0.572015		1.17968	0.55	3.43554	0.59		4.14409	0.66	4.07296	0.72		6.46889	0.70315	1.33306	0.492386		2.30615	0.550045	2.93379	0.6346
1.22623	0.739851	1.36823	0.709199		1.35174	0.680356	3.88409	0.565211		1.41115	0.53	1.99854	0.45		3.83715	0.62	4.52014	0.66		1.77541	0.528959	1.19561	0.555665		2.89644	0.585417	2.84298	0.56665
1.88799	0.547562	1.14741	0.557088		1.97709	0.615688	5.24843	0.666575		2.20799	0.6	3.36458	0.77		3.14876	0.67	4.70995	0.64		1.61589	0.528122	0.775131	0.495572		2.38406	0.648091	3.63051	0.60401
1.44884	0.657737	1.58612	0.489626		1.40053	0.673003	3.25769	0.535857		1.55455	0.61	1.98575	0.46		4.25744	0.67	2.42194	0.65		0.994914	0.538397	1.05289	0.605228		3.17293	0.637777	3.45089	0.646393
1.66921	0.685084	2.56095	0.550183		3.72964	0.669183	2.20079	0.448305		1.65722	0.52	1.64681	0.51		4.51535	0.59	5.29918	0.69		2.2297	0.557091	0.727717	0.601063		2.56194	0.597407	3.61328	0.588892
1.77135	0.602528	1.29581	0.60288		2.49372	0.716273	5.54141	0.678705		2.83535	0.62	2.0248	0.53		2.92901	0.64	4.42937	0.63		1.27793	0.584167	1.75271	0.555353		1.79089	0.614818	3.01744	0.626706
1.52258	0.652804	1.24028	0.620215		3.4144	0.587952	1.48519	0.602827		0.786635	0.57	0.919473	0.53		2.91375	0.66	2.80851	0.61		2.88275	0.601847	1.13647	0.568856		2.81349	0.618725	2.79874	0.5583
1.52623	0.559711	1.81247	0.47637		1.84317	0.565796	2.42229	0.496822		0.751029	0.48	1.90492	0.55		4.61878	0.69	4.43124	0.65		2.97991	0.589009	1.32832	0.611764		2.06774	0.670875	3.9808	0.624508
1.89363	0.61864	1.3512	0.586438		1.70782	0.768503	4.82956	0.613167		0.500827	0.47	1.62972	0.51		3.79142	0.65	4.38764	0.62		1.18371	0.518383	0.919444	0.527294		3.19851	0.59604	2.50998	0.593398
1.20309	0.657721	1.95942	0.654223		3.82159	0.670549	2.45582	0.496599		1.48286	0.53	2.29813	0.54		3.79478	0.64	4.33289	0.66		2.61358	0.650651	1.55448	0.51284		2.19179	0.631937	2.90544	0.657829
1.42148	0.573386	1.79406	0.572076		1.78294	0.75783	4.6835	0.609264		1.3484	0.67	3.12807	0.56		5.37184	0.71	5.9366	0.74		4.61864	0.565319	2.14615	0.589442		2.49216	0.632845	4.5675	0.681325
1.76065	0.621333	1.48682	0.579237		2.2396	0.617062	4.89981	0.626008		1.55167	0.65	1.51892	0.59		3.01343	0.55	3.36874	0.63		2.1544	0.561432	1.40804	0.565536		2.82072	0.574568	2.90544	0.649593
1.1763	0.494848	1.62641	0.602907		1.59123	0.57747	3.32488	0.486102		1.30911	0.64	2.3696	0.6		4.03528	0.65	5.1358	0.7		2.71158	0.653514	1.82599	0.562674		2.7894	0.558406	3.79243	0.70695
1.31207	0.746127	1.57623	0.727119		2.73242	0.57895	4.53608	0.584612		1.26861	0.54	1.89016	0.52		3.26529	0.6	4.18886	0.69		6.72184	0.698366	0.723039	0.57982		2.98861	0.583737	4.60055	0.69463
1.21102	0.762812	1.229	0.506837		2.58881	0.573925	4.59537	0.615953		0.983698	0.63	1.63128	0.55		2.51403	0.55	3.58924	0.54		1.2643	0.450428	1.00677	0.569395		3.07553	0.613685	2.9805	0.630983
2.20684	0.559595	1.64927	0.629963		3.67474	0.635554	3.78601	0.562488		0.843647	0.57	1.3096	0.63		3.30135	0.6	3.91793	0.65		2.5036	0.601404	1.42727	0.452538		2.65781	0.617733	4.42304	0.745046
1.36023	0.677044	1.26744	0.622614		0.999882	0.50169	2.59386	0.46314		0.879846	0.55	1.59098	0.58		5.50494	0.73	1.78163	0.58		6.6317	0.699579	1.25147	0.481685		4.22954	0.67963	3.3761	0.745856
1.97844	0.573108	1.36112	0.671526		0.972106	0.551763	3.25869	0.613329		1.28803	0.47	1.51304	0.59		3.87874	0.59	4.43325	0.69		2.68598	0.580791	1.62514	0.560146		2.69822	0.633631	3.57288	0.69139
1.60382	0.571273	1.60269	0.621379		1.47684	0.621976	1.89625	0.512861		1.61441	0.56	2.59625	0.63		4.86657	0.64	4.49642	0.66		1.89564	0.585564	1.03806	0.616389		3.20904	0.596331	2.28535	0.552827
1.5011	0.658659	1.82061	0.495999		2.95881	0.567871	2.13573	0.526584		1.313	0.56	1.11704	0.62		4.34507	0.64	5.27799	0.66		1.53054	0.688347	1.2059	0.545938		2.72802	0.572153	5.39148	0.749849
1.98651	0.52671	2.14682	0.563989		2.13619	0.721008	2.79551	0.510069		1.27662	0.62	1.34272	0.52		2.7501	0.61	5.39372	0.69		2.36214	0.557747	1.38224	0.511161		3.5457	0.714268	3.42682	0.68566
1.86344	0.611871	1.61879	0.576365		3.91776	0.687891	2.56582	0.608884		1.18936	0.53	0.244627	0.5		3.70737	0.65	1.92817	0.61		3.61448	0.619878	1.10808	0.6108		2.33523	0.623678	4.129	0.766393
1.46307	0.750773	1.41798	0.560605		2.51149	0.6901	2.55754	0.619771		1.5761	0.54	0.826109	0.49		3.92037	0.65	4.20115	0.61		0.925237	0.525174	1.53999	0.531616		1.90793	0.538397	4.24126	0.650818
1.23323	0.688773	1.31346	0.661026		3.21055	0.661227	2.24883	0.527456		2.0745	0.59	1.91592	0.45		1.94952	0.62	2.55074	0.56		3.17781	0.566616	0.754854	0.509713		3.06226	0.602974	3.5457	0.66399
1.3804	0.77281	0.967482	0.445945		1.04062	0.752711	5.91723	0.711723		0.777682	0.62	1.95506	0.44		3.94158	0.64	3.30386	0.63		1.81229	0.515603	1.01921	0.533953		2.72802	0.589231	2.99903	0.603582
1.96615	0.586814	1.30159	0.472035		1.96276	0.624097	2.22477	0.621305		1.14407	0.68	0.940015	0.5		5.48652	0.7	4.28353	0.64		1.6233	0.661029	0.991851	0.499831		2.98392	0.66767	3.70015	0.631242
1.42752	0.679858	1.90638	0.602368		3.66328	0.642017	2.44474	0.649432		0.954131	0.7	2.12603	0.6		6.09293	0.72	4.77039	0.65		0.883564	0.519042	1.1887	0.584461		2.63737	0.573462	4.59903	0.721869
1.40683	0.628923	1.63747	0.627523		2.46538	0.528576	3.0799	0.540768		1.07107	0.66	1.54839	0.61		5.50448	0.68	1.27212	0.61		3.01371	0.595147	0.880805	0.564899		3.50343	0.608207	4.59307	0.766357
1.42829	0.660903	1.36991	0.569379		2.37367	0.650216	1.67537	0.616283		2.09891	0.6	0.836067	0.33		2.57607	0.53	3.64329	0.64		2.32569	0.500048	1.06115	0.548763		3.05351	0.616987	1.54592	0.653511
1.84277	0.775172	2.32769	0.606666		1.89215	0.654113	4.07734	0.616682		1.40935	0.65	2.31166	0.52		3.51468	0.58	5.00789	0.66		2.15097	0.547168	1.38749	0.571316		3.57217	0.659203	3.18435	0.714685
1.1946	0.641699	1.46042	0.561455		3.04472	0.679784	2.70886	0.518464		1.77303	0.58	1.94756	0.51		3.0092	0.57	4.84875	0.65		3.23695	0.647068	1.53739	0.541761		2.57508	0.624356	3.45899	0.732281
1.2287	0.620392	2.5962	0.569297		2.56695	0.605242	1.75098	0.650128		1.0663	0.71	1.16557	0.55		1.36995	0.51	4.80999	0.67		1.26593	0.606535	3.38094	0.582536		3.06454	0.665066	3.23827	0.6599
1.85038	0.74056	2.26081	0.626183		2.02236	0.625609	2.67568	0.500006		1.39024	0.75	0.646237	0.51		4.30414	0.61	4.3477	0.7		1.42695	0.586305	1.2534	0.491588		2.62187	0.650374	3.1054	0.616419
1.49624	0.70795	1.45793	0.62888		1.7505	0.688838	3.43259	0.634557		1.313	0.75	1.81245	0.52		2.54874	0.52	4.11015	0.69		3.83807	0.595747	4.08541	0.602434		2.07112	0.566416	3.17133	0.690918
1.43142	0.61293	1.64883	0.582382		2.87299	0.619756	3.94906	0.637552		1.20795	0.7	2.68782	0.64		4.30207	0.67	5.25805	0.65		1.74865	0.570517	1.48143	0.604948		1.83201	0.576585	4.2134	0.621942
1.65572	0.586621	1.96276	0.730249		2.2526	0.656475	3.59557	0.623549		1.028	0.6	2.59919	0.56		3.73986	0.6	4.82268	0.64		0.936563	0.485826	1.32887	0.53277		3.08875	0.592836	2.58051	0.663168
1.82586	0.598571	1.01587	0.573458		1.71172	0.702832	2.48369	0.64365		1.32122	0.61	1.00293	0.51		2.29785	0.67	4.71265	0.71		3.84929	0.636638	1.18768	0.609201		3.30463	0.658165	2.56443	0.706014
1.80167	0.743345	1.86532	0.596014		2.55474	0.662758	1.45884	0.659173		1.54839	0.71	1.46863	0.56		2.18975	0.65	4.1922	0.71		1.1882	0.5923	2.20024	0.523033		3.00433	0.610952	2.9713	0.646072
1.27602	0.698656	2.20271	0.637051		2.19693	0.613002	2.48774	0.701856		2.80443	0.57	1.20425	0.73		1.03109	0.78	6.67911	0.73		1.56282	0.613034	2.47357	0.53644		3.25298	0.650679	2.67262	0.698385
1.54447	0.622504	2.34976	0.727157		2.25851	0.577675	2.17587	0.593137		2.61312	0.56	0.992076	0.66		2.63568	0.62	5.38108	0.69		1.52768	0.61691	5.43549	0.685224		3.29634	0.64568	3.83217	0.692117
2.98921	0.64355	1.90339	0.539821		1.93997	0.671226	2.53197	0.605384		1.41925	0.69	1.75026	0.76		3.73781	0.64	5.64956	0.75		0.995402	0.516651	3.97811	0.615418		2.31194	0.600879	3.61891	0.746522
1.7453	0.621151	1.43927	0.622153		2.92615	0.573839	2.24219	0.618073		1.22625	0.61	1.14685	0.72		3.45144	0.64	4.11835	0.65		0.949032	0.496225	6.70353	0.668533		3.17093	0.594126	3.48485	0.614219
1.16116	0.664566	1.77128	0.577098		2.11589	0.685828	3.10786	0.550942		3.43647	0.66	2.05817	0.76		3.12909	0.62	5.03376	0.64		4.52916	0.586402	1.81841	0.491291		2.40929	0.673723	3.06288	0.686938
1.90129	0.630031	1.56179	0.623777		2.5784	0.60581	3.46848	0.672491		2.81191	0.68	1.59217	0.76		3.43016	0.67	2.78072	0.66		1.27934	0.710954	1.9793	0.585186		2.12902	0.68253	3.01744	0.640799
1.94888	0.561894	1.06423	0.461456		1.83691	0.660667	1.21152	0.629037		2.17341	0.58	1.39207	0.76		3.15886	0.67	2.75704	0.66		1.35308	0.590112	5.87423	0.69918		2.90829	0.580005	2.40029	0.7369
2.12868	0.594881	2.01966	0.578474		2.55023	0.700366	2.36467	0.53929		2.2923	0.55	1.04031	0.7		2.74129	0.57	1.95506	0.56		1.8714	0.565829	5.21493	0.60244		1.93246	0.50904	3.47295	0.631676
2.43347	0.616089	1.68553	0.598834		2.03895	0.605419	1.4511	0.543082		1.30278	0.69	0.988862	0.73		3.02481	0.6	3.51812	0.64		2.50941	0.552727	3.04253	0.532151		1.96383	0.561479	3.63804	0.635649
1.95961	0.628384	1.53352	0.566385		2.06288	0.648414	1.05943	0.517371		1.5231	0.61	1.57691	0.79		1.82365	0.64	3.42459	0.65		2.72118	0.584945	3.73746	0.580946		1.74114	0.524926	1.77087	0.614575
1.51276	0.620416	1.81554	0.543621		2.42324	0.529584	2.03205	0.642961		1.78769	0.74	1.6065	0.77		3.0508	0.63	2.02134	0.56		1.0332	0.469147	5.62702	0.676017		2.6192	0.595416	2.75403	0.709044
2.45666	0.642289	2.17531	0.573549		2.14948	0.603116	1.72012	0.648249		1.33607	0.7	2.78209	0.73		3.36249	0.66	2.63036	0.64		3.90051	0.614098	1.11494	0.57933		3.00433	0.553898	4.11727	0.720756
1.9664	0.547738	1.18174	0.658973		2.20299	0.514973	2.96372	0.635502		1.40754	0.56	1.62306	0.79		3.38909	0.67	1.15404	0.65		1.73225	0.555492	1.9826	0.416298		3.30867	0.672453	3.24671	0.673107
2.51944	0.650747	1.58635	0.484226		3.30712	0.540379	2.18676	0.71385		1.35734	0.72	1.70269	0.72		1.70008	0.62	1.11075	0.74		1.67522	0.58746	1.28463	0.503478		2.30615	0.670973	3.01047	0.562943
1.3707	0.655815	1.79689	0.640428		3.29033	0.563535	1.31668	0.707825		3.04892	0.62	1.82016	0.76		1.49696	0.62	3.62384	0.65		1.53326	0.553898	2.83644	0.598065		3.01554	0.599304	2.00522	0.718341
2.32909	0.602311	1.42947	0.577716		2.26569	0.487569	1.34977	0.616217		1.06391	0.6	2.45614	0.68		3.767	0.69	3.20944	0.62		1.69304	0.678547	3.42966	0.564869		1.58215	0.582609	3.03343	0.745947
2.07687	0.585737	1.45452	0.581338		3.26185	0.504314	2.65801	0.539137		2.96809	0.65	1.50967	0.72		3.95271	0.66	2.5965	0.7		1.57161	0.497725	2.32935	0.566688		1.99471	0.664931	2.3626	0.722043
1.87297	0.539655	1.79426	0.655401		2.22167	0.520202	3.78821	0.633331		1.46646	0.63	1.10385	0.62		1.23298	0.7	3.34141	0.64		2.9259	0.579944	1.03361	0.531551		2.31771	0.604045	3.04474	0.696057
1.96714	0.615408	1.68726	0.654419		3.43065	0.50915	3.63988	0.564599		3.07263	0.77	1.39436	0.67		2.16637	0.71	1.74516	0.64		1.00096	0.555941	1.34914	0.501404		3.53419	0.587633	4.02738	0.695229
2.40839	0.631417	1.56349	0.652963		1.90568	0.613605	2.54042	0.51452		3.01301	0.63	1.21005	0.7		1.41341	0.58	2.41642	0.6		0.917318	0.566589	3.87909	0.605703		2.68805	0.632199	2.85995	0.641877
1.73415	0.592607	1.71412	0.714889		2.39238	0.556438	1.55229	0.455599		2.17107	0.62	2.55448	0.75		1.46819	0.64	3.09781	0.64		1.84036	0.53282	1.30791	0.503589		2.57236	0.633102	1.29297	0.57735
2.51458	0.667049	1.29253	0.619566		3.18778	0.504323	3.23866	0.57933		2.07695	0.63	1.46993	0.71		2.68568	0.61	2.60017	0.62		1.21252	0.697779	1.69957	0.464262		3.27735	0.612999	3.99118	0.689686
1.56272	0.650171	1.94963	0.612851		3.63032	0.553811	1.03373	0.464895		2.39897	0.57	3.20627	0.69		3.07843	0.6	2.17809	0.57		1.18231	0.618172	1.92605	0.46561		3.6212	0.63175	3.6701	0.683526
1.99041	0.64855	1.17619	0.770451		2.36938	0.45848	1.02797	0.584728		2.24941	0.55	1.57691	0.63		3.51939	0.63	3.84974	0.66		3.81621	0.613868	3.19352	0.660691		2.97109	0.659275	2.76395	0.589529
1.53012	0.594534	1.67681	0.601965		4.17035	0.593991	1.03794	0.568034		2.15281	0.59	2.50185	0.7		2.56765	0.67	1.96448	0.53		2.07138	0.516323	1.14232	0.560872		4.66964	0.683741	3.20825	0.686184
2.6353	0.593323	2.32315	0.567558		1.46853	0.65929	1.60669	0.672526		3.87381	0.81	1.11476	0.63		1.92421	0.59	2.43975	0.59		1.42902	0.469688	4.00546	0.605758		3.73475	0.657654	3.36136	0.692474
1.54604	0.605332	1.76133	0.632238		2.40511	0.548325	1.07036	0.578986		2.8695	0.62	1.88881	0.63		3.10786	0.65	2.21289	0.6		1.43122	0.672915	4.71705	0.566666		3.88333	0.669031	3.43813	0.688784
2.04085	0.582462	3.05727	0.634411		2.92524	0.565182	3.20828	0.597959		2.22208	0.58	1.22053	0.74		2.85103	0.66	2.59674	0.65		0.926375	0.52324	4.82432	0.632769		2.248	0.670137	2.73478	0.567937
1.49722	0.724798	1.52727	0.618562		2.39314	0.547993	1.30708	0.646791		1.45075	0.59	1.17806	0.74		2.77957	0.61	1.57973	0.6		1.33353	0.644497	0.944795	0.52485		2.66498	0.693114	2.98328	0.607375
1.8053	0.588068	2.12977	0.572071		2.90937	0.608638	1.28699	0.646772		2.59895	0.63	0.776863	0.65		3.66019	0.7	3.34103	0.64		1.70656	0.611408	1.40338	0.526243		3.57805	0.687135	3.02776	0.615069
1.87278	0.58269	1.43007	0.632681		1.96572	0.638487	2.49197	0.602405		1.54015	0.62	1.18721	0.7		2.9314	0.63	2.92553	0.57		1.00807	0.526879	1.45127	0.516085		2.92313	0.672249	1.97837	0.54367
1.48877	0.746809	1.70512	0.615442		2.91166	0.523271	1.43599	0.661214		1.77015	0.66	1.96254	0.66		2.18131	0.66	3.45734	0.56		4.63694	0.686771	2.54405	0.501533		3.31213	0.580219	1.74808	0.573579
2.19516	0.618609	1.65294	0.663979		2.63985	0.52895	2.38528	0.668636		1.30131	0.56	1.77948	0.73		3.17714	0.59	2.69444	0.62		1.31138	0.618879	2.8502	0.514184		4.45688	0.637655	2.3755	0.63383
1.2186	0.549628	2.73991	0.64623		1.46581	0.586815	1.14264	0.578983		1.75861	0.54	1.00736	0.65		4.03338	0.71	3.37572	0.62		0.931455	0.565033	1.99661	0.515504		1.82435	0.597418	2.69279	0.672298
1.36566	0.528527	2.78752	0.627057		1.74259	0.586286	2.47988	0.666261		3.22803	0.66	0.892062	0.66		2.34719	0.61	3.77628	0.66		1.57645	0.590202	2.20662	0.538745		1.73748	0.62473	3.80818	0.682489
1.9157	0.62882	3.10533	0.686199		3.36553	0.590217	3.15488	0.626182		1.15183	0.52	1.24634	0.72		3.36552	0.69	2.13946	0.54		1.56211	0.609849	3.65019	0.587845		3.87282	0.63456	2.84298	0.586857
1.56303	0.728794	2.1488	0.560302		3.41553	0.618122	1.78871	0.566023		3.08504	0.63	1.22573	0.69		2.81032	0.64	2.24856	0.62		1.05361	0.611623	3.36474	0.613011		2.57236	0.680915	2.03515	0.569157
1.98364	0.593014	2.34248	0.57781		1.93365	0.625762	1.85169	0.679708		3.15078	0.7	1.06511	0.72		1.78947	0.64	2.05104	0.59		0.891631	0.65097	3.17804	0.659668		3.13661	0.666585	2.69775	0.608821
1.55798	0.686686	1.39037	0.609107		1.38408	0.552447	1.65982	0.687703		1.41566	0.53	2.62017	0.69		3.75057	0.67	2.14214	0.53		1.0724	0.516528	0.916672	0.581021		3.06932	0.611902	3.23532	0.672477
1.35174	0.765274	1.73751	0.576134		2.73566	0.479289	1.91368	0.601458		1.49909	0.53	1.07226	0.7		2.64797	0.56	3.94304	0.56		1.77326	0.586115	1.18226	0.446109		3.3825	0.633726	3.55896	0.721785
1.68467	0.753187	1.70021	0.601231		1.76998	0.420496	1.39228	0.588022		1.14907	0.55	1.01679	0.68		2.31854	0.62	3.77813	0.64		1.65033	0.629166	1.09929	0.458285		3.66732	0.66335	1.77841	0.582254
1.79736	0.657237	1.96196	0.546501		3.70021	0.583904	1.25263	0.659873		1.27662	0.48	1.83305	0.67		3.00708	0.62	3.01744	0.66		2.91035	0.57038	1.0568	0.53434		1.52268	0.623914	2.74686	0.675424
1.46969	0.725686	3.42018	0.652295		1.28783	0.548625	1.17248	0.644782		1.48243	0.64	2.72171	0.65		3.07242	0.66	3.27133	0.58		3.48477	0.684511	2.49979	0.519829		3.9675	0.685321	2.3385	0.663066
1.57569	0.615573	2.67582	0.612029		3.00852	0.463134	1.36201	0.638541		3.12053	0.68	3.25943	0.7		2.96014	0.59	5.60624	0.73		2.2073	0.604109	5.29081	0.638392		3.59686	0.726472	3.83798	0.764178
1.58932	0.543153	1.77872	0.524129		3.22516	0.553202	2.42783	0.651332		1.42775	0.45	2.75611	0.62		3.24867	0.66	3.37817	0.64		1.24842	0.613343	2.50275	0.607623		2.89996	0.689135	3.34731	0.668085
1.83129	0.598578	2.47627	0.54291		3.13956	0.491381	2.57868	0.537288		3.49014	0.69	1.81806	0.64		4.1364	0.69	3.12033	0.67		0.837031	0.499957	1.72266	0.490185		3.767	0.647303	2.61458	0.638272
1.30308	0.679135	2.68409	0.671342		1.35952	0.596593	2.0148	0.510899		2.82117	0.61	1.50079	0.71		3.24965	0.65	3.32939	0.64		1.33289	0.576735	3.35818	0.64929		2.82208	0.681064	3.9768	0.740827
1.37079	0.660361	1.52091	0.514112		2.79464	0.504982	3.63375	0.600151		1.58496	0.65	2.098	0.72		2.58717	0.6	3.4713	0.61		1.83239	0.761684	2.92549	0.543231		3.37251	0.62697	2.76649	0.599287
1.45227	0.621938	1.26543	0.591141		1.24097	0.537895	3.84952	0.607291		1.80717	0.6	1.68465	0.67		2.20626	0.63	3.16107	0.6		1.27271	0.645481	4.8967	0.573319		2.02418	0.65811	3.39115	0.74377
1.40907	0.587156	1.70092	0.716841		1.31751	0.435623	1.92611	0.666519		0.944744	0.52	2.09435	0.73		2.40903	0.6	2.31634	0.57		1.78469	0.659318	1.83083	0.519642		2.248	0.674579	3.31117	0.714361
1.98529	0.607312	1.14307	0.542865		1.95676	0.514321	1.26639	0.670808		1.76331	0.6	3.78386	0.67		2.3995	0.59	2.12003	0.64		2.13716	0.579824	1.62335	0.591206		1.78341	0.653291	3.35131	0.672301
2.51222	0.617263	1.55315	0.522014		2.6836	0.482721	4.03711	0.629495		0.751876	0.56	3.62542	0.73		3.83234	0.69	2.67904	0.52		1.2175	0.507097	2.91012	0.569878		2.06373	0.665309	2.91965	0.683856
1.73199	0.647767	3.67111	0.659138		2.62585	0.484625	3.9328	0.604225		1.95766	0.65	1.52185	0.62		3.28318	0.69	3.84924	0.63		1.43223	0.567644	1.00797	0.421709		3.69671	0.708511	3.5832	0.717847
1.69371	0.519503	1.78043	0.706972		3.56402	0.596978	5.70549	0.679018		2.25337	0.56	2.4965	0.66		3.0807	0.67	5.24071	0.67		1.28914	0.643311	2.57948	0.495026		3.94352	0.702549	4.17897	0.745096
2.23222	0.632982	1.70313	0.579525		2.44846	0.4943	1.85006	0.557516		2.59723	0.67	3.002	0.7		3.07429	0.63	3.33053	0.62		1.49749	0.58775	1.77497	0.59895		4.16462	0.640721	2.9264	0.702423
1.49616	0.62458	1.19195	0.477703		2.18726	0.595588	1.76216	0.477438		1.06869	0.54	1.30033	0.62		2.84096	0.58	3.19572	0.59		2.15234	0.575275	2.62216	0.638477		4.0063	0.725937	2.84051	0.644561
1.26486	0.674228	1.44096	0.560752		1.60609	0.478436	4.16293	0.620666		2.01029	0.62	3.33302	0.65		2.24374	0.58	2.16901	0.54		2.47664	0.676656	6.25944	0.67618		3.00941	0.625073	3.19373	0.697996
1.12984	0.716906	1.69943	0.670074		2.15409	0.480505	4.43465	0.589107		2.83108	0.54	2.5938	0.66		2.92923	0.6	1.74114	0.53		2.1188	0.608763	4.365	0.598059		1.87189	0.656668	3.42254	0.678047
1.27488	0.714252	1.08308	0.612697		1.67146	0.694508	2.56785	0.479693		2.56443	0.6	1.49526	0.62		3.45218	0.64	3.26646	0.66		1.37102	0.502203	1.04295	0.551141		4.95935	0.737545	3.71732	0.701188
1.62297	0.653183	3.11542	0.633034		1.23764	0.72004	1.51556	0.643503		1.05369	0.55	3.22547	0.66		2.4048	0.59	3.02776	0.59		3.31985	0.550159	1.57715	0.542615		4.12885	0.734779	3.78167	0.692185
1.57323	0.688003	2.34035	0.667295		2.84927	0.653169	4.19673	0.602465		1.03479	0.55	1.90426	0.62		2.28033	0.6	2.98712	0.62		3.01435	0.490272	1.52202	0.503736		2.51934	0.609453	3.40894	0.706507
1.81006	0.618065	1.18205	0.658698		3.7845	0.561917	2.81938	0.613614		1.40663	0.61	1.04763	0.71		2.68403	0.59	4.0584	0.63		2.59834	0.609739	2.68604	0.579114		3.12787	0.621582	3.08256	0.591259
1.18369	0.663064	1.50714	0.56985		3.80271	0.603129	1.57992	0.493741		2.09496	0.53	1.07581	0.69		2.3325	0.61	3.61275	0.65		1.26086	0.540077	1.38819	0.464987		2.51403	0.584237	2.83109	0.690026
2.02386	0.585615	1.64986	0.691903		1.38845	0.722438	1.89836	0.423211		1.06212	0.54	1.11932	0.6		1.76979	0.63	2.91244	0.61		2.15616	0.616043	2.89207	0.527765		3.45162	0.660072	2.8144	0.588919
1.72589	0.584829	1.52869	0.517627		2.18249	0.547326	4.19714	0.631027		2.15103	0.54	2.4773	0.66		3.28976	0.67	3.36817	0.61		2.55769	0.625812	1.76896	0.539139		2.37067	0.679212	2.67785	0.69086
1.18727	0.546521	1.88889	0.52972		1.99138	0.614156	1.98199	0.520547		2.90675	0.6	1.35781	0.6		1.2448	0.58	3.46726	0.65		1.25152	0.549372	4.55961	0.608485		3.84494	0.677058	2.9743	0.651925
1.58214	0.542227	1.48869	0.579701		2.8963	0.682415	4.33256	0.645252		1.16666	0.49	2.93314	0.58		2.46364	0.59	2.22007	0.58		2.11388	0.630092	3.75425	0.549282		3.95722	0.687553	1.8524	0.650495
1.76463	0.53553	1.63569	0.542678		2.36912	0.723925	4.63191	0.62713		1.16393	0.58	3.11809	0.66		2.58322	0.55	2.77476	0.56		1.11412	0.644597	3.10092	0.579558		3.06703	0.65844	3.80282	0.716116
1.66208	0.693197	1.43953	0.647679		3.17105	0.599821	3.49362	0.536756		1.95832	0.54	1.32603	0.66		2.31854	0.55	3.70566	0.67		1.28952	0.549904	3.08092	0.586273		3.43591	0.668705	2.2298	0.497301
1.56945	0.697546	1.65184	0.559877		2.87071	0.582243	2.91914	0.589011		3.29962	0.64	2.60678	0.6		2.17195	0.5	3.93042	0.66		2.78578	0.584503	2.33621	0.521724		3.22961	0.626323	3.8345	0.703115
1.39724	0.61002	1.62536	0.557596		3.02283	0.634433	3.70796	0.605962		0.694664	0.5	2.99648	0.67		2.37148	0.52	1.93312	0.53		2.048	0.556048	3.26193	0.606059		2.70764	0.575769	4.04536	0.712083
1.28501	0.551057	1.62021	0.703881		2.89605	0.606999	1.34959	0.561168		1.30522	0.49	2.98818	0.63		2.97302	0.61	2.37416	0.59		2.00289	0.59617	1.23931	0.471392		3.49998	0.699638	3.01005	0.689964
1.16147	0.526254	1.2348	0.499791		1.05554	0.587293	3.15922	0.558168		2.49803	0.6	2.76602	0.58		3.12298	0.62	3.80884	0.65		1.57998	0.621356	1.86109	0.473513		3.81686	0.631232	3.49051	0.682249
1.79074	0.533249	1.64736	0.576194		2.24208	0.581235	4.44576	0.60399		2.15577	0.62	2.63133	0.64		4.47996	0.7	3.07367	0.55		1.58228	0.578395	1.25775	0.529045		3.52119	0.678755	3.5096	0.676345
1.2661	0.642842	1.54556	0.660004		1.25079	0.625792	2.52631	0.526935		1.82679	0.48	1.91758	0.7		2.81372	0.61	2.79488	0.55		1.52201	0.466635	1.01968	0.559854		2.95519	0.69206	2.9264	0.644966
1.42998	0.482689	1.50826	0.64143		1.9419	0.588612	3.55172	0.582068		1.00799	0.64	2.64676	0.56		1.85755	0.48	3.14573	0.55		1.59059	0.551532	3.2258	0.582393		3.14087	0.607415	3.62788	0.713855
1.04909	0.7021	1.56171	0.567102		2.71029	0.50282	2.73951	0.62903		3.00878	0.66	1.97386	0.61		2.18568	0.59	3.25943	0.57		1.41001	0.602613	1.13605	0.557547		2.08002	0.621187	3.22507	0.668986
1.45443	0.562804	2.26285	0.570461		2.88032	0.551175	1.73506	0.512256		1.54674	0.54	1.26258	0.64		3.03301	0.65	2.99457	0.61		1.74186	0.492181	3.37049	0.618388		2.89996	0.635941	3.03888	0.678888
1.35138	0.63532	2.0657	0.605198		1.23215	0.613733	1.46804	0.412756		1.92817	0.53	1.09807	0.62		3.17694	0.66	2.22007	0.59		1.50916	0.535438	7.04623	0.708738		2.51682	0.648683	1.92685	0.560436
1.74932	0.525353	1.42633	0.533887		3.76524	0.576867	2.93995	0.525546		2.25732	0.62	1.6645	0.63		2.73245	0.57	3.27405	0.61		1.70522	0.61709	2.25453	0.568247		2.57236	0.570619	2.5731	0.654825
1.54745	0.700543	1.801	0.499925		3.54653	0.689328	3.08619	0.550131		2.09253	0.55	2.48448	0.63		2.54524	0.62	2.387	0.59		1.75715	0.489338	6.63986	0.678834		3.75277	0.703255	3.33531	0.648267
1.32503	0.547764	2.0437	0.614702		2.30782	0.573784	1.7132	0.626676		1.65414	0.56	1.52853	0.6		2.84163	0.54	2.06373	0.65		1.76738	0.543124	4.19541	0.584071		3.99453	0.698602	3.01892	0.685763
1.08073	0.660266	1.27564	0.510288		3.75944	0.551377	2.45019	0.492304		1.68087	0.64	1.39299	0.52		2.0904	0.59	2.84902	0.62		0.821565	0.421357	3.14187	0.496894		3.67841	0.676787	2.38673	0.617957
1.5166	0.513623	1.76717	0.648365		1.68136	0.498077	1.74426	0.507234		2.9431	0.62	1.84206	0.53		3.29634	0.61	3.12543	0.62		1.50031	0.591589	2.11177	0.453614		3.70583	0.618715	2.74198	0.630081
1.60684	0.435329	1.05692	0.508013		3.48591	0.565568	2.51246	0.62212		2.2725	0.66	1.88206	0.6		2.80488	0.56	3.04704	0.6		1.13511	0.648079	1.71864	0.524472		3.83616	0.664238	2.4421	0.57733
1.88645	0.530174	1.74585	0.465367		2.32633	0.496023	3.2185	0.542825		3.02986	0.63	3.41454	0.64		2.51403	0.55	2.62114	0.65		1.83898	0.628049	2.79564	0.509256		3.41826	0.709585	3.76395	0.706124
1.74599	0.682003	1.51811	0.596107		2.36457	0.52522	3.21696	0.600163		1.73492	0.49	2.24318	0.7		2.74431	0.59	3.40576	0.61		1.39655	0.527997	2.53699	0.541088		4.00964	0.741978	3.14715	0.640569
1.50666	0.653593	1.56318	0.562201		2.04073	0.466547	3.26453	0.525184		2.51403	0.63	1.39527	0.62		2.93183	0.61	3.28318	0.68		1.30889	0.58125	2.65627	0.524501		3.81152	0.665637	2.86173	0.613195
1.87756	0.656799	1.79216	0.465925		2.88028	0.535098	2.88112	0.472941		1.13288	0.58	1.76799	0.61		2.83041	0.62	3.97375	0.61		2.48533	0.61809	4.30132	0.620153		1.90392	0.535774	1.67784	0.654717
1.76669	0.724665	1.65594	0.591734		3.73373	0.603456	1.80637	0.616815		0.607651	0.52	1.35875	0.6		2.7196	0.54	3.21697	0.58		1.27175	0.553272	1.2396	0.556554		3.71664	0.676911	1.62071	0.64434
1.75188	0.654045	2.89593	0.637124		2.87413	0.536015	1.75472	0.602902		1.80893	0.52	3.74139	0.72		3.22685	0.64	3.64363	0.67		1.70621	0.625246	1.13027	0.555345		3.47497	0.665358	3.01681	0.683848
2.0972	0.604127	2.69545	0.604925		3.08933	0.557076	1.77913	0.748547		1.33892	0.52	1.3413	0.58		3.08834	0.58	3.0533	0.62		1.12224	0.60741	6.09775	0.66382		3.40632	0.73633	2.49114	0.639554
1.62417	0.643011	2.93793	0.698113		3.44693	0.630534	4.77475	0.657772		1.40346	0.5	1.54551	0.63		3.9899	0.67	3.79746	0.67		0.985735	0.563041	1.64471	0.596525		3.72211	0.69326	2.71022	0.637145
1.43607	0.677735	2.99714	0.664866		3.73528	0.616151	3.02583	0.603738		1.53932	0.51	3.94336	0.69		1.74078	0.58	1.64411	0.65		1.15592	0.547089	3.16574	0.607344		2.13111	0.738464	1.71721	0.590945
1.46001	0.637072	2.92652	0.663132		1.94047	0.569594	2.23353	0.493462		1.83583	0.46	1.91791	0.54		2.64773	0.56	3.60658	0.64		1.05568	0.641161	4.71512	0.611966		3.2793	0.662333	3.32326	0.648221
1.36175	0.697487	1.51724	0.578651		4.01703	0.636233	3.33166	0.609579		0.868192	0.44	3.47002	0.65		3.96365	0.66	4.25655	0.63		1.2423	0.593369	2.01666	0.577971		2.71515	0.695783	3.20825	0.714323
1.37732	0.617904	1.75541	0.575063		0.955509	0.611137	1.9074	0.542466		1.43973	0.56	2.69491	0.58		2.96165	0.61	4.45817	0.67		0.696759	0.626794	2.31102	0.544769		3.15583	0.608327	2.72241	0.565043
1.29422	0.653049	1.73862	0.547606		1.36832	0.503111	2.92863	0.599029		1.53476	0.48	2.23351	0.55		3.48247	0.6	3.67962	0.63		3.0887	0.591135	1.19023	0.559586		3.91094	0.635312	3.91744	0.669042
1.34896	0.740425	2.46926	0.546141		1.90784	0.624351	3.66308	0.565642		1.20372	0.55	1.087	0.54		1.65914	0.67				1.88146	0.605422	1.07702	0.615775		2.84365	0.625222	4.06358	0.707694
1.54305	0.684113	2.19869	0.618267		2.54719	0.5888	2.78265	0.597846		0.480059	0.4	2.3572	0.61		4.12515	0.69				1.11032	0.577956	2.15167	0.532278		1.21215	0.588329	2.65781	0.644969
2.5933	0.605552	3.33529	0.635308		1.97366	0.505708	2.1101	0.540445		1.00925	0.57	0.862306	0.57		2.76993	0.6				2.33465	0.636773	2.63451	0.526467		2.6036	0.708172	2.47215	0.64065
1.43185	0.700635	2.31777	0.519348		1.70746	0.652931	3.20171	0.576757		1.95929	0.64	1.49824	0.63		3.02187	0.6				0.934179	0.464639	1.8624	0.486814		1.75281	0.614894	3.04767	0.717004
1.78783	0.647878	1.0179	0.606809		2.26847	0.66495	3.7909	0.618765		1.3484	0.49	1.19363	0.79		2.73989	0.59				1.03974	0.518355	0.916804	0.451863		2.23607	0.733297	2.08063	0.65062
1.92637	0.720917	2.60895	0.613318		2.9649	0.530872	4.801	0.66229		1.15349	0.56	1.85102	0.52		2.92923	0.63				1.54082	0.605299	1.28388	0.536232		3.92653	0.723922	4.35794	0.695545
2.08439	0.776557	1.62596	0.662363		2.23629	0.631911	1.90886	0.508427		1.33082	0.6	2.91878	0.66		2.00013	0.61				1.71406	0.622475	1.41696	0.533154		3.28957	0.582688	3.19791	0.682089
1.90129	0.779335	2.43028	0.559185		1.59867	0.635287	1.49988	0.560258		1.3907	0.57	2.10889	0.58		3.03574	0.59				0.863362	0.547287	0.893237	0.522096		2.89754	0.771027	3.38119	0.685911
1.3055	0.712137	1.3629	0.592843		2.38442	0.662937	3.45185	0.598857		0.961443	0.65	3.55448	0.65		2.25252	0.58				0.926506	0.522789	4.8093	0.623733		3.46524	0.647696	3.50579	0.689119
1.28454	0.501716	2.90808	0.636627		1.35335	0.648162	3.16998	0.530594		1.55332	0.61	1.55167	0.59		2.78529	0.58				1.6449	0.609551	1.50231	0.503164		4.13871	0.675807	2.37255	0.625629
1.67869	0.598586	2.29745	0.613465		2.47763	0.654768	2.38741	0.520602		1.52769	0.64	2.33441	0.64		2.14511	0.6				1.67767	0.53797	4.06173	0.611092		3.39453	0.726491	3.3693	0.664715
2.01438	0.557093	1.39185	0.636909		1.71115	0.565754	0.819807	0.478247		2.08979	0.63	3.92264	0.67		3.23335	0.69				0.637635	0.395837	5.44146	0.65221		3.01153	0.687686	3.22092	0.695097
2.00696	0.541291	1.26658	0.604991		2.5868	0.661759	3.94824	0.595227		0.56306	0.41	2.59257	0.57		2.95541	0.7				1.76854	0.664601	2.66147	0.522816		2.23892	0.674332	2.55223	0.625549
2.01004	0.602009	1.21332	0.599986		1.801	0.71954	1.87258	0.455647		0.9339	0.57	2.49879	0.56		2.49139	0.69				0.82068	0.49372	3.69464	0.616035		2.22379	0.631222	2.87571	0.700611
1.67876	0.57207	1.22505	0.566286		2.27343	0.684859	3.62005	0.614294		1.47252	0.57	1.1312	0.53		2.34095	0.57				1.23389	0.59515	2.53412	0.528259		3.08008	0.613552	3.29498	0.63279
1.53502	0.571089	1.99406	0.562321		2.08485	0.64709	2.94559	0.512929		1.16775	0.51	3.75006	0.68		3.41323	0.68				1.25519	0.61018	1.51979	0.478153		3.01153	0.725951	3.36533	0.642346
1.33632	0.46412	3.16547	0.681709		2.42189	0.643784	4.44159	0.690438		1.33273	0.52	2.67619	0.59		3.22665	0.66				0.947299	0.578052	1.72076	0.625335		4.14024	0.675325	3.03888	0.624625
1.96084	0.672207	2.89023	0.574034		3.77626	0.596074	4.46415	0.642895		1.29886	0.57	2.62769	0.58		3.20348	0.62				2.42889	0.640582	1.97015	0.459916		2.35071	0.59791	1.89521	0.619187
1.43447	0.726874	1.89753	0.615865		1.28085	0.647605	4.8037	0.670247		2.93791	0.68	1.58937	0.65		1.99535	0.58				3.29468	0.570055	5.76375	0.638107		4.34213	0.68889	2.58101	0.58206
1.63799	0.524349	2.41983	0.655697		2.03764	0.604405	1.02431	0.574132		1.68163	0.53	0.845908	0.53		3.55556	0.65				1.45028	0.555455	3.49049	0.551176		2.97323	0.670753	2.78323	0.726848
1.41858	0.658311	2.15364	0.619671		1.64043	0.673588	2.50492	0.508091		3.00645	0.65	2.4873	0.6		3.26568	0.65				3.82369	0.625904	2.89931	0.519073		3.5174	0.607931	4.30222	0.78589
1.24331	0.612589	1.97862	0.664479		3.00586	0.667582	4.79592	0.676596		3.19831	0.65	1.53352	0.53		3.7005	0.67				2.3217	0.583241	2.12116	0.452992		3.0583	0.611675	3.3793	0.671953
1.27355	0.585215	1.33623	0.568419		2.54752	0.63618	3.73295	0.576322		1.88848	0.48	2.64676	0.55		3.45494	0.66				3.11402	0.733656	1.12415	0.513705		2.31881	0.600629	3.56075	0.70395
1.70235	0.6315	1.24934	0.680155		1.54431	0.667315	3.9059	0.599873		1.96059	0.6	3.32556	0.65		3.59615	0.67				1.06595	0.518675	5.76053	0.653413		2.50592	0.563197	3.71732	0.681629
1.5213	0.507523	1.33524	0.641933		2.04234	0.574173	2.15297	0.537597		3.9691	0.74	1.12102	0.54		2.08491	0.63				1.01668	0.488812	1.39515	0.508648		3.58178	0.627321	3.84146	0.694604
1.64161	0.605665	1.28962	0.548747		1.50101	0.480597	1.24749	0.46446		1.80294	0.5	2.83266	0.56		2.7967	0.59				2.74623	0.602286	3.87975	0.566455		2.49242	0.644716	2.57829	0.621747
1.99873	0.60446	1.86928	0.612542		1.5881	0.720275	1.77477	0.523885		1.38933	0.67	1.07344	0.5		3.00073	0.68				0.866579	0.609021	3.35655	0.564292		3.50779	0.673484	3.16409	0.66053
1.58329	0.486016	1.33551	0.518708		2.85178	0.681703	4.45252	0.643378		2.60946	0.6	1.37134	0.64		2.48781	0.61				2.11044	0.631578	3.42846	0.639146		3.55538	0.664233	2.84768	0.644856
1.08921	0.743964	1.85901	0.618901		2.65833	0.623398	2.73486	0.615433		1.78947	0.58	1.05791	0.59		1.89454	0.58				1.62595	0.558672	5.37593	0.653862		4.06812	0.649836	3.09122	0.569266
1.77559	0.573788	2.13437	0.623291		1.71906	0.716452	5.11877	0.664526		3.20805	0.68	0.891348	0.53		2.24771	0.76				2.02757	0.566895	1.54352	0.50491		1.74516	0.633569	4.07015	0.685677
1.09332	0.734017	1.16481	0.596254		5.39299	0.661458	3.76437	0.56043		1.74844	0.61	1.38704	0.64		3.05143	0.67				1.13979	0.47202	2.0244	0.525737		1.78733	0.727394	3.81686	0.672285
1.34112	0.547752	2.2257	0.609854		3.76382	0.595969	2.0746	0.588222		2.71468	0.6	1.2448	0.57		2.54774	0.64				1.04172	0.533944	1.99801	0.564742		3.42812	0.663646	2.86173	0.638237
1.8935	0.58481	1.19774	0.580481		2.54785	0.645219	1.82612	0.512246		0.721634	0.54	0.839866	0.59		2.07327	0.58				2.12661	0.55252	3.37355	0.6722		3.5421	0.68227	3.46928	0.73684
1.56644	0.51934	0.885197	0.506023		2.86149	0.658936	2.67238	0.553104		2.19527	0.67	1.7294	0.61		2.97366	0.62				1.04832	0.562535	2.05741	0.641749		3.95722	0.678512	2.3755	0.628469
1.75181	0.773248	1.41259	0.544609		3.6863	0.583992	3.72368	0.595917		1.68767	0.6	1.96707	0.68		3.08834	0.61				1.07183	0.595059	0.627379	0.416561		2.63447	0.737829	2.82861	0.624845
1.40191	0.658001	1.32631	0.663033		2.42554	0.679597	2.90716	0.614778		2.08796	0.69	1.13905	0.65		1.76114	0.66				1.11151	0.663419	2.26012	0.466052		2.02732	0.700785	3.20627	0.606081
1.20811	0.584164	1.31972	0.585319		1.6223	0.664978	5.11558	0.701404		0.906925	0.57	1.3096	0.52		2.74848	0.58				1.43012	0.66929	1.06411	0.520454		2.03734	0.583072	2.42851	0.707948
1.41139	0.539645	1.23175	0.540413		2.16408	0.526433	1.19804	0.69444		0.862306	0.61	1.98126	0.51		3.01427	0.62				0.988432	0.522521	2.9545	0.533653		2.40718	0.639909	3.0608	0.644644
1.97654	0.538167	1.20841	0.478995		3.27553	0.540201	2.71136	0.655148		1.49185	0.56	2.55747	0.58		3.40408	0.64				1.37982	0.56531	3.29626	0.616318		2.52465	0.664531	3.56271	0.739024
1.4231	0.562746	1.20871	0.586838		3.05267	0.539228	3.12974	0.590811		1.96221	0.64	0.775222	0.44		2.46623	0.56				1.34104	0.565989	3.08654	0.519267		3.92815	0.668123	3.11502	0.67863
1.24058	0.632137	1.35836	0.565729		2.61132	0.573109	2.51391	0.65504		1.3241	0.59	3.75938	0.68		3.67235	0.67				0.882903	0.54825	1.73709	0.462135		2.31304	0.540491	2.61969	0.713422
1.64728	0.705282	1.20952	0.612163		2.77012	0.609378	2.06875	0.537941		0.789865	0.6	0.804242	0.53		3.53473	0.68				1.07948	0.662423	1.10589	0.494842		3.66193	0.730435	3.5552	0.587734
1.38311	0.492076	1.16262	0.644794		1.90053	0.705817	4.69944	0.604861		0.819921	0.7	1.76114	0.61		1.73822	0.64				0.96977	0.68146	2.52967	0.556476		3.26899	0.646883	4.02706	0.687764
1.3306	0.672528	1.22039	0.681704		1.87653	0.584343	4.78996	0.645921		0.652121	0.7	2.80465	0.63		2.80624	0.57				4.21799	0.668951	3.18531	0.491204		4.48408	0.719516	3.75311	0.665075
1.85254	0.549976	1.6558	0.579411		2.93368	0.579287	4.48152	0.635492		2.29702	0.69	1.24787	0.5		3.4854	0.63				2.2917	0.53598	1.83585	0.518869		3.54964	0.691909	3.65741	0.709968
1.45843	0.701081	1.35738	0.578162		3.36557	0.566769	5.07949	0.685705		0.731273	0.58	3.46212	0.72		2.1816	0.64				2.54099	0.547729	1.69907	0.495757		2.79829	0.644233	2.65781	0.626676
1.73318	0.641825	1.45577	0.676858		2.07431	0.63253	3.0655	0.590208		1.3241	0.53	1.4415	0.53		2.66761	0.62				1.62774	0.648082	1.23038	0.558754		2.81507	0.748712	3.95995	0.681922
1.85261	0.652439	1.99722	0.58806		2.39643	0.534485	3.06234	0.603269		2.60091	0.63	1.71202	0.67							1.92608	0.656821	3.16627	0.61168		2.53547	0.684882	3.22507	0.643166
1.61669	0.513661	1.27811	0.547621		2.62179	0.567121	1.90594	0.619386		0.615975	0.56	1.4143	0.57		Mean g-ratio	Control	Cmtm6 cKo			1.57307	0.552215	2.91099	0.536099		2.16549	0.654222	3.44609	0.6295
1.78763	0.554495	1.76532	0.636558		2.07314	0.593566	3.33111	0.613403		0.579772	0.56	2.60653	0.6			0.586731	0.637061			1.70387	0.630472	1.52178	0.566905		3.5154	0.631286	3.02334	0.640198
2.16772	0.598781	3.03806	0.686981		3.38212	0.588515	4.41397	0.597242		1.50036	0.57	1.67746	0.52			0.588139	0.648386			1.43645	0.54404	4.33597	0.563802		2.03077	0.662128	1.59577	0.615224
1.38171	0.592289	1.86811	0.56772		2.11521	0.547404	3.60089	0.551106		1.35406	0.6	1.32122	0.62			0.633176	0.635328			2.19057	0.620926	1.45035	0.500072		2.22694	0.614973	1.62894	0.575375
1.67102	0.518579	1.59366	0.69219		4.23001	0.616977	2.583	0.504065		1.31542	0.63	2.56616	0.66			0.629002	0.647387			1.17409	0.56404	3.74863	0.603131		3.19612	0.681096	2.67785	0.586768
1.22594	0.591928	1.48274	0.690484		3.65752	0.576144	2.65477	0.513746		1.69031	0.67	0.697408	0.55			0.615414	0.611848			1.08105	0.639879	1.56342	0.642741		3.70943	0.679093	3.53617	0.663391
1.71066	0.788885	2.6565	0.633538		3.41535	0.588928	3.06645	0.561249		1.49994	0.49	1.69106	0.66							3.62951	0.658484	4.226	0.560039		2.248	0.665782	4.29452	0.705841
1.26409	0.539389	1.07871	0.511935		1.41858	0.569194	3.37667	0.563957		2.11251	0.58	1.10212	0.61							2.15279	0.5074	1.42029	0.527361		4.22728	0.658387	3.93787	0.712658
1.57269	0.727138	2.03008	0.666536		2.83319	0.515658	3.2243	0.550329		1.67404	0.54	1.83722	0.64							0.901349	0.519706	4.28752	0.570721		3.68014	0.721971	3.8466	0.721968
1.55588	0.642904	2.11704	0.761443		1.84086	0.664384	1.42089	0.404558		2.01409	0.62	1.67708	0.54							1.83793	0.578859	1.88181	0.525906		3.98942	0.744793	4.43871	0.725348
1.29375	0.663356	1.76923	0.606709		1.2288	0.64498	1.30122	0.56725		2.18917	0.65	1.28655	0.52							1.01965	0.489734	2.13653	0.507305		3.98431	0.709057	2.18422	0.6734
1.94415	0.623209	1.26725	0.613229		1.70178	0.626594	1.29459	0.507921		1.49781	0.55	1.26106	0.52							1.03297	0.534722	1.00363	0.508942		4.39605	0.698755	1.90926	0.611239
1.79081	0.556913	1.4402	0.5379		2.277	0.618559	2.14761	0.541198		0.855636	0.55	1.03295	0.5							1.81054	0.581124	2.21068	0.612393		3.34845	0.645458	2.92879	0.630094
1.76943	0.687735	1.66018	0.644574		1.60918	0.675189	1.81848	0.545818		0.568685	0.54	2.69562	0.59							1.35102	0.641887	1.14962	0.494012		4.84376	0.733024	1.96804	0.577667
1.65638	0.557672	1.46258	0.651435		1.64006	0.512166	3.10763	0.617443		0.532853	0.52	1.71016	0.61							1.77578	0.593489	3.42535	0.579063		4.2558	0.679001	2.09678	0.669875
1.91741	0.53794	2.06775	0.569108		1.39402	0.601884	1.33669	0.562381		0.701957	0.52	0.923618	0.56							0.671105	0.425996	1.45635	0.495699		2.22379	0.562439	2.75426	0.712478
1.39002	0.584556	1.17165	0.640373		3.1418	0.595095	2.66356	0.495109		0.60239	0.57	1.2796	0.56							0.866998	0.513072	1.77832	0.550907		2.57508	0.585984	2.72241	0.62295
1.6299	0.682489	2.10729	0.661082		3.13581	0.549804	1.28972	0.718774		1.19736	0.63	1.85206	0.66							1.26899	0.550986	0.665618	0.557191		3.60993	0.713408	3.67564	0.693987
1.81548	0.605377	1.65411	0.693229		1.75975	0.618114	3.62631	0.620236		0.838349	0.49	1.39755	0.61							2.53655	0.54596	1.98889	0.584252		3.05601	0.656478	3.10643	0.65798
1.96566	0.589172	2.00243	0.539702		2.62747	0.590679	3.50408	0.575182		1.64566	0.64	1.557	0.55							1.01477	0.623365	2.67464	0.484107		1.7568	0.62462	2.55747	0.583362
1.64021	0.546094	1.7437	0.549828		3.65881	0.607605	2.57774	0.52252		0.75778	0.5	1.74626	0.59							4.49325	0.667104	2.68951	0.55711		4.61147	0.731621	3.08256	0.628119
1.18431	0.610378	2.23353	0.563134		3.39125	0.536442	2.25378	0.560555		1.0249	0.63	1.63284	0.65							1.14519	0.526364	3.24315	0.611692		4.10767	0.712108	2.99881	0.600619
1.69736	0.615004	1.4501	0.483272		3.4689	0.580743	3.83827	0.603374		0.854892	0.5	1.69933	0.66							1.33941	0.596128	1.77641	0.451129		1.90057	0.650717	1.72498	0.596458
1.184	0.606908	2.13925	0.631707		3.98611	0.61019	3.56065	0.605922		1.54798	0.58	1.20372	0.62							1.734	0.655087	4.22588	0.601621		3.84329	0.676206	3.32116	0.649971
1.71002	0.690686	2.01185	0.655543		3.73243	0.573768	3.29265	0.643396		1.21058	0.56	1.42283	0.54							1.43079	0.641506	1.94919	0.535906		2.66235	0.645058	1.83791	0.534249
2.13392	0.611107	1.18645	0.522589		1.74363	0.730887	1.31161	0.6173		1.30033	0.57	0.745072	0.59							1.42639	0.46395	4.36736	0.661725		3.43202	0.670002	3.17895	0.647212
1.29337	0.705219	1.51907	0.554756		1.87717	0.660584	3.03547	0.557581		2.60458	0.72	1.20319	0.58							0.672186	0.437301	3.69992	0.592768		3.49415	0.587697	3.63716	0.684597
1.30615	0.603963	1.61106	0.602193		3.76244	0.597188	2.18154	0.666358		0.739928	0.57	1.31203	0.56							2.10027	0.631117	1.46473	0.526083		3.12583	0.611969	3.43239	0.652441
1.28736	0.676556	2.59138	0.599443		1.81614	0.571961	4.88656	0.679539		1.3241	0.61	1.5451	0.55							0.839341	0.574756	4.01353	0.616316		3.7257	0.695559	3.46543	0.667832
1.74182	0.684206	2.18054	0.571739		3.35185	0.600361	3.39328	0.570716		1.06391	0.59	1.40255	0.66							0.957211	0.521595	1.64331	0.610465		3.56861	0.702106	3.42459	0.67791
1.97347	0.774838	1.69443	0.648912		4.01993	0.611723	3.34824	0.595175		0.997196	0.6	1.49569	0.68							1.34365	0.592474	1.63666	0.561446		4.30148	0.72487	1.63712	0.529216
1.33705	0.544616	1.65572	0.550691		2.7046	0.567568	4.38171	0.653256		1.12329	0.63	2.32457	0.67							0.819205	0.525098	4.73169	0.649558		3.35055	0.626689	2.35558	0.697062
2.17046	0.743009	1.30596	0.592105		1.43421	0.537823	4.0922	0.640637		1.54921	0.59	1.54633	0.64							1.98072	0.537513	0.999519	0.572078		2.3564	0.642205	2.60678	0.625222
1.99011	0.594779	1.87769	0.68852		3.04245	0.550444	2.63226	0.561628		2.55971	0.65	1.37967	0.65							0.896638	0.495783	1.2182	0.657629		2.85772	0.670241	2.09678	0.648485
2.4748	0.667333	1.09066	0.633567		2.08654	0.537374	4.34909	0.652059												0.957717	0.644118	6.75196	0.647809		3.58	0.748394	3.21677	0.715272
1.22416	0.79979	1.33033	0.601013		3.25966	0.582908	4.52677	0.657566		Mean g-ratio	Control	Cmtm6 cKo								1.45528	0.689673	5.34618	0.634918		3.50379	0.605465	1.74443	0.538823
2.37546	0.612542	1.27174	0.517575		2.69459	0.484559	3.55384	0.595089			0.6042	0.6074								0.673625	0.527594	3.69585	0.658432		2.34773	0.660666	1.99854	0.573193
1.73827	0.689851	1.19419	0.491774		1.56055	0.614413	4.48835	0.678086			0.6014	0.5561								1.0467	0.582498	0.787077	0.661454		2.46803	0.698651	2.4201	0.686205
2.36994	0.579614	1.41636	0.542768		3.08002	0.482937	1.67218	0.404867			0.59	0.6341								5.71701	0.678369	5.1271	0.601277		3.02944	0.644403	3.15361	0.66598
1.10676	0.727281	1.84073	0.56068		1.49211	0.548727	1.50505	0.523638												0.864277	0.395664	1.64154	0.663932		2.79328	0.656832	1.62502	0.520581
1.69027	0.664453	2.34196	0.605629		3.88739	0.610261	1.62043	0.616772												5.16719	0.642384	3.31919	0.683547		3.54031	0.627892	1.74443	0.537129
1.32531	0.674886	1.22267	0.609379		1.93396	0.667234	2.94691	0.528613												1.5011	0.529666	0.839959	0.61582		2.09921	0.628061	1.97482	0.53834
1.4397	0.622688	2.18215	0.635102		3.34451	0.562273	1.5659	0.594606												4.99342	0.65877	4.5231	0.568004		4.10597	0.659871	3.01448	0.678435
1.7275	0.607395	1.56187	0.52872		2.1569	0.549781	1.87258	0.637651												2.65764	0.611971	3.5439	0.609543		4.5778	0.763863	3.21043	0.622262
1.54823	0.62985	1.54392	0.581984		1.75091	0.563821	1.70675	0.632471												5.32435	0.622229	4.25096	0.698677		2.93921	0.780988	2.25986	0.675126
1.99667	0.596309	2.12743	0.545044		2.03836	0.598572	1.97458	0.503478												1.05324	0.609047	1.06559	0.548349		4.04473	0.64856	3.34141	0.645537
1.14878	0.675923	1.50641	0.689895		2.36948	0.627179	3.45444	0.533114												1.2348	0.632445	4.9882	0.580504		2.59061	0.687373	2.45588	0.666831
1.73904	0.67534	1.45118	0.526402		1.3042	0.611404	3.27272	0.579591												0.982521	0.592912	4.52356	0.636532		3.78487	0.700385	1.77087	0.584433
2.00799	0.675069	2.27843	0.668924		1.55814	0.65931	1.61497	0.659744												7.44756	0.758662	2.88044	0.582578		4.09121	0.700373	2.54174	0.650527
1.49203	0.708245	2.35748	0.53795		1.9776	0.677591	1.5279	0.618266												2.70043	0.674825	1.08341	0.621131		3.08463	0.667009	3.49233	0.72885
1.43632	0.552112	3.27986	0.701549		1.46753	0.690175	1.58321	0.414766												2.9186	0.6144	2.53307	0.660027		4.11418	0.757649	2.63737	0.645379
1.93609	0.620959	1.81801	0.524304		3.58831	0.65421	3.737	0.602456												1.27754	0.618804	4.55043	0.595887		2.75703	0.64471	2.66785	0.656274
1.0514	0.554986	2.31311	0.560839		3.31945	0.552788	1.38171	0.630053												1.07398	0.548299	6.7977	0.682007		3.76175	0.644864	2.04825	0.566039
1.71235	0.556547	1.74335	0.511659		1.43122	0.693535	2.31332	0.575572												1.60397	0.578532	2.48876	0.682227		3.00941	0.664475	2.08063	0.604447
1.37229	0.678661	1.40614	0.573035		2.84556	0.60375	2.21555	0.622702												2.56327	0.602585	5.0307	0.599203		3.31406	0.665152	2.26577	0.635298
2.79165	0.623268	1.28237	0.628732		2.8177	0.603825	2.29021	0.523897												4.62908	0.628175	1.3881	0.559545		4.71981	0.752776	2.23579	0.60919
1.56489	0.532143	1.59837	0.578219		1.43443	0.680995	2.08066	0.667086												1.21182	0.595393	1.91798	0.572666		3.40632	0.715458	1.93016	0.631034
1.15173	0.687774	1.15771	0.473637		1.3529	0.608686	1.98248	0.528673												2.93264	0.593725	2.3085	0.641788		4.81317	0.68863	1.70941	0.669771
1.09055	0.632056	1.43675	0.599852		3.90966	0.666432	2.98916	0.550233												2.87939	0.635581	2.398	0.631519		2.40162	0.651609	3.14715	0.644869
1.41935	0.639842	1.58206	0.683691		2.54859	0.612774	2.49926	0.520196												6.96573	0.749428	1.38504	0.606224		3.29576	0.672718	2.70764	0.660464
1.51716	0.535631	2.06306	0.626844		3.18734	0.539306	2.1097	0.672527												1.57838	0.558684	4.16005	0.694246		3.02502	0.663164	2.30394	0.587101
2.05116	0.520602	1.64684	0.70389		1.97803	0.458382	1.62551	0.645729												2.22199	0.581437	1.42208	0.589731		3.73833	0.730173	2.79783	0.637073
1.87168	0.593285	1.24778	0.581117		2.91704	0.594802	3.93948	0.631137												2.19919	0.630842	1.47331	0.642136		2.4434	0.655824	3.8466	0.752418
1.40252	0.679688	1.78783	0.513365		2.30181	0.686715	2.39249	0.535506												3.13214	0.63626	2.64727	0.604554		2.86728	0.617662	2.20569	0.645934
1.43557	0.625801	1.90975	0.573658		4.43385	0.618635	2.16889	0.633367												2.70541	0.575877	3.02475	0.741391		3.81502	0.637183	1.86678	0.665546
1.12199	0.668859	1.69249	0.547637		3.98977	0.600076	1.71582	0.576441												0.897298	0.562344	4.72554	0.608036		4.24801	0.711653	3.05435	0.680528
1.80342	0.611689	1.25717	0.641541		3.50641	0.574267	2.8017	0.694681												3.50867	0.612299	1.33424	0.506348		4.01345	0.702787	2.03828	0.595869
1.10072	0.640646	1.12447	0.525165		2.62752	0.513178	2.26975	0.589113												1.47553	0.521329	1.23038	0.627294		3.50034	0.676723	3.93091	0.648009
1.53265	0.473938	1.6374	0.590216		3.3512	0.532098	2.18914	0.637207												3.86087	0.637449	1.38487	0.536195		2.46261	0.649751	3.68688	0.64559
2.10222	0.816795	1.28934	0.596856		1.89307	0.606729	2.27913	0.512548												4.2822	0.688684	1.08855	0.59627		2.27138	0.601298	3.56343	0.670521
1.15959	0.711838	1.45076	0.651489		4.16452	0.611731	2.11761	0.659649												1.11614	0.515489	4.33748	0.563977		4.28621	0.711646	3.3825	0.686179
1.45618	0.634803	1.68733	0.662615		2.00513	0.560562	3.41173	0.614297												1.20671	0.452857	1.95385	0.703112		4.48323	0.718719	3.16409	0.601387
1.345	0.713882	1.72434	0.642322		3.18027	0.562482	2.22014	0.46769												4.01893	0.685881	1.68158	0.579582		3.11236	0.65935	2.50363	0.531028
1.39845	0.67071	1.1948	0.586397		3.20253	0.538766	2.37643	0.551755												1.63828	0.54905	2.35223	0.549617		3.84577	0.72657	3.73202	0.64483
1.40519	0.674942	1.60722	0.507618		1.42902	0.649993	1.50987	0.531728												1.86005	0.580668	1.81761	0.640142		4.43713	0.72461	3.19971	0.623713
1.77258	0.670191	1.23549	0.601574		2.5885	0.586619	2.19179	0.609165												4.81733	0.640743	2.87724	0.583906		2.0049	0.595918	2.50363	0.580007
1.3738	0.61768	1.34815	0.552942		2.37422	0.514739	3.64398	0.576256												0.877635	0.512256	2.17375	0.623899		1.61874	0.581892	3.30656	0.65018
1.83083	0.662659	1.3129	0.582242		3.48216	0.557193	2.69823	0.590974												1.35479	0.678152	3.45679	0.629615		3.84229	0.731672	2.37496	0.602887
1.1891	0.664456	1.98193	0.706377		3.15283	0.584468	1.91697	0.568211												2.74061	0.51714	1.38162	0.541764		3.24181	0.632287	2.79396	0.671546
1.99983	0.741791	1.28831	0.58458		2.40194	0.595895	2.26135	0.600084												3.71893	0.677527	2.5368	0.560415		3.62928	0.650614	2.6058	0.651459
1.694	0.633473	2.01474	0.651005		4.4456	0.701186	2.10855	0.460098												1.11788	0.630429	4.82211	0.55132		4.12469	0.706684	2.73594	0.674482
1.36023	0.564671	1.38888	0.610863		1.94496	0.539087	1.55409	0.584191												1.28255	0.59163	2.02613	0.598596		4.24111	0.719145	3.4257	0.673427
1.4904	0.676806	1.69106	0.688123		2.9211	0.683442	1.41901	0.61884												0.927449	0.512993	3.23746	0.549224		3.44904	0.662749	3.85536	0.68615
1.61241	0.560574	1.33033	0.600494		4.53536	0.635693	2.53551	0.509663												4.42962	0.640441	2.44256	0.595051		3.37855	0.687143	3.52011	0.69981
1.69864	0.581468	1.53154	0.598436		2.61658	0.653378	2.85895	0.634893												2.42043	0.515407	4.26894	0.606571		1.75317	0.618275	3.63208	0.714736
1.70334	0.583824	1.58099	0.559667		2.58742	0.639383	2.35084	0.681545												2.83896	0.541844	0.939909	0.548061		3.31502	0.601066	3.22468	0.627141
1.45177	0.642554	2.29671	0.570604		3.9275	0.616661	2.22842	0.590248												2.31777	0.589612	0.905231	0.590235		2.06558	0.592112	3.43165	0.658139
1.58107	0.723038	2.86813	0.683618		2.29476	0.606111	2.74547	0.601852												0.893237	0.521815	0.797326	0.500119		3.82069	0.729921	2.0125	0.624899
1.32054	0.522249	2.47715	0.61129		3.94137	0.629148	1.60269	0.688548												1.07206	0.635113	1.46936	0.599376		4.09463	0.700541	3.60993	0.725355
1.41833	0.686783	2.87939	0.614998		2.4163	0.601113	2.94982	0.569955												1.3908	0.527254	1.37256	0.63581		3.26509	0.72046	3.31674	0.599501
1.48853	0.662167	3.55748	0.711901		1.47453	0.67911	2.32753	0.664976												4.84992	0.650003	2.58506	0.638529		3.41099	0.727558	3.6541	0.663674
1.47692	0.733104	1.67479	0.533296		1.93629	0.537695	1.84999	0.600122												2.79599	0.58178	4.30081	0.629812		2.33986	0.593731	3.34674	0.652043
1.40735	0.634524	1.38941	0.631893		3.18495	0.638854	3.40202	0.596159												1.57099	0.601962	1.62021	0.61357		2.34556	0.62457	3.85189	0.721732
1.72652	0.591953	2.88044	0.563029		2.50357	0.597409	3.50785	0.677226												3.89207	0.668737	2.68716	0.550801		3.38871	0.678883	3.4335	0.645013
1.46993	0.587476	1.32905	0.500843		2.17844	0.695868	2.0965	0.548226												5.24808	0.663938	3.35836	0.654291		2.84522	0.598361	2.04545	0.684026
1.56945	0.65595	2.70904	0.611769		2.1721	0.601467	2.618	0.613642												1.35613	0.58065	1.95558	0.616588		2.78186	0.635411	2.30946	0.593185
1.51412	0.595429	1.51596	0.571435		3.41075	0.680591	2.52962	0.507618												0.695358	0.488271	3.86463	0.560729		4.14961	0.726022	3.40427	0.647662
1.34401	0.595116	1.591	0.592184		2.21878	0.578822	2.39492	0.653975												1.72926	0.602017	2.90403	0.639587		2.84991	0.594135	3.15986	0.648551
2.09147	0.721481	1.71603	0.646451		3.73166	0.564131	2.22189	0.731859												1.04237	0.500965	1.32036	0.578383		2.1883	0.646911	3.60252	0.620969
1.3296	0.662392	1.5505	0.59915		4.03639	0.645318	3.7257	0.59989												3.33049	0.601777	3.26438	0.573992		4.9474	0.722462	3.24534	0.661078
1.40459	0.419437	1.59579	0.630914		1.62774	0.654402	1.79965	0.731738												5.47519	0.677465	6.42533	0.608542		3.08132	0.670782	3.56521	0.651704
1.77039	0.596229	1.76621	0.585676		1.55855	0.663621	3.68031	0.613443												2.13159	0.58637	2.48218	0.579581		3.01385	0.686442	3.26802	0.660055
1.62477	0.6723	1.14148	0.613229		2.34298	0.634009	3.22497	0.574561												1.73283	0.567091	2.3981	0.612502		3.427	0.670686	3.02376	0.634713
1.46795	0.728543	1.11299	0.582869		2.0265	0.451594	2.39567	0.555433												3.13566	0.5907	1.2286	0.579776		2.84522	0.68813	2.0907	0.735218
1.47339	0.652637	1.68352	0.674761		4.44364	0.685707	2.44068	0.471255												3.148	0.568554	2.96364	0.586114		2.59552	0.635453	2.99924	0.655768
1.53241	0.636163	1.79723	0.636969		3.94996	0.630817	3.01544	0.685636												2.92254	0.625586	1.23215	0.682847		1.87426	0.687337	2.76027	0.617489
1.40511	0.712706	1.41585	0.485858		2.06647	0.700908	2.88242	0.542019												1.64035	0.604763	2.31531	0.54728		1.62737	0.642927	2.75542	0.60614
2.00612	0.639138	1.37758	0.590493		2.07791	0.597936	2.17542	0.647931												3.83049	0.586809	5.50261	0.615897		2.33686	0.579312	3.44128	0.620245
1.52218	0.656387	1.56806	0.541377		2.62931	0.516161	2.50459	0.680786												2.60793	0.611992	1.81641	0.584009		2.47653	0.645157	2.44705	0.594405
2.12447	0.586562	1.71942	0.483806		5.02792	0.684211	2.27716	0.572339												2.368	0.470522	2.60691	0.520209		2.66068	0.649279	1.60214	0.541868
1.42217	0.630412	1.3068	0.662119		1.34401	0.6391	4.06749	0.642653												2.49513	0.55878	3.28952	0.604725		3.21202	0.653652	3.45291	0.712511
1.1107	0.496465	2.37719	0.540466		3.83093	0.706315	3.88175	0.633034												1.50746	0.471522	0.840824	0.524189		2.94462	0.639365	2.80102	0.650773
1.77702	0.641546	2.50966	0.579274		2.27724	0.603212	3.22685	0.590717												2.93099	0.577701	4.10468	0.664818		3.50234	0.72864	3.6284	0.658716
1.48829	0.565046	1.22366	0.509084		4.32756	0.617262	1.88181	0.585378												1.95726	0.562105	2.27034	0.563883		2.96787	0.716649	2.22694	0.616562
1.47018	0.617606	1.63984	0.569167		2.58461	0.65158	1.92838	0.527614												1.77791	0.533036	2.01798	0.630873		3.13214	0.701015	3.46837	0.663553
2.13874	0.64973	1.9253	0.661312		1.32021	0.677164	2.0781	0.625934												2.38111	0.531197	2.84331	0.607705		2.52843	0.653808	3.54462	0.613676
1.66877	0.466946	1.54533	0.526651		1.31055	0.49091	3.25106	0.547076												2.5168	0.564876	1.07341	0.484287		1.84102	0.540057	3.95448	0.636374
2.71997	0.642314	1.21721	0.672517		4.09055	0.585445	2.6941	0.522082												2.48135	0.508201	0.910836	0.522608		3.51196	0.694461	2.30062	0.539392
1.30633	0.705331	2.74825	0.656765		2.39502	0.58548	2.81801	0.689117												2.03222	0.616993	1.28633	0.649791		1.88881	0.646064	3.60993	0.674815
1.28274	0.568231	2.6528	0.561169		3.22947	0.647217	1.72701	0.450328												2.40602	0.49857	1.16387	0.507677		4.17927	0.739014	2.17224	0.619102
1.47298	0.719677	2.37081	0.593496		2.72935	0.467586	2.94209	0.552214												2.96801	0.61216	0.787693	0.534463		3.81719	0.693849	2.41694	0.667475
1.90244	0.791345	1.95255	0.535394		1.29943	0.598052	2.16906	0.672097												1.18604	0.599391	2.15471	0.612322		3.35415	0.675892	3.23709	0.650088
1.46183	0.76112	2.08718	0.624521		1.90123	0.550559	2.59876	0.670702												4.3558	0.674532	1.30401	0.600245		3.22488	0.669514	3.46267	0.595569
1.62327	0.686649	3.21937	0.62658		2.11943	0.397795	3.20326	0.523894												2.88011	0.560681	1.09354	0.630186		4.28621	0.72379	2.4688	0.61262
1.46042	0.649975	2.57647	0.736492		1.80793	0.601152	4.10444	0.589943												3.86802	0.647017	2.01636	0.555975		4.16447	0.696587	2.50363	0.625916
2.0034	0.570574	2.4744	0.537993		1.39889	0.663782	4.48876	0.623464												0.902684	0.618379	1.99776	0.535064		2.37174	0.643534	1.99567	0.633713
1.55759	0.499557	1.96362	0.568567		1.96409	0.605452	3.92327	0.596511												4.77655	0.639401	2.27183	0.601327		4.93761	0.65801	1.87494	0.559879
1.26591	0.538954	2.6306	0.645148		2.2853	0.622407	2.57722	0.470381												1.83599	0.504786	1.92945	0.547846		4.2685	0.742622	2.51429	0.52715
1.51179	0.696049	1.33651	0.665254		2.25078	0.45392	3.63355	0.557512												5.48494	0.690463	1.5302	0.676867		4.43713	0.717041	2.35234	0.663301
1.04724	0.667265	1.16896	0.645383		2.10723	0.490071	1.31585	0.389404												1.52663	0.571322	0.806845	0.453054		3.18195	0.671621	2.56169	0.499214
1.49227	0.561752	2.25963	0.568287		1.84608	0.601576	3.695	0.565614												1.62223	0.653884	1.44566	0.60457		2.83064	0.645181	3.77122	0.650306
1.88998	0.578076	2.14665	0.643338		1.55777	0.625477	1.82586	0.578628												1.97715	0.587592	1.25611	0.503718		3.82069	0.684467	3.35074	0.683306
1.79264	0.680443	1.71419	0.501595		2.54256	0.532301	3.24528	0.547176												2.39481	0.567148	1.18982	0.651081		4.09463	0.679327	3.5239	0.704099
1.60011	0.570304	1.36503	0.629547		1.49636	0.551663	4.74828	0.662682												1.72026	0.544806	1.00412	0.631424		4.0288	0.694605	3.03469	0.591847
1.53668	0.60463	2.19041	0.595762		1.57722	0.603998	2.1484	0.600096												1.41781	0.649203	3.86297	0.649881		3.17774	0.636977	2.44445	0.572491
1.66819	0.730462	1.66579	0.611329		1.55442	0.438005	2.44598	0.558452												1.96695	0.606286	6.20736	0.652076		3.35624	0.668343	2.00902	0.625818
2.06887	0.650372	3.6755	0.680279		2.96831	0.650526	3.38757	0.674315												2.31107	0.558196	2.87703	0.483747		3.92004	0.735934	3.43554	0.651245
1.23647	0.496918	3.02383	0.649866		2.87723	0.503869	2.39623	0.612193												5.14376	0.649337	4.66031	0.590987		3.42496	0.646114	3.52752	0.671436
1.48641	0.645547	2.72042	0.591259		1.93529	0.645883	1.94091	0.573908												2.90412	0.598942	2.02828	0.617537		3.73355	0.713092	3.1661	0.694241
1.17681	0.516043	1.47092	0.513721		2.40908	0.425158	2.81719	0.578597												0.886018	0.471154	2.9324	0.691799		3.44904	0.674292	3.02144	0.634227
1.60737	0.693779	2.83374	0.655991		3.94779	0.587409	2.62525	0.527357												3.68876	0.596491	1.82911	0.686281		2.63495	0.608645	3.10212	0.638671
2.1742	0.811875	1.36486	0.707821		2.14005	0.504638	2.06822	0.540057												1.47619	0.513416	1.15656	0.566785		3.5295	0.691825	2.97687	0.708968
2.43411	0.790262	1.579	0.643581		3.05712	0.59697	1.99345	0.549948												1.20349	0.594229	1.02466	0.648114		3.99277	0.647205	3.53509	0.672877
1.79473	0.584534	1.55362	0.579498		2.25019	0.474762	3.0672	0.551259												1.7745	0.561061	3.12753	0.59174		4.08451	0.70739	2.65661	0.667249
1.57092	0.693025	2.24208	0.669718		2.60165	0.61734	2.01028	0.482577												0.971357	0.541982	2.65271	0.553089		4.02706	0.721128	2.80102	0.585028
1.37749	0.680266	1.60827	0.650002		2.03466	0.634678	4.93822	0.684959												2.22581	0.497033	1.82593	0.657418		4.05934	0.692006	2.86239	0.625638
1.47035	0.568219	1.64426	0.628518		2.87492	0.52931	1.97268	0.569547												3.65616	0.589451	1.13274	0.683109		3.61028	0.665501	1.91725	0.565149
1.38092	0.62838	1.43986	0.54499		1.96477	0.644441	2.08729	0.487434												1.95695	0.695272	1.29234	0.65808		4.87898	0.7311	3.94271	0.68452
1.40079	0.573946	1.32868	0.699232		3.51389	0.599413	1.63117	0.597075												2.01034	0.489342	1.03068	0.677035		4.20705	0.710424	2.74315	0.647923
1.26792	0.74684	1.08341	0.567344		1.81214	0.64584	4.08737	0.59253												1.19378	0.619324	1.63005	0.560181		3.30675	0.750235	3.62665	0.710728
1.53431	0.7747	1.00845	0.716781		1.94502	0.505884	4.51546	0.639554												4.80451	0.657341	1.95193	0.690893		3.54121	0.683405	3.41994	0.667143
1.30531	0.489211	1.712	0.685177		3.24826	0.544448	1.85888	0.503706												5.8074	0.733805	2.59885	0.678886		4.01503	0.706939	3.74088	0.669621
1.70746	0.680606	1.95849	0.729348		2.53479	0.544358	1.31999	0.547338												2.87159	0.604249	1.73311	0.703273		1.65222	0.681817	2.58248	0.584995
1.40872	0.647381	1.72933	0.640409		2.43287	0.611448	1.47421	0.666036												5.87123	0.707246	1.25929	0.680002		2.99329	0.654607	2.84611	0.588638
1.50497	0.624064	1.42251	0.671406		2.4741	0.63142	1.60261	0.465428												4.96316	0.637909	1.15362	0.604029		4.17592	0.728639	2.82726	0.604416
2.08334	0.544852	1.64139	0.583069		2.31476	0.577733	3.42336	0.630526												1.2817	0.511792	2.09066	0.586652		2.46261	0.643032	2.17517	0.708586
1.31346	0.653448	2.1988	0.618588		1.15288	0.663719	2.42998	0.537262												0.886974	0.494117	1.37362	0.639922		4.00137	0.698617	3.35074	0.615121
1.53936	0.627362	1.46241	0.546067		1.44309	0.631583	1.68302	0.634222												1.16803	0.581445	1.43007	0.708051		3.427	0.654375	3.3825	0.660016
1.7373	0.717911	1.99473	0.686685		1.91991	0.64521	2.48633	0.472053												2.09332	0.581335	0.889703	0.565942		4.20857	0.702613	2.90872	0.636987
1.8562	0.733565	1.13797	0.609492		2.66438	0.654513	2.72616	0.556206												1.30113	0.518648	4.3119	0.599723		3.54121	0.650646	3.03259	0.618952
1.49827	0.725926	1.55666	0.715511		2.57613	0.601785	2.84288	0.507118												2.24062	0.510444	2.39274	0.531904		3.40894	0.701954	3.26587	0.649774
1.21651	0.572972	1.82287	0.662826		1.60294	0.566028	2.01335	0.63042												2.16593	0.611479	3.79824	0.633292		3.86888	0.676482	3.27405	0.65401
1.38618	0.772214	1.83447	0.633007		2.62166	0.641338	2.55768	0.604954												3.47348	0.673837	1.4402	0.571427		3.06558	0.65655	3.19971	0.603798
1.77702	0.596188	1.42548	0.510473		2.99223	0.556266	1.48356	0.7133												5.0859	0.635626	1.38233	0.604755		3.20567	0.686132	2.38913	0.633233
1.44297	0.699813	1.87562	0.602949		3.32033	0.53674	2.03091	0.548747												3.99974	0.669828	3.85075	0.551715		3.72809	0.717096	3.41211	0.655207
1.31687	0.571105	2.42184	0.675916		3.49984	0.639247	1.80993	0.556649												4.08099	0.649153	1.82234	0.637907		4.54402	0.726034	3.4218	0.655285
1.23038	0.511792	1.55619	0.720162		2.80733	0.662946	1.66696	0.717042												1.33651	0.607604	1.02146	0.616603		4.94186	0.76621	2.06496	0.703285
1.33124	0.619428	1.34193	0.641801		2.25368	0.713156	2.40547	0.621227												1.27088	0.571142	0.928754	0.580898		3.55287	0.654465	2.92488	0.646996
1.38854	0.538419	1.58176	0.645682		1.1513	0.740364	2.0232	0.486945												0.94441	0.566697	1.42863	0.602746		4.26372	0.724252	3.65967	0.673194
1.03642	0.541622	1.67435	0.751492		2.19239	0.636004	1.8238	0.473178												2.26408	0.623539	2.10383	0.535092		3.17774	0.68101	3.37459	0.642164
1.32054	0.657585	1.81127	0.589738		2.74103	0.7024	3.12606	0.662463												0.932271	0.574421	1.30383	0.538719		4.08296	0.688257	2.3325	0.589837
1.36219	0.56216	1.57815	0.657074		3.16153	0.586831	3.37768	0.628597												0.666528	0.630498	2.52976	0.567205		3.90947	0.73842	3.02144	0.647513
1.47586	0.750115	1.94757	0.664796		2.17688	0.656243	2.2436	0.620774												3.09509	0.628237	3.08874	0.59577		4.75073	0.722186	2.86484	0.642604
1.43117	0.671285	1.57007	0.6688		2.11497	0.752739	2.06253	0.658074												1.07555	0.53732	1.85633	0.623461		3.07243	0.712046	3.15765	0.666152
1.19693	0.765166	1.41276	0.652349		1.74859	0.678248	2.72674	0.626699												2.77183	0.53868	2.9886	0.656846		4.10131	0.746673	2.44445	0.557176
1.51516	0.538048	1.27545	0.718407		2.5068	0.6909	1.66594	0.71281												3.87919	0.597685	1.20218	0.428712		3.65184	0.676004	2.19672	0.628816
1.64065	0.582861	1.58191	0.686176		2.14033	0.630027	3.12004	0.659747												2.21287	0.555912	3.75393	0.663504		2.99095	0.671732	2.55647	0.573619
1.12091	0.462709	2.68874	0.631542		1.46861	0.637963	0.764109	0.642757												3.02419	0.604695	2.60337	0.558355		3.67426	0.67307	2.15665	0.62529
1.92706	0.812354	2.15668	0.622647		2.36001	0.565578	1.82001	0.560979												3.4128	0.636726	2.10924	0.548776		3.51196	0.701072	3.54264	0.660388
1.45702	0.656643	1.61309	0.699317		1.87695	0.640302	1.45335	0.640751												4.52214	0.672162	2.21954	0.569703		4.26208	0.737832	2.2948	0.626426
1.7952	0.614418	1.43894	0.689745		1.89849	0.491681	1.44003	0.719012												2.4113	0.485924	1.47987	0.536468		3.82619	0.681563	1.35311	0.59646
1.12866	0.553357	2.59937	0.659537		2.92131	0.58772	3.0036	0.482063												3.15508	0.571392	0.76093	0.48746		2.80374	0.721721	2.60311	0.642008
1.60133	0.710235	2.74882	0.64481		1.64313	0.652485	2.16408	0.616818												6.3621	0.744044	0.830674	0.594956		1.97386	0.687981	2.68663	0.620856
1.39446	0.591477	1.6229	0.714023		2.80081	0.543966	2.86234	0.62738												3.04746	0.566298	1.00821	0.581057		2.75957	0.722933	3.33474	0.606332
1.67051	0.705028	1.23254	0.674386		2.22063	0.666812	1.32283	0.674455												2.11263	0.66656	1.1169	0.542029		4.11804	0.710718	2.50108	0.677359
1.49956	0.618571	1.17444	0.6213		1.3348	0.666636	2.82604	0.606155												1.23774	0.662908	2.99289	0.626307		2.06897	0.643261	2.59552	0.588967
1.29216	0.610856	1.58107	0.671891		2.53612	0.584923	1.55993	0.661014												1.96806	0.562878	1.00134	0.583183		3.22922	0.663782	2.2028	0.625454
1.85777	0.691582	2.05865	0.662891		1.79894	0.69093	2.28603	0.680603												1.68273	0.620969	1.32521	0.676414		4.45717	0.726822	2.36664	0.600773
1.78498	0.599349	1.22613	0.636189		2.23746	0.609866	1.95763	0.603085												1.10632	0.567599	1.51412	0.597245		2.96787	0.667235	3.05872	0.646051
1.33632	0.652909	1.3811	0.521688		1.59439	0.705129	2.85275	0.626282												1.95292	0.556987	1.24331	0.568924		4.71886	0.795768	3.12583	0.612582
2.97698	0.691429	1.6577	0.586464		4.61355	0.683588	1.99224	0.72233												1.7645	0.601708	1.30048	0.59454		2.9539	0.690457	2.04856	0.634461
1.69478	0.690859	1.48307	0.624449		2.89371	0.623867	1.50866	0.738395												2.33673	0.555974	1.43666	0.656302		3.01153	0.631031	2.27138	0.626637
1.62021	0.706569	1.5693	0.671177		2.04522	0.48936	2.47866	0.511909												3.7453	0.60515	1.1532	0.545697		2.90478	0.61331	2.85304	0.61463
1.56775	0.6761	1.66142	0.567808		2.21501	0.586342	1.99655	0.707182												1.04504	0.501589	1.99382	0.532942		4.30532	0.748712	2.77957	0.573893
2.6486	0.643931	1.47067	0.596021		1.94247	0.47099	1.09399	0.581069												0.870703	0.659858	3.18444	0.558808		4.19887	0.766524	2.659	0.578236
1.95465	0.736028	1.43675	0.637726		2.91413	0.625489	1.21432	0.705428												3.10439	0.570397	2.43097	0.450205		4.08296	0.68087	2.63133	0.567925
1.37969	0.698619	2.28682	0.65992		3.13073	0.619184	2.41211	0.70312												1.33777	0.45652	2.57365	0.573054		3.83334	0.73032	2.22694	0.667381
1.72406	0.797145	1.62745	0.571728		4.31883	0.636006	3.35626	0.6493												5.68146	0.697218	4.13363	0.611592		3.06786	0.723363	2.60311	0.574871
1.40829	0.717823	1.42336	0.543557		2.49286	0.622555	2.2674	0.692324												1.28274	0.630112	3.13465	0.561246		4.41397	0.675399	3.41603	0.662016
1.57646	0.595814	2.20947	0.519469		2.38226	0.650598	3.51692	0.593315												1.82034	0.510936	1.53786	0.53961		4.06608	0.72055	2.57483	0.581667
1.55923	0.598668	0.917332	0.498977		1.95285	0.690314	3.00784	0.559461												3.99977	0.610064	2.72318	0.533206		3.92004	0.766971	3.06973	0.616652
1.28435	0.677447	1.61699	0.526564		3.49521	0.632788	2.28793	0.555601												5.79413	0.689466	5.9702	0.674827		3.93916	0.675985	2.8367	0.579771
1.9643	0.583198	1.28076	0.674281		2.45594	0.678932	2.90474	0.595175												2.03675	0.561608	3.37434	0.578771		4.08623	0.780071	3.35282	0.656729
2.39091	0.635497	1.20791	0.563853		1.6583	0.698553	2.02248	0.547123												5.99376	0.721513	4.11285	0.63305		4.46331	0.741194	2.38059	0.569348
1.50384	0.537855	1.82805	0.63892		3.26008	0.660332	1.29075	0.667368												2.48355	0.577403	1.83486	0.437399		3.0635	0.626458	2.22379	0.531231
1.77927	0.539682	1.91317	0.612304		1.29448	0.649488	3.31415	0.622899												3.53232	0.586972	1.39437	0.627439		4.44945	0.725293	1.78341	0.516494
1.53455	0.475611	2.17024	0.568639		1.26918	0.695551	2.36159	0.561421												1.84901	0.576167	2.05641	0.530528		3.83151	0.701561	3.57271	0.619781
1.66768	0.573819	1.62581	0.670096		1.71921	0.69211	3.57736	0.629534												1.88233	0.539676	3.32958	0.56553		4.56066	0.755216	1.93805	0.617922
1.71412	0.572762	1.49056	0.550083		1.86829	0.702603	2.64636	0.563951												3.43499	0.624663	2.20134	0.54322		3.49834	0.671198	3.45678	0.641705
1.1038	0.656241	1.72701	0.604296		3.70824	0.680484	2.58192	0.560935												4.40532	0.674772	3.24038	0.587126		3.67807	0.671305	2.23579	0.693761
1.75837	0.574989	2.26097	0.597749		3.51778	0.551749	2.46105	0.587411												2.50226	0.517584	2.21888	0.566106		3.03427	0.668637	2.97023	0.588468
1.69978	0.761289	2.0072	0.610989		2.97161	0.501121	1.85313	0.679316												2.30266	0.596654	2.01744	0.59351		2.21001	0.595754	3.19772	0.595958
1.73171	0.589373	1.52441	0.504024		1.60174	0.58266	2.18265	0.536405												2.2577	0.54289	2.0998	0.521518		3.14512	0.670228	2.95217	0.629019
1.68589	0.625857	2.49863	0.593608		2.62102	0.611823	2.62257	0.600819												1.25688	0.503292	4.07216	0.579561		2.56095	0.647554	3.20805	0.651677
2.13585	0.782774	1.55346	0.600666		2.30255	0.545025	1.99558	0.651358												2.3403	0.517395	3.20299	0.648848		2.99542	0.641523	2.12872	0.55165
1.07781	0.660066	2.51814	0.590702		1.71272	0.634295	1.93377	0.608853												3.23435	0.636985	1.83275	0.609668		2.40056	0.707537	1.91026	0.587871
1.04978	0.651246	2.73078	0.650844		1.66355	0.601716	2.89459	0.595636												2.02942	0.635942	3.51502	0.648352		3.83682	0.720311	2.40294	0.678636
0.93162	0.626003	2.50686	0.571032		1.34788	0.639331	2.69756	0.63842												0.85639	0.486997	1.88587	0.559254		4.07952	0.735555	2.98818	0.640198
1.34869	0.565808	2.22913	0.590687		3.27674	0.597256	2.30981	0.577652												1.36929	0.443041	1.04481	0.542993		3.26724	0.69025	2.74801	0.62637
1.96751	0.558429	1.42199	0.471282		2.86214	0.565184	2.64296	0.541678												1.25592	0.571138	3.94885	0.621901		2.94462	0.638122	1.88915	0.619825
1.45035	0.583375	2.34821	0.527648		2.18515	0.543828	3.11016	0.599767														2.52646	0.558072		3.61222	0.745324	3.52752	0.661887
1.66157	0.48188	2.1998	0.574518		2.17237	0.543142	2.58122	0.500243														2.67296	0.568431		3.73901	0.661308	2.2298	0.598052
1.86363	0.559768	1.23126	0.625426		2.16121	0.616171	3.32751	0.586039														4.74336	0.602379		3.81001	0.668995	2.73338	0.635277
2.20106	0.547337	1.41619	0.687882		3.49507	0.574489	1.59883	0.507806														2.91935	0.584174		3.09246	0.651938	3.51051	0.663245
2.14281	0.582153	1.02785	0.712356		1.27631	0.640704	1.50666	0.517604														5.53552	0.681199		3.75192	0.703694	2.21777	0.63003
1.73401	0.50409	1.58176	0.665489		1.94589	0.659984	2.43516	0.538695														4.44295	0.610593		4.01678	0.7223	3.72485	0.653579
1.81961	0.619334	1.12015	0.497877		2.41269	0.531209	1.13027	0.691068														2.65796	0.513265		3.42292	0.675225	2.13171	0.709697
1.79938	0.527427	1.5355	0.615421		3.05022	0.605231	1.58833	0.653225														1.80785	0.585185		3.86361	0.716378	2.82253	0.689428
1.91026	0.68843	1.4973	0.69464		1.47033	0.592979	1.81487	0.531619														3.37359	0.573359		4.70278	0.740084	2.64652	0.594626
2.18825	0.472291	1.26973	0.69557		1.43367	0.619316	1.80611	0.523431														4.10707	0.654275		3.5295	0.690022	2.77476	0.618039
1.69178	0.609722	2.12053	0.551668		2.27793	0.652123	3.05243	0.55868														2.5267	0.50383		3.69482	0.68396	3.47607	0.621283
1.8244	0.61534	1.71857	0.583007		2.24435	0.424288	1.66514	0.469742														6.21701	0.685257		2.55273	0.641829	2.01914	0.638995
1.80785	0.691649	1.62879	0.73618		2.04643	0.404606	2.68455	0.590165														1.09521	0.516353		2.39764	0.651232	1.60611	0.517745
1.69871	0.590828	1.573	0.634454		2.40164	0.55139	2.02314	0.437821														3.91055	0.607272		2.26521	0.680758	2.69893	0.632555
1.42344	0.691189	1.30689	0.620957		1.23735	0.53146	4.13375	0.608603														2.47029	0.51018		2.53119	0.595014	3.35681	0.628239
1.58222	0.578678	1.30735	0.518688		2.09216	0.560678	3.61754	0.586155														0.664342	0.517602		2.32512	0.660219	3.3964	0.604724
1.73059	0.570873	1.35129	0.571068		2.65545	0.486044	2.36856	0.668097														1.62477	0.557574		4.34023	0.70454	2.41958	0.582461
2.64072	0.628838	1.05312	0.690662		1.47397	0.60201	2.22532	0.583805														4.79221	0.66675		4.08794	0.702373	2.78666	0.605051
2.08822	0.615638	2.04097	0.467836		1.94851	0.614682	2.07518	0.601382														0.873344	0.468102		3.32326	0.729395	3.14917	0.600002
2.29618	0.651919	1.47413	0.561322		3.19655	0.623517	1.84468	0.507865														2.67663	0.55691		2.35721	0.622245	2.98584	0.651788
2.05393	0.676992	1.83645	0.641742		1.84888	0.476442	2.64219	0.491534														1.95558	0.523471		4.08451	0.700509	2.4306	0.618077
2.71324	0.653974	2.72962	0.602682		1.45035	0.439885	1.88284	0.57187														0.785536	0.415732		1.95994	0.601818	2.36933	0.524106
1.67008	0.607493	2.34728	0.548163		3.95734	0.577695	1.32283	0.674348														4.55679	0.638293		2.40903	0.631708	1.99567	0.577627
1.91962	0.616153	1.82659	0.72403		2.14671	0.525858	2.78139	0.647455														3.11137	0.574192		2.46803	0.647463	2.5249	0.522803
1.8764	0.548404	1.68826	0.595961		1.86792	0.543546	2.33896	0.578265														3.02126	0.546685		2.93769	0.647996	2.4688	0.540648
1.76662	0.630203	2.82084	0.564364		1.33396	0.642402	2.51169	0.545896														2.96126	0.599862		2.02889	0.578994	2.46622	0.659263
2.08631	0.541098	1.66302	0.644831		2.11085	0.54933	1.91583	0.481763														5.74572	0.67129		3.45881	0.709337	3.75871	0.654561
2.00938	0.559294	2.72998	0.564327		2.10981	0.580312	1.9575	0.722154														4.88636	0.591562		3.72621	0.654422	3.5239	0.635414
2.01726	0.626784	2.54819	0.584622		1.74585	0.495446	1.72638	0.674517														2.0145	0.46375		2.33986	0.63137	3.76936	0.678789
2.2606	0.60497	2.42833	0.565906		1.60375	0.577133	1.36628	0.625923														2.52463	0.482808		2.30725	0.601605	3.28628	0.668306
2.11681	0.595207	2.45868	0.552319		2.57209	0.462533	1.72589	0.612497														0.892694	0.445241		2.6916	0.651245	2.94764	0.670256
1.69393	0.697267	1.65653	0.462193		1.45193	0.569737	1.39984	0.581112														3.18486	0.567833		3.33359	0.695586	2.08093	0.705449
1.67948	0.82896	2.22156	0.552761		4.79628	0.660716	2.19765	0.602546														2.14615	0.460708		3.05435	0.729133	2.73827	0.631203
1.56241	0.719815	2.30114	0.589215		2.88036	0.582501	1.78729	0.718256														1.56031	0.586843		3.67252	0.642825	2.59797	0.671448
1.94078	0.582394	3.04488	0.632957		1.58375	0.538322	1.46804	0.731758														1.77593	0.532628		4.42319	0.713261	2.78666	0.56145
1.75119	0.582577	2.57595	0.561718		1.25253	0.533822	1.79743	0.759084														1.61196	0.547154		2.55024	0.654672	2.38353	0.609527
1.50456	0.744869	3.1475	0.599382		1.27744	0.642309	0.964974	0.680936														1.57207	0.544528				3.19353	0.659936
1.85966	0.50284	2.79976	0.614167		2.36421	0.454113	3.32306	0.604534														5.79708	0.619188				3.3106	0.675693
2.06288	0.604153	2.92113	0.616501		1.34599	0.612439	2.37892	0.572211														2.90332	0.589805
1.76106	0.574974	3.31989	0.651439		2.79022	0.624386	1.71066	0.643111														1.33641	0.530521		Mean g-ratio	Control	Cmtm6 cKo
2.00188	0.565024	2.5011	0.564505		2.41668	0.469189	3.19166	0.552812														2.29507	0.592306			0.657279	0.649856
1.98919	0.543293	1.52869	0.630367		2.12401	0.550559	3.35633	0.575058														2.42344	0.57708			0.604398	0.673497
1.50513	0.725707	1.95112	0.47408		2.06259	0.51833	2.32633	0.635914														4.54822	0.638615			0.664955	0.652282
2.11744	0.601448	3.53129	0.680332		1.27374	0.625742	0.9736	0.662901														3.40825	0.591967			0.680781	0.631177
1.57785	0.685963	1.42225	0.71602		2.03026	0.4841	3.23323	0.563204														2.61466	0.528075
1.44003	0.598424	2.36405	0.571887		2.16403	0.460395	2.06059	0.625339														4.10155	0.585397
1.93509	0.625427	3.1565	0.699812		2.28661	0.530382	1.76875	0.522671														1.59852	0.559005
1.54502	0.705836	1.91924	0.642782		1.10413	0.547244	1.41473	0.593476														2.85403	0.495817
1.46332	0.783289	1.44725	0.726135		1.85581	0.51833	1.59442	0.605354														2.48399	0.612228
1.70782	0.507439	2.561	0.53614		2.28528	0.641155	2.28751	0.643964														1.03969	0.544033
2.02092	0.632309	2.91856	0.597572		3.7598	0.611713	1.87672	0.488032														6.20861	0.71704
1.66957	0.627118	2.76421	0.582109		3.66497	0.592375	2.02368	0.530543														2.68351	0.567781
2.1179	0.60044	3.49601	0.656249		3.43859	0.580857	1.94981	0.52783														1.28482	0.456023
1.33033	0.706647	3.08736	0.622442		1.38723	0.601839	2.83498	0.521721														1.80329	0.475921
2.27295	0.721641	2.962	0.625096		2.14468	0.586433	1.28322	0.439181														2.76237	0.571561
2.06646	0.611488	2.57063	0.590208		2.45246	0.58822	1.61924	0.482027														4.70606	0.615849
2.04921	0.554098	2.31542	0.630062		2.42988	0.472595	3.41067	0.585564														1.01193	0.53074
1.12263	0.688994	2.26793	0.560374		3.31686	0.620059	3.92907	0.629193														2.49766	0.547199
1.53384	0.671305	3.10299	0.642241		3.33257	0.564315	1.15666	0.523515														1.8885	0.5501
1.37512	0.752806	2.25303	0.592326		2.79556	0.54357	1.52377	0.497391														1.11418	0.509463
1.229	0.60101	2.3639	0.5693		3.57536	0.620896	1.46216	0.550409														2.51323	0.533647
1.23028	0.673563	2.9604	0.661148		1.91355	0.469694	1.77893	0.652817														4.76329	0.620261
2.12726	0.602403	3.86222	0.678917		3.32583	0.570695	1.98236	0.605777														1.61677	0.450407
1.55728	0.628622	1.32512	0.692838		2.025	0.612192	3.34541	0.593755														1.11102	0.410838
1.62439	0.6536	2.63782	0.556845		3.88109	0.610555	1.42514	0.479858														3.91436	0.576432
1.85189	0.555356	3.00993	0.697807		4.7552	0.669371	1.38871	0.637972														3.26196	0.570959
2.2484	0.636552	2.77694	0.637625		3.46593	0.653238	1.63584	0.648445														2.29106	0.532251
1.81394	0.711762	1.76285	0.600977		3.305	0.630915	1.52019	0.499437														1.26716	0.505719
1.45427	0.698671	2.86111	0.646055		2.53675	0.606518	1.70106	0.526351														3.45553	0.555302
1.85398	0.62349	1.32494	0.602936		2.38538	0.580682	2.13936	0.424028														2.41978	0.509103
1.00641	0.67368	1.74335	0.576462		2.60756	0.531878	3.7787	0.580944														1.99175	0.549417
1.34013	0.774221	1.31751	0.591606		4.86621	0.651704	2.11784	0.530883														2.06687	0.591215
1.54909	0.545851	1.80026	0.59446		4.2509	0.639622	2.73104	0.626044														4.44851	0.596074
2.42583	0.623791	1.26015	0.755073		4.4886	0.649631	1.91672	0.585546														2.68446	0.623142
2.22641	0.590368	1.49519	0.661115		1.71221	0.585465	1.73785	0.698622														3.13237	0.627553
1.93039	0.585154	1.84093	0.499362		3.95189	0.650419	1.77463	0.730233														1.20097	0.570427
2.12606	0.611135	2.2403	0.664715		4.88726	0.630805	2.0205	0.714786														2.89818	0.550106
1.2589	0.62312	1.63584	0.596024		1.98486	0.525638	4.26803	0.591769														2.53307	0.501821
1.2973	0.664438	2.82934	0.707257		4.9416	0.701058	2.0333	0.590882														1.11222	0.559528
2.25249	0.612817	2.02098	0.529035		1.51051	0.47536	2.18892	0.529006														1.54148	0.594485
1.462	0.449328	1.3935	0.632329		2.69441	0.483926	3.81791	0.544914														2.00436	0.603831
1.67117	0.517172	1.43793	0.571781		3.57264	0.600099	1.94371	0.636478														1.41405	0.494728
1.25881	0.620736	1.25002	0.599671		2.19367	0.576818	4.68612	0.665137														2.35362	0.581839
1.61414	0.613945	1.4402	0.693524		1.23077	0.632172	1.31769	0.641879														1.57285	0.554706
1.42055	0.616125	1.90517	0.520567		3.17056	0.574543	1.60857	0.640867														1.49964	0.500817
1.05783	0.668932	1.04167	0.640826		4.65704	0.653545	1.96227	0.578889														3.40729	0.556286
1.88741	0.587525	1.53826	0.679722		3.49688	0.558229	1.70569	0.589166														4.88909	0.656901
2.25432	0.703036	2.08276	0.709639		1.31953	0.660645	1.95515	0.504824														1.62819	0.501435
2.22896	0.613102	1.5948	0.528802		4.05982	0.621862	3.48323	0.587149														2.74463	0.510518
1.9804	0.491354	1.64021	0.536689		3.72329	0.618439	1.95583	0.474638														3.83798	0.649821
1.93741	0.566036	1.46158	0.585671		3.60959	0.571333	3.3378	0.523119														4.13319	0.613202
1.83665	0.693788	1.60744	0.622702		3.51233	0.63222	3.16918	0.609789														0.925094	0.496983
1.81528	0.492737	1.2638	0.613216		3.82216	0.644126	2.38747	0.653063														0.961955	0.371932
2.00805	0.581513	3.04101	0.656269		4.5139	0.624798	3.02799	0.62328														0.935515	0.535785
1.54298	0.6802	1.27564	0.573393		3.08862	0.508569	1.63065	0.568088														3.70456	0.548552
1.97261	0.562227	2.83113	0.663552		3.96043	0.618391	2.43187	0.537592														4.44194	0.610962
2.08031	0.557921	1.93183	0.724761		3.96844	0.607183	1.16408	0.622827														2.35419	0.560199
2.37326	0.669436	1.63384	0.658928		2.42973	0.521316	1.86668	0.552354														4.37387	0.611536
2.35465	0.642743	1.81267	0.659826		3.83839	0.661979	2.17397	0.609926														2.85424	0.512874
1.42037	0.618425	1.3015	0.689922		4.27532	0.64136	1.97353	0.595015														3.2594	0.587229
1.62909	0.597312	1.62916	0.620202		2.26317	0.546457	1.57223	0.543965														2.61448	0.504916
1.84947	0.49443	1.41875	0.730928		1.55292	0.579011	2.89107	0.571944														1.87614	0.528976
1.54109	0.627399	2.01978	0.567957		2.61225	0.590555	2.3706	0.471202														3.78876	0.624533
1.38644	0.747685	1.7612	0.719163		3.82967	0.610194	2.39684	0.530618														1.57854	0.501208
1.56202	0.582975	2.24079	0.62398		3.07722	0.596873	1.38661	0.552574														2.73295	0.534484
1.67537	0.758097	1.7228	0.676201		1.79352	0.645434	1.12058	0.575355														1.71271	0.466047
1.65967	0.499057	1.15813	0.736579		1.44926	0.629715	2.14389	0.611476														0.838948	0.482556
1.11571	0.660915	1.21362	0.742127		2.48438	0.531301	2.35841	0.487421														1.97599	0.46847
1.83314	0.610102	1.95887	0.649568		3.02263	0.655778	3.21553	0.558508														2.76285	0.616678
1.53368	0.432141	1.52035	0.638257		2.9395	0.630237	3.16994	0.647308														1.50842	0.458965
1.77886	0.677286	1.42939	0.745995		3.11016	0.631534	2.70966	0.522833														3.7754	0.569002
2.13318	0.597047	1.76827	0.7446		2.60356	0.618423	3.41173	0.597041														4.51745	0.61829
1.01384	0.714387	2.0976	0.637233		3.35153	0.548906	1.96923	0.512623														3.0691	0.583281
2.34217	0.694214	2.35573	0.66869		3.22952	0.619352	2.7025	0.51521														2.97653	0.563706
1.94365	0.631359	2.80702	0.628283		2.05511	0.535463	2.64209	0.505062														2.33444	0.618999
1.44028	0.646736	2.05057	0.717628		1.45552	0.556065	3.59334	0.550395														0.802175	0.552488
2.91482	0.664785	2.02565	0.651334		4.94452	0.684201	3.93039	0.61943														1.23813	0.566756
2.0827	0.603985	1.49924	0.737711		2.07623	0.570971	1.68805	0.489182														2.2031	0.527792
1.31032	0.580859	1.61639	0.599564		3.80901	0.658966	1.03396	0.592499														3.59921	0.634997
1.53991	0.641084	1.36539	0.670552		4.34371	0.659061	2.51843	0.480942														3.86589	0.603664
2.07267	0.573539	2.34553	0.630765		1.51747	0.530184	3.41879	0.571195														6.13898	0.663105
2.25663	0.582408	1.15099	0.695528		3.2205	0.639529	2.45242	0.595454														2.87392	0.594555
2.50134	0.663962	2.02206	0.707736		2.94493	0.596999	4.52993	0.61455														4.75833	0.632213
2.45484	0.616115	1.18062	0.685879		1.62953	0.56213	5.26493	0.666785														1.39106	0.597283
2.01552	0.67288	1.6223	0.751244		3.43407	0.611053	1.79703	0.530858														2.35048	0.621312
1.6478	0.611714	1.10917	0.614601		2.98044	0.559382	1.63554	0.626774														4.45581	0.603922
2.36928	0.65719	1.76374	0.656457		1.03981	0.54859	3.60812	0.569224														5.32963	0.685327
1.72104	0.621845	1.26935	0.641295		2.84595	0.546586	3.74309	0.668401														1.41815	0.592453
1.55775	0.746301	1.41576	0.624325		1.11874	0.50702	2.79373	0.617158														2.44445	0.603582
1.45252	0.783016	1.5945	0.565843		2.16436	0.596044	2.65846	0.666443														1.77866	0.474057
1.55666	0.651142	1.35934	0.634808		1.81821	0.539386	2.28539	0.619433														1.30911	0.489263
1.27059	0.751518	1.64213	0.674368		3.22381	0.516178	2.22809	0.528506														1.73562	0.5571
2.39805	0.617657	1.96652	0.622448		3.2036	0.572311	2.24883	0.558308														1.58191	0.435926
1.92435	0.641958	1.71843	0.589675		2.46001	0.553903	2.544	0.553575														1.33614	0.501689
1.64235	0.621328	2.04234	0.535658		3.81845	0.612743	2.08979	0.639228														0.898243	0.553099
1.57515	0.648231	1.53415	0.706816		2.00364	0.561703	1.08609	0.607908														5.37254	0.633814
1.27915	0.733144	3.03559	0.630868		2.65381	0.580846	3.16646	0.596971														1.80617	0.537572
1.23862	0.594205	2.03729	0.674361		2.10993	0.545887	2.06071	0.597449														4.80927	0.625999
1.08632	0.639871	1.78614	0.683596		2.6717	0.525723	2.23765	0.669407														4.03185	0.649021
1.52353	0.660177	1.73206	0.723942		1.91235	0.593715	1.61219	0.714371														5.10172	0.662823
1.48804	0.691592	1.92107	0.664187		1.55611	0.708438	3.59135	0.582466														0.88793	0.522928
1.05783	0.731985	2.75785	0.690706		1.87937	0.706489	3.45606	0.643649														1.87329	0.546154
1.19784	0.660789	1.30131	0.664006		2.22172	0.61384	3.77279	0.698702														1.68589	0.515995
1.27383	0.657303	1.50126	0.617883		2.95303	0.590177	2.61531	0.647476														4.96663	0.661838
1.8958	0.553086	2.27913	0.655513		3.07072	0.625417	2.47759	0.598563														4.363	0.621683
1.69171	0.572546	3.17059	0.618023		1.97194	0.585822	2.8664	0.584674														1.67356	0.547226
2.1661	0.590076	2.78222	0.592565		1.47963	0.737736	3.23237	0.637535														1.14624	0.565829
2.44663	0.637257	2.00388	0.537178		2.31547	0.541468	3.54721	0.604056														1.82964	0.582433
1.6585	0.519272	2.10274	0.65949		2.85054	0.541288	3.19614	0.666818														1.72216	0.556067
2.52041	0.607094	1.73003	0.658312		1.949	0.649133	2.89153	0.58371														2.26456	0.514824
1.50963	0.631228	2.3728	0.586515		4.04664	0.672255	3.19932	0.579573														2.17314	0.620897
1.94471	0.633602	1.90829	0.649271		4.09676	0.602679	2.39233	0.631702														2.43859	0.553508
2.31882	0.641724	1.97673	0.59894		4.482	0.651799	3.46208	0.616375														0.814022	0.467208
2.37045	0.614348	1.61166	0.717199		1.30345	0.696145	1.75112	0.461827														3.30756	0.526589
1.31004	0.687828	2.26114	0.642333		2.06535	0.562812	1.5816	0.578904														2.90683	0.593817
1.51843	0.723551	1.85065	0.502052		2.85033	0.661682	3.85339	0.656594														2.06869	0.560669
1.78654	0.561863	2.43446	0.62069		1.82067	0.570502	3.52807	0.586817														1.98236	0.661318
1.73953	0.54934	1.91216	0.543325		1.23921	0.607785	2.97592	0.612149
2.36359	0.600051	2.18099	0.68673		2.48394	0.543987	4.05221	0.635144												Mean g-ratio	Control	Cmtm6 cKo
1.57546	0.72334	2.02446	0.486231		2.53637	0.559157	3.56082	0.588727													0.594696	0.565814
1.67862	0.60006	2.32612	0.540354		2.12897	0.560834	4.39987	0.671352													0.576397	0.564467
1.54964	0.724768	1.70292	0.544189		2.58122	0.599718	2.79963	0.582311													0.580896	0.557218
1.68546	0.568848	1.37793	0.689906		3.84908	0.620609	2.99738	0.654436													0.591107	0.601133
1.345	0.760395	3.69297	0.645507		1.51316	0.566077	2.57957	0.609917														0.563216
1.05082	0.655909	2.18659	0.533736		1.92397	0.56558	1.6302	0.700792
2.45064	0.625184	2.66261	0.663373		1.11059	0.588259	1.14041	0.616094
2.50671	0.629221	2.36835	0.667788		2.92495	0.549416	1.61361	0.525525
2.20167	0.569461	2.43312	0.510003		3.32874	0.610975	1.5989	0.545331
2.89555	0.674087	1.89017	0.58366		2.15763	0.584359	2.29903	0.619196
2.05877	0.597409	2.81818	0.65923		1.98864	0.494418	2.62285	0.576528
1.56047	0.601915	2.00007	0.504409		2.71627	0.589125	3.41812	0.64374
1.25543	0.632232	1.42182	0.569751		3.98763	0.646706	3.58402	0.688508
2.77161	0.670536	1.10753	0.566539		2.42658	0.49	1.55985	0.670098
1.6439	0.519102	1.1027	0.578833		3.63108	0.599441	1.57223	0.625845
2.40783	0.602967	1.68453	0.622219		1.30104	0.568914	3.45093	0.68751
2.06394	0.584881	1.91577	0.535993		2.78126	0.496175	3.701	0.658546
2.61661	0.614118	2.01534	0.496988		1.86005	0.614131	2.76404	0.669193
1.22039	0.706131	1.15886	0.425276		2.08683	0.475551	3.40056	0.640686
1.08364	0.717931	1.80382	0.585094		2.41201	0.545533	1.72336	0.742972
1.69378	0.496955	1.90282	0.564041		4.56426	0.672597	2.02625	0.702058
1.81581	0.589538	2.11211	0.602853		1.69235	0.592045	3.49778	0.616494
1.75927	0.489013	2.69778	0.595726		2.83648	0.573718	2.63157	0.692617
1.84861	0.680023	1.69714	0.472599		2.44147	0.499855	2.38716	0.648468
1.54266	0.666829	2.08404	0.622099		1.19642	0.47624	3.57359	0.63433
1.41276	0.629338	1.47955	0.604705		2.93178	0.543435	2.83409	0.630946
1.40381	0.757294	1.80234	0.567882		1.95379	0.583641	3.11063	0.691143
0.753086	0.574777	1.86909	0.559016		1.8234	0.516295
1.57161	0.664897	2.36051	0.618974		2.05759	0.537685
1.84185	0.707575	1.44398	0.520555		4.03948	0.624233
1.63028	0.605472	2.36503	0.583622		2.0241	0.573395
1.90148	0.529392	2.40406	0.657262		3.28761	0.651968
1.81507	0.724799	2.50744	0.593534		1.61706	0.59831
1.65536	0.699734	2.30245	0.607179		2.14259	0.617786
1.60752	0.629428	2.99726	0.709109		1.47725	0.605646
2.06394	0.668639	1.6671	0.625645
1.65118	0.713042	2.80961	0.646578		Mean gRatio	Control (n=5)	Cmtm6 cKo (n=5)
1.35335	0.71527	1.40035	0.631854			0.617688	0.585116
1.62618	0.716712	1.78688	0.600332			0.59348	0.579085
1.94596	0.591277	1.67529	0.691417			0.58696	0.588464
1.97574	0.753759	1.3922	0.524188			0.607621	0.595758
1.13658	0.630777	2.273	0.585383			0.581052	0.59528
1.43514	0.703187	1.40009	0.525809
2.66015	0.619392	1.76188	0.648864
2.36984	0.635612	1.57508	0.65085
2.00188	0.657546	1.64227	0.490611
1.68755	0.722762	1.72315	0.522026
1.97997	0.583019	2.46321	0.561581
1.68625	0.646425	2.93285	0.636137
2.05009	0.638189	2.16984	0.562824
2.37009	0.593561	2.76184	0.573989
1.41413	0.731115	1.70206	0.705119
1.59039	0.722123	2.36948	0.622155
1.39958	0.759441	1.75844	0.635773
1.6555	0.750974	2.54514	0.57843
1.16439	0.717112	2.74304	0.639264
2.06676	0.650075	1.27792	0.649124
2.11309	0.695327	2.43232	0.596446
1.58306	0.755407	2.7258	0.64017
1.1841	0.621228	2.89463	0.67448
1.88355	0.653291	2.36503	0.610912
1.42003	0.73634	1.3423	0.68455
1.80617	0.599702	2.25163	0.626876
1.12253	0.786626	2.95737	0.655189
1.79925	0.732176	2.89743	0.569597
2.3937	0.608289	3.08729	0.653298
2.01155	0.606689	1.74835	0.523201
2.30524	0.643163	2.52732	0.620171
1.77613	0.525076	2.54162	0.578927
2.28597	0.584367	1.99613	0.534839
2.07553	0.576174	2.23738	0.739797
2.13397	0.5918	1.92246	0.62302
2.89542	0.629471	1.69814	0.697073
1.79054	0.780346	2.64384	0.594421
2.25071	0.632053	1.95651	0.50909
1.46572	0.704213	3.28237	0.639252
1.20661	0.787958	2.45153	0.559491
1.76628	0.626297	1.06616	0.637422
1.7603	0.550081	1.75775	0.615748
1.32576	0.660741	1.7204	0.549614
1.67891	0.546769	1.89151	0.752593
1.57877	0.627364	1.58619	0.555766
1.78756	0.617982	1.45168	0.566613
1.7197	0.618656	1.13466	0.707173
0.835184	0.675406	3.08426	0.621418
1.24292	0.723347	1.63998	0.574245
1.87381	0.507545	1.35854	0.501691
1.06275	0.554279	1.97764	0.607876
1.66033	0.551395	2.00545	0.643437
1.82904	0.57324	1.37468	0.658923
1.695	0.526592	2.03854	0.669112
1.22326	0.575984	1.8867	0.582375
1.60064	0.640225	1.46952	0.625832
1.55993	0.588912	1.59024	0.643951
1.86318	0.581081	1.58214	0.520206
0.783219	0.685191	1.94072	0.625255
1.84389	0.54206	1.54447	0.542357
1.62469	0.609106	1.64802	0.770068
1.96819	0.559102	2.58398	0.565431
1.83638	0.578864	2.94937	0.602209
1.57508	0.571499	1.44976	0.591323
1.67869	0.678382	1.92158	0.668206
1.51476	0.734459	1.05932	0.486937
1.89855	0.5806	2.21347	0.682145
1.6088	0.575289	1.87556	0.511186
1.4766	0.672034	2.50149	0.646176
1.8596	0.600761	2.91582	0.647456
1.4649	0.747474	1.87891	0.590574
1.26121	0.604166	1.43666	0.528762
1.45967	0.75692	1.93547	0.537642
2.15077	0.62559	1.69707	0.584712
2.71565	0.690892	1.57115	0.60574
1.82732	0.649008	1.41508	0.681157
2.01714	0.539466	1.85006	0.664521
1.6042	0.698846	1.695	0.638649
2.20145	0.595252	1.53699	0.695156
1.35774	0.705878	1.50472	0.72833
1.59085	0.608121	1.28331	0.570274
1.99606	0.65374	1.44683	0.691338
1.77409	0.643266	1.78356	0.647929
1.52957	0.668845	2.48915	0.685556
1.59169	0.63783	1.65132	0.505535
2.26953	0.639039	1.61826	0.642912
1.92649	0.554017	1.862	0.677556
2.19135	0.666176	1.92976	0.653867
1.33714	0.722935	1.33114	0.638324
1.38399	0.747815	1.81948	0.651169
1.67225	0.70749	2.16481	0.653044
1.6655	0.593489	1.58833	0.594504
1.88001	0.645094	1.58597	0.711717
1.97605	0.620304	1.77791	0.644323
2.14174	0.595181	1.31576	0.704327
1.64603	0.587756	1.47889	0.638874
2.53015	0.609483	1.4444	0.741168
2.04216	0.719215	1.63777	0.592649
1.86662	0.605911	1.52655	0.515016
2.26049	0.669437	1.26217	0.743298
1.76443	0.584952	1.65894	0.693866
1.9121	0.599605	1.49365	0.666365
1.50384	0.7046	2.22325	0.621367
1.37626	0.539461	2.03633	0.662381
2.15556	0.648054	1.94309	0.57031
1.27896	0.445861	1.1419	0.594974
1.93371	0.527344	2.01558	0.617377
1.05382	0.665715	1.24943	0.615426
1.70647	0.602405	1.9954	0.590885
1.64463	0.560455	2.10866	0.710866
1.96504	0.66987	1.40605	0.66844
0.811487	0.581684	1.34175	0.755784
1.47109	0.556808	2.06875	0.551578
2.06065	0.59728	2.04625	0.581386
0.932011	0.689946	1.41113	0.670376
1.39124	0.651134	1.99145	0.614436
1.3707	0.632962	1.34923	0.629255
2.21533	0.675017	1.76099	0.672684
1.43843	0.690503	1.47569	0.635554
1.32036	0.656744	2.8223	0.607314
1.55198	0.652332	2.49678	0.582172
1.82141	0.542275	2.35414	0.518212
1.64441	0.517647	1.68948	0.58271
1.18	0.636849	2.6891	0.560186
1.54015	0.776089	1.87607	0.666203
1.71991	0.522716	1.41379	0.662604
1.70782	0.636349	1.74113	0.547443
1.04004	0.67061	2.25001	0.578644
1.57022	0.653033	1.32887	0.569839
1.46886	0.703188	1.1221	0.610773
1.1842	0.723419	1.62066	0.579385
2.38427	0.632232	2.18132	0.62541
2.12686	0.577991	2.09176	0.551269
1.89414	0.493935	1.61301	0.62478
2.14507	0.594176	1.58061	0.721457
1.89721	0.540714	1.90988	0.680215
1.89816	0.55433	1.33487	0.63375
1.21701	0.63014	2.17871	0.608175
1.93428	0.564043	1.56318	0.672088
1.84816	0.659838	1.65923	0.627835
1	0.625936	1.59085	0.626673
1.49487	0.603225	2.40027	0.57817
1.36743	0.579975	1.37185	0.737096
1.33342	0.622966	2.25862	0.562306
1.68862	0.680754	2.46208	0.51561
1.43548	0.551245	2.09731	0.604769
1.43202	0.663162	1.67985	0.643969
2.11303	0.545862	2.27306	0.727276
1.02218	0.477252	1.97813	0.626283
1.42582	0.717071	1.60571	0.705963
1.33078	0.675049	1.74481	0.682907
1.43345	0.687671	1.51604	0.516712
1.62856	0.735552	2.04589	0.483135
1.46622	0.719944	1.64058	0.533737
1.91406	0.574884	2.23038	0.620023
1.84205	0.674047	2.05776	0.685965
1.31723	0.677299	1.68791	0.674239
1.72012	0.630866	1.75119	0.656632
1.23794	0.710089	2.41256	0.610896
1.86272	0.690164	1.32859	0.680874
1.17928	0.70643	1.8942	0.561265
2.54481	0.621248	1.53249	0.701893
1.53644	0.527815	1.30094	0.614976
2.04145	0.583006	1.62827	0.591535
2.37229	0.531853	3.86341	0.710839
1.85313	0.502906	3.19143	0.682881
2.04992	0.534373	2.4375	0.615809
1.80979	0.550452	2.76719	0.642557
2.24376	0.626009	2.14496	0.76453
1.82951	0.651791	2.18587	0.588537
2.13244	0.535879	1.24943	0.634657
1.44457	0.67536	2.71886	0.646722
1.53896	0.585999	1.91178	0.511967
2.73574	0.625466	2.24057	0.571959
2.54009	0.58985	2.36672	0.544966
1.83928	0.525755	2.21106	0.616131
1.65879	0.526337	1.87827	0.568792
2.01996	0.632557	1.62081	0.674056
1.36645	0.637911	1.86792	0.534591
1.40881	0.543779	1.71143	0.577502
1.66477	0.662111	2.02984	0.639437
2.16167	0.553962	2.36979	0.659896
1.47249	0.558094	1.32348	0.597815
1.56055	0.746148	1.32859	0.696756
1.69514	0.731846	1.6955	0.733942
1.18236	0.618276	1.77852	0.617185
1.18604	0.680839	1.48127	0.636896
1.38758	0.579519	1.38066	0.675215
1.49373	0.515358
1.51955	0.542358
1.24399	0.643589
1.46696	0.51968
1.6771	0.571777
1.53975	0.59503
1.00616	0.61978
1.37688	0.663311
Mean gRatio	Control (n=3)	Cmtm6 cKo (n=3)
	0.629722	0.589361
	0.625799	0.601713
	0.632812	0.619728

## Sheet: Supplementary Figure 7
Supplementary Figure 7d-i
	Mean paranode length	Mean Paranode diameter	length/diameter
Ctrl	2.922	1.371	2.13129
	2.821	1.23	2.2935
	3.452	1.534	2.25033
cko	3.039	1.451	2.09442
	3.09	1.651	1.87159
	3.051	1.422	2.14557
	Mean node length	Mean node diameter	length/diameter
Ctrl	1.591	1.595	0.997492
	1.55	1.443	1.07415
	1.598	1.793	0.891244
cko	1.462	1.613	0.906386
	1.646	1.8	0.914444
	1.497	1.669	0.896944
Supplementary Figure 7j - Internode Length
Ctrl1	Ctrl2	Ctrl3	Cmtm6 cko1	Cmtm6 cko2	Cmtm6 cko3		Mean Internode length
700.768	671.829	605.116	840.453	588.058	215.095		Ctrl (n=3)	Cmtm6 cKo (n=3)
577.131	668.506	863.464	839.522	906.972	250.968		697.502	604.013
606.385	551.517	644.746	624.25	690.402	129.691		596.309	563.979
1245.03	694.185	881.724	578.859	426.623	273.735		644.797	595.67
683.325	367.016	733.158	540.061	755.684	195.68
408.039	598.485	797.706	496.059	737.742	243.644
452.676	540.112	667.134	336.906	814.977	392.013
376.11	388.272	543.268	844.333	667.448	889.611
631.271	146.29	405.655	590.547	646.981	502.307
845.4	793.256	782.998	858.632	608.685	604.342
634.035	559.28	910.785	767.843	802.947	568.144
848.891	138.665	619.73	523.337	914.014	494.1
575.821	190.433	694.789	678.665	237.487	484.502
589.422	241.77	636.377	649.166	583.222	357.098
597.099	736.334	767.1	729.633	125.807	289.039
623.969	623.59	761.213	681.244	213.638	514.463
796.421	725.229	713.508	648.348	165.902	398.95
709.294	717.249	666.861	859.641	324.596	337.315
608.048	511.45	634.788	846.278	274.106	519.094
535.55	513.368	400.704	455.991	540.247	506.152
976.786	326.633	815.64	591.172	223.642	687.844
694.974	358.571	744.765	600.56	843.395	743.105
468.522	409.872	902.662	684.41	709.973	627.055
400.532	706.956	1043.44	781.005	596.489	689.053
279.489	337.155	802.232	683.244	516.426	646.079
381.869	834.88	661.921	751.327	585.909	502.763
618.855	582.746	747.899	697.367	401.187	633.552
589	841.395	790.3	713.63	507.042	491.383
724.397	798.442	443.459	700.886	441.161	628.458
782.542	1026.86	478.33	755.968	504.517	548.682
822.16	553.324	735.655	383.959	610.001	520.224
832.476	629.347	801.425	601.901	807.953	578.09
978.336	709.406	590.262	1021.49	736.3	325.921
1328.16	764.245	835.388	611.934	626.856	264.41
524.434	1069.26	659.114	685.566	886.103	588.514
537.922	892.561	446.562	507.917	804.087	730.5
775.728	690.464	625.899	847.023	494.12	582.691
774.13	970.756	520.349	804.129	587.304	796.996
698.848	333.707	294.359	467.919	722.583	1012.32
629.842	377.429	881.347	496.892	512.474	798.741
1092.74	410.14	734.437	538.111	708.915	612.542
556.306	492.107	775.492	243.025	600.026	530.618
609.233	547.125	480.017	569.312	278.332	671.526
747.692	634.821	175.58	695.038	955.388	620.376
836.695	353.363	591.835	766.913	585.297	593.546
777.766	418.367	621.388	916.785	869.285	558.994
646.336	361.494	645.06	353.469	678.073	467.33
1588.69	796.808	465.83	453.222	611.594	564.334
952.195	961.361	387.823	692.048	427.862	489.162
646.348	877.039	368.034	399.833	665.474	295.186
752.918	692.552	679.265	647.306	521.009	291.264
754.37	630.47	593.623	571.25	909.62	586.417
307.81	953.503	775.429	592.472	424.037	223.044
426.398	807.014	607.474	875.854	552.067	630.168
727.321	722.562	706.269	282.214	702.506	599.834
642.688	581.462	827.116	188.177	611.885	400.029
611.464	403.433	675.292	723.231	552.377	326.77
639.285	270.024	780.994	634.69	761.007	478.266
303.533	326.1	693.515	416.988	716.478	307.866
686.515	454.828	672.383	453.694	611.695	881.54
632.326	858.48	520.455	269.189	679.585	428.083
556.467	451.437	581.172	228.973	719.234	784.366
549.466	661.32	802.056	184.981	271.348	777.448
497.931	725.249	1437.48	353.624	528.989	826.971
619.373	711.349	726.473	279.064	453.339	862.137
655.551	774.259	640.946	185.523	521.702	714.637
454.633	654.941	845.269	683.757	814.096	457.881
515.162	563.581	849.83	1144.11	745.165	823.579
661.898	878.333	219.14	262.838	644.425	768.026
683.676	728.459	546.682	316.587	393.195	712.6
635.97	338.405	706.359	502.52	945.313	379.254
685.392	721.442	799.227	664.888	733.604	422.454
551.393	591.112	819.332	825.143	772.629	844.548
605.563	718.872	1032.74	412.661	544.374	759.021
490.854	520.082	926.824	1133.33	859.89	748.107
521.64	420.161	765.951	567.56	906.843	623.612
407.94	783.208	718.048	563.479	521.109	630.417
448.965	226.969	461.679	1019.8	556.46	1318.34
506.226	743.863	1064.87	546.994	635.753	699.903
438.785	317.404	755.241	660.099	268.77	689.986
495.394	989.334	697.463		796.171	792.375
424.009	476.231	805.029		931.621	731.036
731.009	478.25	445.982		721.327	842.654
482	767.351	375.276		620.545	826.778
431.123	676.023	640.536		449.994	608.597
485.969	687.586	278.461		850.216	431.924
730.549	685.167	177.283		647.769	732.977
881.29	918.019	496.962		498.416	648.246
774.418	629.763	402.674		735.126	615.411
645.631	1012.73	462.016		722.515	627.999
710.502	835.215	682.481		635.651	878.792
629.923	535.968	545.353		424.229	566.384
360.554	684.463	670.324		693.508	676.083
563.564	824.485	317.855		666.804	793.385
724.428	375.471	806.161		639.387	1052.89
701.562	751.871	265.006		745.969	511.624
834.667	394.424	841.319		747.53	627.247
848.065	489.65	911.515		575.961	690.04
356.316	509.927	522.821		736.111	589.903
754.665	409.301	1063.82		528.435	741.476
645.713	443.309	754.806		362.479	741.476
525.607	481.69	729.555		894.748	650.001
793.878	175.094	770.848		451.777	898.182
1135.26	192.621	610.687		555.054	784.354
799.316	541.488	758.37		718.109	722.716
903.382	501.335	233.323		625.704	576.759
588.022	928.387	383.319		588.228	658.378
260.695	681.11	817.725		593.306	712.287
455.941	315.595	776.63		950.658	739.385
697.86	319.793	813.794		555.208	896.206
598.87	686.846	1345.85		688.493	621.613
712.357	809.66	699.473		688.493	740.489
722.796	755.918	737.904		128.506	665.659
483.643	519.026	915.886		128.506	663.136
664.311	616.774	667.448		138.162	748.107
571.058	817.942	442.059		159.291	469.798
760.862	837.361	503.302		159.291	303.966
828.199	580.095	777.253		159.291	597.132
628.21	497.879	487.744		698.708	389.17
790.771	482.426	602.259		639.24	624.243
1205.92	447.643	542.242		342.128	499.73
658.346	338.223	521.175		568.237	292.823
784.965	593.13	550.422		357.868	608.503
647.842	405.439	590.253		477.492	516.632
661.049	522.439	697.246		776.698	637.14
831.922	593.527	734.11		550.336	524.035
471.126	564.441	960.151		703.355	646.129
555.903	165.149	644.57		728.31	600.065
653.02	550.85	747.493		321.402	777.845
590.106	797.395	420.552		675.546	740.066
572.298	577.695	538.118		874.357	800.667
596.953	663.971	795.746		490.575	689.119
803.533	406.638	256.669		461.235	542.194
677.832	336.184	334.281		899.3	510.407
819.695	633.397	373.786		643.831	554.229
759.769	292.201	473.311		960.276	482.637
835.832	192.89	654.576		799.983	350.123
856.47	460.321	585.972		465.558	410.39
659.686	581.435	691.821		297.317	479.235
597.742	533.714	773.508		566.333	433.354
542.653	537.63	725.8		462.702	600.353
940.886	523.926	736.514		895.157	584.655
837.777	436.54	557.812		447.562	578.609
655.936	403.549	244.515		853.706	178.549
543.086	667.106	230.739		612.01	548.844
783.475	767.567	591.796		712.869	230.579
743.946	569.412	790.813		765.692	198.074
670.958	426.795	1063.94		656.53	513.088
771.085	329.138	927.204		567.454	632.993
823.139	779.777	378.041		810.96	784.623
786.87	882.95	805.677		679.753	582.359
396.941	677.14	780.663		864.68	409.553
782.338	765.779	468.464		822.609	405.554
867.174	759.701	610.955		546.449	396.397
801.545	649.088	537.866		748.424	515.878
737.376	576.687	687.329		1069.42	481.666
628.376	657.499	413.785		952.728	392.718
306.493	709.388	446.102		610.57	696.304
	838.757	774.449		1323.38	602.068
	784.886	752.264		901.764	579.493
	751.827	742.019		555.476	489.698
	371.659			792.509	563.932
	657.161			485.382	488.151
	748.719			687.151	428.528
	836.821			517.991	461.611
	687.06			839.981	717.721
	636.599			836.729	432.362
	729.641			577.087	882.019
				724.073	611.835
				652.296	451.275
				517.469	613.16
				152.687	680.342
				132.175	624.858
				132.175	632.961
				660.078	994.421
				484.293
				564.988
				240.322
				211.974
				344.429

## Sheet: Supplementary Figure 8
Supplementary Figure 8b						Supplementary Figure 8c - Immunoblot NF
			Mean Nfprofiles/0.2µm2
Control (n=3)	Cmtm6 cKo (n=3)		Control (n=3)	Cmtm6 cKo (n=3)
33.2857	32.75		33.7239	38.7263
31.75	39.6		37.3733	35.7604
32	29		32.5875	30.929
24.5	31.5
28.1667	33.6667
32.375	25
47.25	24
27.5	29
34	25.3333
30.25	36.5
41	39.125
33.6667	28.5
35.6667	48.3333
31.3333	53.6667
36.3333	42.5
40.6667	38.25
30.3333	43.3333
39.7143	50.3333
44.3333	53
33.4	48.4
32.625	38.8
39	39.6
24.6667	58.2
28	38.4
31.25	41.3333
34.75	39.2
37.2	36.7143
32.4	34.6667
32.5	31.75
31.8	51.3333
27.4	28.5
28.5	34
38	37.875
49.25	35.25					Supplementary Figure 8d-f - Quantification Immunoblot NF
39.3333	39.375					SMI31 (phosph)
44.6667	35.25					samples	quantification (smi31)	Loading ctrl (ATP1a1)	sample/ctrl	Average
42.75	32.75					WT1	95360659	117428153	0.812077	0.986286
22.3333	36.6667					WT2	93731295	112555032	0.83276	1.01141
29.5	41.5					WT3	94398709	114385567	0.825268	1.00231
31	43.25					Cmtm6 cKO1	89482345	106840546	0.837532	1.0172
40.6	38.75					Cmtm6 cKO2	96561245	107762789	0.896054	1.08828
29.25	45					Cmtm6 cKO3	98594780	109817739	0.897804	1.0904
36.5	36
45.625	30					SMI32(non phosph)
35.8	42					samples	Protein Smi32	Loading ctrl (ATP1a1)	sample/ctrl	Average
32.8	34.3333					WT1	64596964	83904701	0.769885	0.923857
36.5	30.6					WT2	69109914	80932872	0.853916	1.02469
41	37					WT3	72266792	82476408	0.876212	1.05145
43.8	32					Cmtm6 cKO1	69059328	82905943	0.832984	0.999576
37.3333	28					Cmtm6 cKO2	73521914	77535822	0.948232	1.13787
38	37.25					Cmtm6 cKO3	65858671	83015357	0.793331	0.951992
37.5	27.75
28.25	37					Ratio 31/32	1.06757
36.6667	30.6667						0.987032
37.5	34.125						0.953263
48.5	28						1.01763
46.125	46.625						0.956416
43.8	35.6667						1.14539
42.25	51.6667
30.6667	31.3333
32.6	30.75
38.4	35.4
28.6667	38.5
26.2	30.4286
29.7143	32.3333
24.1667	23
37.375	21.5
32.625	31.5
31.25	34.2
24	27
29.8	18
38.75	27
34.25	23
32.5	25.5
33.1667	25
34.6	27.375
32	27.3333
34.5	44.3333
36.1429	39.75
47	27.25
28.75	33.5
28.6667	43
41.5	41
31	31.8
35.25	30.6667
29.6667	34.5
31.6667	27.5
28.25	34.8
32.6667	33
32.5	30.75
	45
	25.875
	23
	32.3333

[truncated: 4 more sheets: Supplementary Figure 9, Supplementary Figure 10, Supplementary Figure 11, Supplementary Figure 12]
